# Supplementary material for: Metabolic deficiencies underlie reduced plasmacytoid dendritic cell IFN-I production following viral infection
Source: Nat Commun. 2025 Feb 7;16:1460. doi: 10.1038/s41467-025-56603-5 (PMC11805920; doi:10.1038/s41467-025-56603-5)
Supplement: Supplementary file 3 — Supplementary Data 1 [file 41467_2025_56603_MOESM3_ESM.csv]

Gene Name	baseMean	log2FoldChange	lfcSE	stat	pvalue	padj
Alkal1	7.848423304	-5.692404089	1.313098918	-4.3350916	1.45699439193809e-05	4.16215298000361e-05
Vcpip1	2774.026204	2.099720232	0.069223286	30.33257086	4.2659456868219e-202	4.85755629408735e-200
Sulf1	5.886744607	1.858667665	0.844351557	2.201295952	0.027715079	0.046553093
Slco5a1	27.58804893	3.119686394	0.494340126	6.310809566	2.77579582689999e-10	1.22812243678717e-09
Msc	3.030275859	4.893805888	1.971982662	2.481667807	0.013076912	0.023621097
Trpa1	42.88371075	-4.770144597	0.772760942	-6.172859338	6.70658754506532e-10	2.88640681070801e-09
Sbspon	4.424842382	-4.354792605	1.409876033	-3.088776958	0.002009823	0.004239867
Rdh10	127.1932871	-1.703458522	0.201699592	-8.445522879	3.02687547319703e-17	2.13553188404377e-16
Stau2	161.3143364	1.602017933	0.153737937	10.42044641	2.00012169557879e-25	2.06754310952547e-24
Tram2	282.6423928	2.760919447	0.466961583	5.912519467	3.36914013033446e-09	1.3682416194217e-08
Gm4956	45.64854209	6.321249038	0.623537765	10.13771642	3.75781200547537e-24	3.66767445504503e-23
Kcnq5	22.01455036	2.118323716	0.687838296	3.07968272	0.002072212	0.004363975
Sdhaf4	91.09639384	-1.232998656	0.241744929	-5.100411657	3.38915542574117e-07	1.16099123247929e-06
Bag2	35.35454454	-1.491047818	0.396948857	-3.756271854	0.000172463	0.000428504
Ptpn18	618.59926	-1.60886599	0.136006224	-11.82935566	2.75246505672171e-32	3.67554174710774e-31
Arhgef4	104.5485199	-2.949368034	0.345866669	-8.527471115	1.49581661568572e-17	1.07547969984373e-16
Arid5a	2006.03717	1.905333976	0.095742319	19.9006458	4.01719433226699e-88	1.68115577056039e-86
Cnnm3	448.1337519	-1.329817893	0.134042931	-9.920835705	3.37914882505002e-23	3.14153905640252e-22
Ankrd23	163.7887568	-1.110971831	0.212663951	-5.224072187	1.7503049251604e-07	6.16256688535023e-07
Zap70	28.07129666	2.343918757	0.440097251	5.325910923	1.0044835127236e-07	3.60138108821016e-07
Mitd1	212.5981838	1.612882369	0.142822498	11.29291527	1.42239197224651e-29	1.71680490388899e-28
Creg2	22.93287078	4.421182334	1.34741201	3.28124011	0.001033517	0.002287724
Il1r1	31.99922932	4.182761302	0.471845648	8.864681328	7.67231914660058e-19	5.87278248798415e-18
Il1rl1	10.84728978	2.614799551	0.743111324	3.518718481	0.000433637	0.001015413
Slc9a2	56.08976976	1.527045206	0.304065335	5.022095677	5.11107102498768e-07	1.72312422047381e-06
Nck2	99.38138604	3.645165064	0.347573805	10.48745623	9.86485087080729e-26	1.03355773495926e-24
Kdelc1	187.799401	-2.240368292	0.236426088	-9.475977508	2.64274592580777e-21	2.25431445436645e-20
Bivm	128.7278436	-1.769753701	0.195801479	-9.038510403	1.5882121207468e-19	1.25764139308085e-18
Ercc5	640.9173411	-1.185775955	0.097010117	-12.22321947	2.33644999319109e-34	3.30955775795409e-33
Col3a1	13.39956639	3.469932875	0.86000233	4.034794736	5.46500515565228e-05	0.000144902
Slc40a1	247.3529803	1.48760515	0.319412679	4.657314019	3.20361606234596e-06	9.91736909163327e-06
Slc39a10	393.9029918	-2.17271319	0.156315275	-13.89955772	6.37339657411003e-44	1.19411763108549e-42
Cavin2	7.899244519	3.205843907	0.783969934	4.089243435	4.32782470804969e-05	0.000116389
Nabp1	803.6290522	1.067190378	0.10094896	10.57158366	4.03620495435862e-26	4.28744909811074e-25
Stat4	373.5535342	2.443963715	0.156530438	15.61334494	5.90578181013879e-55	1.42916028021629e-53
Stat1	14895.91754	2.05465644	0.041913889	49.02089739	0	0
Inpp1	195.1829912	1.599243905	0.225000282	7.107741793	1.17956970711027e-12	6.28918309536942e-12
Hibch	148.228137	-1.484339292	0.252820024	-5.871130267	4.3283398835773e-09	1.74380100246481e-08
Osgepl1	79.86572868	-1.236571326	0.280964127	-4.401171563	1.07667948322782e-05	3.12741643842861e-05
Ccdc150	14.24714912	-3.902588579	0.862296281	-4.525809359	6.01647988073039e-06	1.79992001971586e-05
Pgap1	48.23664979	-1.265761115	0.418584878	-3.023905501	0.002495344	0.005177903
Mars2	68.71109639	-1.915613502	0.283139567	-6.765615705	1.32743460141448e-11	6.52129995323657e-11
Spats2l	2.754539272	5.863250968	2.04347491	2.869255179	0.004114397	0.008236083
Sgo2a	99.12977044	2.140949821	0.473164942	4.524743134	6.04689020266757e-06	1.80791309153234e-05
Aox3	2.905058431	6.110292008	1.729811163	3.532346269	0.00041189	0.000968659
Als2cr12	21.96938622	2.691903504	0.561076223	4.797750101	1.60457792930799e-06	5.13052790674903e-06
Cflar	2426.73676	2.445620741	0.07531845	32.47040731	2.79103983801181e-231	3.79607260931069e-229
Casp8	1517.946374	1.321800668	0.059655032	22.15740449	8.85071777552223e-109	4.59392909557053e-107
Stradb	240.7243134	-1.612805932	0.157602855	-10.23335481	1.40563883842926e-24	1.40077536619318e-23
Mpp4	4.390283416	2.130121714	0.881126658	2.417497752	0.015627631	0.027774261
Als2	2918.392747	2.184583841	0.088702531	24.62820186	6.30229280442783e-134	3.93933527677618e-132
Bmpr2	485.4821021	-1.328660726	0.162379022	-8.182465381	2.78094654238836e-16	1.85932288398464e-15
Fam117b	748.0135997	-2.332273582	0.11081308	-21.04691595	2.44052542002587e-98	1.15269703841672e-96
Carf	80.80255063	-1.816899736	0.304615336	-5.964570784	2.45277924853883e-09	1.00836480217708e-08
Nbeal1	175.6608966	-1.268713604	0.283065252	-4.482053503	7.3928202203596e-06	2.1893777463077e-05
Cyp20a1	180.9937684	-1.22800021	0.154429903	-7.951829205	1.83777507656703e-15	1.17625612634829e-14
Raph1	224.5955415	-1.996086886	0.214549047	-9.303639025	1.35719278446066e-20	1.12631665598546e-19
Cd28	511.8707904	-2.733875835	0.382037811	-7.156034711	8.30441244060381e-13	4.48798801839696e-12
Ctla4	64.65175226	2.176909954	0.493262132	4.413292269	1.01810404179863e-05	2.96489497818797e-05
Icos	49.49175039	3.234725308	0.366364189	8.829261722	1.05368901571425e-18	8.00291517674594e-18
Nrp2	18.63627095	3.422189885	0.722326378	4.737733509	2.16121758092749e-06	6.82272190978807e-06
Mettl21a	216.7625536	-1.15659506	0.149259746	-7.748874636	9.27104900181496e-15	5.69086664386376e-14
2810408I11Rik	14.36997116	3.056672586	0.798574297	3.827662119	0.000129366	0.000327349
Ccnyl1	189.652011	1.596190904	0.175365501	9.10208046	8.86177482494711e-20	7.06297397740901e-19
Fzd5	177.4710102	2.912885562	0.215715714	13.50335363	1.494166926948e-41	2.60662921495714e-40
Map2	103.5753248	3.967423886	0.263179206	15.07498994	2.36551921135261e-51	5.28875368273341e-50
Acadl	3956.421899	1.790557514	0.089856287	19.9269029	2.37831875645801e-88	1.00677591393694e-86
Lancl1	559.4436444	-1.743708866	0.133003388	-13.11025901	2.87614473039037e-39	4.66310043539781e-38
Bard1	131.230037	1.76653324	0.269841793	6.546551663	5.88807864493718e-11	2.74571387985658e-10
Atic	1095.560396	-1.065820806	0.104690483	-10.18068476	2.41853435066509e-24	2.38268618892821e-23
Fn1	249.2210107	1.80115349	0.547697672	3.288590733	0.001006903	0.002232513
Mreg	831.6339675	5.683676829	0.215872946	26.32880553	8.97664686201291e-153	6.62602842995516e-151
D230017M19Rik	10.9521043	3.630810938	0.959229656	3.785132073	0.000153627	0.00038421
Xrcc5	58.14495099	1.168295836	0.442547587	2.639932674	0.00829225	0.015544265
Igfbp5	7.943666301	3.290279488	0.990206064	3.322823004	0.000891114	0.001993539
Slc11a1	138.7680671	2.858562224	0.257709339	11.09219491	1.3688716660753e-28	1.59329286077496e-27
Stk36	9.519097188	3.666257193	0.766831537	4.781046443	1.74385066273103e-06	5.55528570480507e-06
Wnt10a	29.47447418	1.198234344	0.327284165	3.661143656	0.000251092	0.000610644
Dnajb2	250.4607645	-1.063328642	0.140330331	-7.577325844	3.52750055578254e-14	2.09017570245622e-13
Des	4.009490402	2.701797567	1.103743398	2.447849356	0.014371173	0.025762528
Speg	1.791118874	5.211517976	2.222429029	2.344964859	0.019028873	0.033236042
Chpf	176.9706551	1.610129883	0.365408513	4.406383058	1.05111013464279e-05	3.05737757777584e-05
Tmem198	14.40276746	1.756959776	0.725742176	2.420914526	0.015481517	0.027544574
Obsl1	1.695785593	4.879887037	1.985437349	2.45783985	0.013977549	0.025118206
Sgpp2	48.01508141	5.236879624	1.330677057	3.935500051	8.30236465543511e-05	0.000215123
Wdfy1	530.2476578	1.064291327	0.130139122	8.1781044	2.88343899068769e-16	1.92609528577587e-15
Serpine2	18.06340619	5.999789528	0.980211556	6.120912867	9.30407744099935e-10	3.95450212762846e-09
Fam124b	4.522899288	-3.48803107	1.228907956	-2.838317591	0.004535203	0.009003595
Pid1	134.5874419	-1.386958274	0.282141226	-4.915829904	8.8407134450016e-07	2.899983023529e-06
Trip12	4264.800322	1.042595504	0.085484367	12.1963294	3.25153796090248e-34	4.59690482268494e-33
A530032D15Rik	392.7914157	2.022663772	0.114723237	17.63081152	1.42901154553751e-69	4.67500013193773e-68
Gm7609	337.102763	2.398044041	0.175880224	13.63452918	2.49596495833668e-42	4.48205736833832e-41
C130026I21Rik	183.0833427	1.831899804	0.396032714	4.625627475	3.73466023344092e-06	1.14694593704817e-05
Sp110	5991.960547	2.056788093	0.087036323	23.63137623	1.8346352191985e-123	1.06517615552596e-121
Sp140	4237.985545	1.961871769	0.054082397	36.27560664	3.92353446769611e-288	8.35257939072293e-286
Sp100	10204.69816	1.978806894	0.076270253	25.94467464	2.08816302763864e-148	1.46062031966591e-146
Gpr55	245.7933849	2.260786315	0.282208372	8.011053323	1.13730120865861e-15	7.34644567017868e-15
Psmd1	1556.436197	1.068811201	0.102706999	10.40641063	2.31797218446179e-25	2.38102751171743e-24
Efhd1	3.505931604	3.561477932	1.549637918	2.298264576	0.021546735	0.037165335
Dgkd	2813.333138	-1.701005508	0.124040901	-13.71326305	8.4567394305255e-43	1.53929424405191e-41
Ugt1a7c	68.12612883	-1.877252656	0.298975346	-6.278954705	3.40856868344049e-10	1.49502733326537e-09
Glrp1	2.382983651	4.761954158	1.980882745	2.403955596	0.016218743	0.02873096
Arl4c	463.580603	1.373007538	0.145153474	9.459005685	3.10885282328029e-21	2.64423503886301e-20
Ackr3	7.692536726	2.544587677	1.030321442	2.46970273	0.013522537	0.024372092
Ramp1	972.49527	-3.42843514	0.199553311	-17.18054749	3.71389575800949e-66	1.1224982466955e-64
Klhl30	7.346059349	-3.771408347	1.146926439	-3.288273962	0.001008037	0.00223469
Hdac4	154.4358646	-1.146027586	0.200830556	-5.706440332	1.15363322115822e-08	4.4865550398711e-08
Gpc1	221.4763237	2.457072682	0.135932909	18.07562793	4.95876022010949e-73	1.69393555519042e-71
Ankmy1	51.56167072	2.731822842	0.274865608	9.938758297	2.82324267198331e-23	2.6364025180396e-22
Dusp28	261.3168243	1.308609091	0.15714632	8.327328874	8.26868024658215e-17	5.70764305178784e-16
Kif1a	107.3854361	2.033185082	0.268664935	7.567735199	3.79787147351753e-14	2.24766051871471e-13
Sned1	98.13647738	3.292103642	0.311935406	10.55379923	4.87837000061089e-26	5.17015706630399e-25
Pask	57.84697962	1.335316145	0.474006263	2.817085446	0.004846163	0.009566629
Gal3st2	42.48537147	7.418661053	0.899797752	8.244809502	1.65423547068168e-16	1.11874147462446e-15
Gal3st2c	14.51724678	5.973737663	1.038238046	5.753726408	8.7297397691684e-09	3.43323018659477e-08
Pdcd1	120.4511093	4.433419844	0.278643689	15.9107133	5.3401593984525e-57	1.34548201378849e-55
Panct2	5.278322268	4.807727325	1.491764838	3.22284532	0.001269241	0.002764513
Rnf152	3.598790526	4.378282767	1.643090559	2.664663091	0.007706549	0.014555933
Tnfrsf11a	185.5819298	2.778536441	0.175795341	15.80551806	2.8503747195254e-56	7.00153081189108e-55
Gm7160	6.382265982	3.3862513	0.976469563	3.467851357	0.000524637	0.001214371
Phlpp1	359.7915006	2.055666303	0.134486478	15.28530102	9.58192104539638e-53	2.21303204773313e-51
Kdsr	290.4061152	-1.292238581	0.127295865	-10.15145764	3.26450616148173e-24	3.19044118469761e-23
Serpinb10	42.649297	-3.427651948	0.894456122	-3.832107427	0.00012705	0.000321877
Tfcp2l1	5.75090865	2.157856993	0.809285894	2.666371686	0.007667487	0.014489607
Ralb	157.6063214	1.49655497	0.18504588	8.087480645	6.09115067105109e-16	4.00864302003e-15
Epb41l5	16.6441935	3.088956328	0.607745796	5.082645325	3.72214331206703e-07	1.27150146769657e-06
Tmem37	2.713345335	3.158895436	1.421467518	2.222277608	0.02626455	0.044416578
3110009E18Rik	23.19477576	-1.3406864	0.538571014	-2.489340059	0.012798049	0.023142994
Steap3	15.63715993	2.073716822	0.735643254	2.818916386	0.004818607	0.009517348
Mgat5	241.9878236	1.78161418	0.28077949	6.345243304	2.22074194792704e-10	9.90299892929579e-10
Il10	15.3796583	3.740510863	0.855811767	4.370716793	1.23839330031512e-05	3.57241932213843e-05
Dyrk3	437.3933421	-1.669286804	0.153824642	-10.85188161	1.95361592858426e-27	2.18724576028766e-26
Srgap2	459.451919	-1.224210865	0.127305241	-9.616342999	6.82132897996401e-22	5.97130520778852e-21
Fam72a	21.12214013	1.571439376	0.53213423	2.953088314	0.003146119	0.00642566
Ctse	513.6409775	-1.205135815	0.216002899	-5.579257594	2.41547307228153e-08	9.1116805235602e-08
Pm20d1	3.750065103	4.011588381	1.678152121	2.390479583	0.016826385	0.029724927
Slc41a1	653.2239346	1.089578138	0.163860217	6.649436697	2.94216853072102e-11	1.40911358160291e-10
Rab29	788.1657021	2.393998585	0.135261272	17.69906904	4.26295861877776e-70	1.4167103880368e-68
Slc45a3	36.9409412	2.657266084	0.352423329	7.539983501	4.70030920645351e-14	2.75290438331721e-13
Mfsd4a	93.59397816	4.924915695	0.860308016	5.72459585	1.03680259077087e-08	4.05042373825353e-08
Cdk18	8.033340943	3.874407493	1.420177986	2.728114033	0.006369758	0.012278921
Nuak2	461.5202304	1.757814349	0.132920948	13.22450959	6.3349066927453e-40	1.05264077386579e-38
Tmcc2	60.26180506	1.295285065	0.259474773	4.991949902	5.97727609497002e-07	1.99818408190748e-06
Dstyk	499.5250807	1.012182943	0.177929803	5.688664446	1.28036777221356e-08	4.95190158137044e-08
Plekha6	74.41439832	-2.275539562	0.282209483	-8.063299423	7.42623308628143e-16	4.84817501352835e-15
Sox13	1.434806832	4.733615669	2.104649016	2.249123552	0.024504637	0.041747693
Lax1	1130.127757	2.385409627	0.414171838	5.759468435	8.43792358345686e-09	3.32202250113637e-08
Ppfia4	3768.024515	-1.396125453	0.129356765	-10.79282907	3.72153673073353e-27	4.11638953597477e-26
Ipo9	1875.862378	-1.113844952	0.074421628	-14.96668342	1.21217327109967e-50	2.67351549236982e-49
Nav1	790.9594858	1.45608391	0.165922075	8.775709405	1.69829851864947e-18	1.27733266464117e-17
Csrp1	2471.814845	2.886851057	0.086989492	33.18620447	1.70249044630402e-241	2.45175315350585e-239
Tnni1	10.4795163	4.034633425	0.874549727	4.613383667	3.96166039729502e-06	1.21310880916962e-05
Lad1	181.5008658	6.567452485	0.346301051	18.96457569	3.34717406019587e-80	1.27374714430614e-78
Igfn1	3.269020259	4.239515244	1.798971623	2.356632639	0.01844148	0.032307265
Cacna1s	350.9801774	2.976511115	0.286557719	10.38712592	2.83775548958288e-25	2.89671927633655e-24
Kif21b	2178.713043	-1.39198421	0.110986332	-12.5419426	4.40073763590627e-36	6.58944292903437e-35
9230116N13Rik	38.40426703	-1.336930887	0.412589537	-3.240341227	0.001193867	0.00261352
Kif14	114.3766608	2.467372689	0.425680119	5.79630708	6.779108550635e-09	2.68839971653017e-08
Gm19705	42.52587828	-2.713333672	0.384571117	-7.055479604	1.72006412766629e-12	9.07543892646915e-12
2310009B15Rik	45.64109779	-1.046772126	0.319741456	-3.273807972	0.001061087	0.002342749
F13b	3.207325083	4.06854166	1.736252294	2.343289436	0.019114548	0.033365847
Cfh	105.7164344	-3.323829611	0.415638376	-7.996926668	1.27563159223758e-15	8.22914029792612e-15
Rgs18	859.4965003	-2.069473449	0.159549653	-12.97071735	1.79343981218802e-38	2.85724917583838e-37
Ivns1abp	9199.568794	-1.026062705	0.091909463	-11.16384178	6.12847426697619e-29	7.24224927655779e-28
Fam129a	1380.627028	1.481010709	0.160917071	9.203564923	3.46267029935151e-20	2.81790382422018e-19
2810414N06Rik	15.56717895	-1.584980912	0.643610598	-2.462639548	0.013791849	0.024817894
1700025G04Rik	187.1394773	1.425284158	0.219589155	6.490685566	8.54466478357575e-11	3.93579746020521e-10
Smg7	1681.960324	1.186124742	0.091166585	13.0105207	1.06613142799608e-38	1.70965115129197e-37
Lamc2	11.75090326	7.890478324	1.297652299	6.080579774	1.19748755104122e-09	5.04876424719991e-09
Shcbp1l	10.46615104	-3.525933831	1.149999285	-3.066031325	0.002169206	0.004554526
Npl	31.48335104	-1.045698067	0.417178411	-2.506596789	0.012189968	0.022137622
Rgs16	8.97950866	3.170080839	0.738626666	4.2918581	1.77184170306356e-05	5.00800130388699e-05
Rnasel	1434.682945	1.267061942	0.1270272	9.97472938	1.96636756871386e-23	1.8491660190037e-22
Cacna1e	2879.217872	-2.754788984	0.205467447	-13.40742307	5.47068885802967e-41	9.39870744275997e-40
Gm9530	16.22263829	-1.811514401	0.571784589	-3.168176328	0.001533985	0.003296664
Mr1	100.6230878	-1.157210603	0.206538626	-5.602877418	2.10822325799964e-08	7.98342135518346e-08
Xpr1	661.7561432	-1.348327676	0.123497059	-10.917893	9.46664281511071e-28	1.06965781777816e-26
Tor1aip1	4904.940338	2.01015333	0.060188979	33.39736522	1.49720188619042e-244	2.19923985062511e-242
Tor1aip2	3020.417308	2.873151283	0.080087227	35.87527483	7.42393245443205e-282	1.47365059220476e-279
Soat1	635.4100013	1.26973231	0.09498194	13.36814466	9.28274664682993e-41	1.58000307642277e-39
Tor3a	3092.446992	3.226575994	0.091492478	35.26602494	1.9491121037543e-272	3.67057790923679e-270
Ralgps2	782.2911702	-1.018822044	0.176340621	-5.777579986	7.57826985974368e-09	2.99320263430425e-08
Angptl1	2.709847745	4.90667098	1.696169365	2.892795425	0.003818299	0.007694745
Cryzl2	147.0675594	-1.176036507	0.172762057	-6.807261552	9.94739890960573e-12	4.92973490496621e-11
4930523C07Rik	631.5965195	1.1107615	0.108823454	10.20700464	1.8447179631246e-24	1.82717883751431e-23
Serpinc1	389.5070291	2.305078169	0.143184239	16.09868648	2.60577772330106e-58	6.71513490834549e-57
Cenpl	123.830373	1.008796319	0.222792975	4.527953903	5.955756945044e-06	1.78211680109496e-05
Tnfsf4	14.10877238	6.398871963	1.150970205	5.55954614	2.70477087406709e-08	1.01690246657721e-07
Fasl	6.73604272	2.832074271	0.818593857	3.459681803	0.000540814	0.001249649
Dnm3	24.93972768	3.221199704	0.702301123	4.586636128	4.5044474213336e-06	1.36960935980065e-05
Mettl13	109.314721	-1.250729344	0.24613437	-5.081490026	3.74485679226431e-07	1.27896306490515e-06
Kifap3	98.40932093	-1.738390329	0.247395166	-7.02677564	2.11360814874896e-12	1.10644298278594e-11
Gm16548	7.389751799	-3.645739939	1.058841214	-3.443141324	0.000574999	0.001324472
F5	79.96559291	-5.398651383	0.547491365	-9.860705997	6.16146168454958e-23	5.67078387746547e-22
Atp1b1	7177.801362	-1.602504794	0.10279775	-15.58890929	8.65995171445676e-55	2.0853447661255e-53
Xcl1	604.4321216	7.128954204	0.225037283	31.67899165	3.02534625034638e-220	3.79823171549897e-218
Gpr161	23.26236335	3.668106946	0.577361142	6.353227953	2.10842909414014e-10	9.41931720310964e-10
Mpzl1	12.73148782	1.357048666	0.577404913	2.350254794	0.018760564	0.03280642
Cd247	24.85628724	1.840509157	0.690542814	2.665307811	0.007691788	0.014531791
Uck2	285.1806421	-1.288642202	0.171003647	-7.535758589	4.85504051633939e-14	2.83900040384193e-13
Aldh9a1	1132.477043	-1.403428237	0.121501711	-11.55068706	7.32326415888994e-31	9.29744401295889e-30
Mgst3	36.99785577	-2.971227487	0.539900822	-5.503283871	3.72781455621775e-08	1.38557358340796e-07
Nuf2	163.8261512	3.312545096	0.38812615	8.534712469	1.40504408264924e-17	1.01170061421739e-16
Hsd17b7	241.4165515	-1.717814961	0.220784955	-7.780489203	7.22446325622129e-15	4.45568943384074e-14
Uap1	910.4847354	1.322952082	0.11024697	11.99989518	3.55746655667089e-33	4.92049211402436e-32
Sh2d1b1	175.0956431	-1.807426526	0.208978236	-8.648874441	5.20098470086216e-18	3.83135728540442e-17
Gm7694	83.21394351	-1.293011624	0.242659259	-5.328507268	9.90232355586806e-08	3.55462440645518e-07
Olfml2b	4.227763788	3.689019328	1.392131312	2.649907588	0.008051379	0.015141045
Fcrla	2576.87816	-2.128524962	0.078290023	-27.18769115	9.08106144583646e-163	7.62238351873667e-161
Fcgr2b	507.9950227	-2.002307535	0.188049182	-10.64778648	1.78560428597964e-26	1.9243390577223e-25
Fcgr4	175.5507249	5.489538956	0.419114176	13.09795581	3.3824542655156e-39	5.47793502824241e-38
Fcgr3	72.77837839	1.678707817	0.462882302	3.626640746	0.000287132	0.000692446
Cfap126	80.36891918	1.248727507	0.213397307	5.851655404	4.86704221109555e-09	1.95173308869185e-08
Fcer1g	4797.15564	1.420924053	0.138470436	10.26156988	1.04985883864326e-24	1.05193563989296e-23
Adamts4	3.376463669	4.268452949	1.486184944	2.872087331	0.004077703	0.008171538
Nectin4	576.4285618	1.932837324	0.121498077	15.90837795	5.5431090092102e-57	1.3894663521551e-55
Arhgap30	9193.333984	1.543742614	0.073079294	21.12421353	4.76494402062216e-99	2.2651217708388e-97
F11r	69.19671722	6.163931472	0.510859286	12.06581076	1.60078065109905e-33	2.2330358009491e-32
Cd244a	737.9987228	-2.819601308	0.151837321	-18.56988311	5.63254413208132e-77	2.02289586200837e-75
Slamf7	2494.361528	1.695848611	0.157714563	10.75264442	5.75865459712626e-27	6.32203866795125e-26
Gm37065	13.73472278	-2.815206591	0.897699553	-3.136023163	0.001712557	0.003649992
Slamf6	759.3603479	-2.136326218	0.102966926	-20.74769352	1.28615156691117e-95	5.88544559699631e-94
Vangl2	356.1414419	-1.759571686	0.187450875	-9.386841693	6.18263431053442e-21	5.21335909227555e-20
Kcnj10	49.8859804	2.127728483	0.408906823	5.203455569	1.95616537609528e-07	6.84960982347166e-07
Slamf8	257.1781898	1.690682069	0.171718865	9.845639653	7.1582420432715e-23	6.57171358585094e-22
Dusp23	67.24245462	-1.590982797	0.26360127	-6.035565752	1.58406710798557e-09	6.6122085107133e-09
Ackr1	12.53573773	2.312249911	0.595786078	3.88100695	0.000104025	0.000266206
Cadm3	186.9511062	2.501771502	0.216832686	11.53779696	8.50762593703125e-31	1.07917545240978e-29
Ifi214	113.0093277	5.410984721	0.323530892	16.72478536	8.64872029697253e-63	2.4572737416292e-61
Ifi213	1162.823421	6.423435059	0.15149101	42.40142727	0	0
Ifi209	7919.156506	2.881154793	0.07101289	40.57227912	0	0
Ifi208	790.537823	6.587196715	0.182450896	36.10394286	1.96687787796549e-285	4.06922100696269e-283
Ifi207	5108.154253	3.379859844	0.115223622	29.33304627	3.93187320028649e-189	3.92893098224546e-187
Ifi204	3516.048804	7.008861517	0.117069255	59.86936119	0	0
Mndal	8176.960809	2.234053071	0.091011593	24.5469067	4.6667977489714e-133	2.89243004787515e-131
Ifi211	2142.673045	6.409800543	0.116151944	55.18461685	0	0
Ifi203	10882.78087	2.33674012	0.094115472	24.82843754	4.42168349855993e-136	2.81169302642194e-134
Ifi205	1519.927722	6.547235095	0.183575623	35.66505718	1.37679249180289e-278	2.66101380422271e-276
Olfr433	147.198694	2.693062741	0.188799755	14.26412204	3.66171229476362e-46	7.19076094890144e-45
Olfr432	2.185207527	5.208684396	1.690273947	3.081562254	0.002059174	0.004337761
Spta1	5.81717631	4.893180305	1.687716536	2.899290374	0.003740083	0.007550589
Exo1	61.52186175	1.688622313	0.424904647	3.974120605	7.06397642149641e-05	0.000185125
Akt3	1274.693029	1.164904508	0.142076585	8.199130826	2.4213130456128e-16	1.62627651243742e-15
Smyd3	106.8997636	-2.071728572	0.232730333	-8.901841664	5.49275870672173e-19	4.23978626605546e-18
Sccpdh	48.10735074	-1.149915822	0.513595186	-2.238953661	0.025158931	0.042728586
Cdc42bpa	32.10346187	-1.083929494	0.422468259	-2.565706347	0.010296596	0.018950707
Coq8a	188.3455546	-2.235536683	0.17533321	-12.75021822	3.10873815035508e-37	4.80676365163851e-36
Itpkb	732.2745124	1.607892691	0.131401818	12.23645698	1.98510472620668e-34	2.81731433074879e-33
Parp1	2129.023256	-1.065262172	0.098319052	-10.83474826	2.35612564626531e-27	2.62389155557173e-26
Enah	36.13017692	1.855588499	0.389085427	4.769103052	1.85047986181463e-06	5.88221135905543e-06
Aida	1454.37841	2.564601991	0.08691026	29.50862161	2.2316897400637e-191	2.27647851331915e-189
1700056E22Rik	29.60077224	-1.340357412	0.412108793	-3.252435852	0.001144204	0.002512665
Dusp10	189.7881278	1.214365129	0.198745048	6.110165457	9.95279010797043e-10	4.22533334959473e-09
Mark1	3.132726972	6.006957991	1.666175893	3.605236407	0.000311869	0.000747681
Iars2	623.4807273	-1.033706618	0.126693116	-8.159137988	3.37423990594962e-16	2.24679102350381e-15
Lyplal1	5.22025273	-2.972152248	1.077293772	-2.758905997	0.005799521	0.011277359
Cenpf	239.8510541	2.329409234	0.376333295	6.189750581	6.02594878027632e-10	2.59956421831069e-09
Ptpn14	8.55766767	2.535675965	0.884172863	2.867850926	0.004132702	0.008268219
Tatdn3	71.5762369	-1.698889793	0.276719	-6.139404217	8.28315500761811e-10	3.53695534613088e-09
Nsl1	75.74632268	2.167794766	0.34724124	6.242906994	4.29512321002722e-10	1.87102801993149e-09
Batf3	50.27288439	2.498996062	0.395226415	6.322947985	2.5661970317009e-10	1.1388177703521e-09
Atf3	413.7201358	3.191429851	0.285684437	11.17117155	5.64316061730029e-29	6.68486986350999e-28
Nenf	168.3617985	-1.32079425	0.201431275	-6.557046559	5.48838818752039e-11	2.56666456817851e-10
Tmem206	229.0113288	-1.284940652	0.16394851	-7.837464654	4.59734300744211e-15	2.8687498486116e-14
Dtl	195.5316822	2.164547813	0.298727068	7.245904523	4.29562647131925e-13	2.37123101229644e-12
Nek2	243.479661	2.636461243	0.251011449	10.50335055	8.33674290468648e-26	8.75954338533188e-25
Rd3	3.007232333	4.275064515	1.818923704	2.350326462	0.018756952	0.032804008
Traf5	270.6028863	1.027150961	0.16007277	6.416775059	1.39191349572073e-10	6.31043745019808e-10
Diexf	244.0859399	-1.15904204	0.143419195	-8.081498704	6.39756078924681e-16	4.20088379227744e-15
A130010J15Rik	158.7007709	1.067603366	0.207863042	5.136090367	2.8051281279385e-07	9.67924056173094e-07
Hsd11b1	2063.441091	2.879800496	0.09220152	31.23376374	3.70950220367755e-214	4.46630146473931e-212
Plxna2	34.26776798	-5.735172785	0.836712449	-6.854413114	7.16058759422202e-12	3.5971912165365e-11
Cd34	15.96264662	2.47578563	0.765034929	3.236173324	0.001211438	0.002649615
Plekhg1	8.953349031	6.107833466	1.347892272	4.531395865	5.85952195667078e-06	1.756541184113e-05
Akap12	106.4549573	1.366967119	0.199954547	6.836389261	8.12140825945815e-12	4.05077643202651e-11
Ipcef1	68.16170586	1.370605369	0.384792701	3.561931826	0.000368136	0.000873171
Ulbp1	63.0539201	1.023884078	0.344020046	2.97623377	0.002918123	0.005989982
Lrp11	24.76793752	1.643950601	0.479163432	3.430876587	0.000601634	0.001380845
Katna1	646.6917881	1.966431351	0.09880698	19.90174535	3.93002765103109e-88	1.64937646188559e-86
Sash1	92.59286133	2.660538536	0.230132091	11.56091934	6.500904015783e-31	8.28202767457384e-30
Stxbp5	280.3209515	-1.335057346	0.201461935	-6.626846646	3.42933568974844e-11	1.63603481476827e-10
Fbxo30	81.4074305	1.456345846	0.219761034	6.626952093	3.42688787525594e-11	1.6353981806249e-10
Epm2a	10.11447336	-3.509617062	0.929590399	-3.77544461	0.000159723	0.000398601
Stx11	545.224047	3.836228777	0.134943744	28.42835595	9.02522592984968e-178	8.23425737164981e-176
Plagl1	16.86743972	7.624380359	1.2659089	6.022850744	1.71371465360336e-09	7.13311265139693e-09
Fuca2	2317.342405	1.012368692	0.094300093	10.73560647	6.92626840613387e-27	7.58687223099928e-26
Aig1	159.5434755	-1.246183272	0.172807557	-7.211393393	5.53821982982068e-13	3.03788875459673e-12
Adgrg6	26.04513418	6.292136466	0.828872975	7.591195103	3.16968264441509e-14	1.88119064096215e-13
Cited2	1379.784312	3.106051499	0.186027612	16.69672295	1.38463670855412e-62	3.90382506947244e-61
Perp	4.1223291	3.785994007	1.145284915	3.305722409	0.000947319	0.002110597
Gm33104	6.390036655	3.148588496	0.985257462	3.195701244	0.001394915	0.003017289
Mtfr2	49.2895492	2.876939576	0.43113383	6.672961795	2.50691672118769e-11	1.20497708499758e-10
Pde7b	74.37077052	4.442144254	0.395724924	11.22533351	3.06228864575184e-29	3.66004539604953e-28
E030030I06Rik	15.19013472	2.171276434	0.671743355	3.232300578	0.001227978	0.002682595
C920009B18Rik	99.01111232	1.030119579	0.243873514	4.223991216	2.40013407971293e-05	6.66079151651297e-05
Slc18b1	27.28748857	-3.694074719	0.539808318	-6.843308251	7.73848851489762e-12	3.87029818846888e-11
Ctgf	3.527611524	3.127890277	1.39770839	2.23787043	0.025229506	0.042828639
Akap7	161.3982765	-1.474176996	0.183055099	-8.053187269	8.06653364000413e-16	5.25451497286123e-15
L3mbtl3	1524.319796	-1.050926099	0.123021426	-8.542626546	1.31204892409327e-17	9.47526383776107e-17
Arhgap18	344.5304481	-1.791472527	0.146284221	-12.2465192	1.75362264648793e-34	2.49360726565936e-33
Ncoa7	525.6693133	1.54484202	0.115887626	13.3305174	1.53827100368202e-40	2.60019134327793e-39
Hddc2	111.011086	-1.242221325	0.195707684	-6.347330364	2.19083338578869e-10	9.77556245560454e-10
Zup1	1718.557433	1.994433137	0.062839624	31.73846397	4.58113567983374e-221	5.85150452183285e-219
Calhm6	342.7248331	3.929970082	0.166133654	23.6554725	1.03677170570441e-123	6.04330935916352e-122
Hdac2	606.1862086	-1.089080191	0.107731036	-10.10925202	5.02665715131574e-24	4.8704859429866e-23
Cd164	14769.95685	1.190174122	0.072736175	16.36289121	3.52011345071874e-60	9.48751311515735e-59
5730435O14Rik	8.292619282	1.866883831	0.768120897	2.430455723	0.015079848	0.026891817
Sesn1	342.2868391	-1.591952621	0.140841181	-11.30317577	1.2655690034448e-29	1.5300364684445e-28
Armc2	8.57088783	1.862746605	0.734061745	2.537588448	0.011161916	0.020392709
4933404K13Rik	30.87883774	2.504749855	1.07469344	2.330664506	0.019771057	0.034372951
Crybg1	972.5627114	3.363354787	0.120203787	27.98043947	2.81108109315728e-172	2.50254364711438e-170
Prdm1	366.6696827	3.07013575	0.495561867	6.195262302	5.81880449113501e-10	2.51611478275779e-09
Ascc3	1277.33928	1.755653205	0.171260712	10.2513483	1.16704094928357e-24	1.16542857942261e-23
Lilr4b	113.2242916	3.77326736	0.318316929	11.85380675	2.05632611624664e-32	2.76100313725292e-31
Lilrb4a	703.0626907	3.524902029	0.159702393	22.07169196	5.91367576859225e-108	3.03727214562418e-106
Fam162b	7.821710257	4.820347872	1.089307077	4.425150605	9.6375023124744e-06	2.81721933269525e-05
Tbc1d32	90.03310944	1.040816969	0.224138364	4.643635964	3.42330528382125e-06	1.05507619206988e-05
Gja1	12.4380112	3.666882629	0.829770307	4.419153826	9.90881025790091e-06	2.88962703748871e-05
Pkib	2148.110607	1.56146771	0.12079176	12.92693901	3.17197833776026e-38	5.03166196580566e-37
Fabp7	5.939106188	7.103436398	2.026592114	3.505114003	0.000456412	0.001065517
Smpdl3a	179.5401008	-2.29096497	0.368699381	-6.213639321	5.1771287401953e-10	2.24326973642268e-09
Ranbp2	3787.030563	1.441039868	0.150902056	9.549504565	1.3031799304803e-21	1.12140656114968e-20
Sowahc	1687.691266	2.998696905	0.103472352	28.98065849	1.15346073851904e-184	1.12954565254041e-182
P4ha1	1274.146749	1.708623254	0.077884396	21.93794068	1.12898966613757e-106	5.71852731237751e-105
Spock2	13.31190221	1.875538371	0.818733132	2.290781084	0.021976078	0.037817082
Cdh23	46.5515688	5.716489747	0.557625627	10.25148321	1.16541296365801e-24	1.16533362989602e-23
Vsir	2164.410729	-1.039504617	0.093498717	-11.11784894	1.02718711565343e-28	1.20321782630249e-27
Unc5b	3.232180909	5.219023	1.895916922	2.752769881	0.005909342	0.011465106
Sgpl1	2613.392059	1.27927731	0.058751943	21.7742128	4.07409006524284e-105	2.04946263590247e-103
Adamts14	17.36000731	2.345589286	0.672791076	3.48635612	0.000489649	0.001138947
Prf1	65.62370126	2.577560589	0.520807561	4.949161229	7.4533986855102e-07	2.46195127707352e-06
Lrrc20	97.79006387	-1.479471089	0.218866327	-6.759701733	1.38276104538145e-11	6.78341524122284e-11
Ppa1	702.2915611	2.430666516	0.218971582	11.10037427	1.24919669717493e-28	1.45630557815893e-27
Tspan15	32.62791896	2.244871696	0.72200751	3.109208237	0.001875895	0.003976193
Srgn	8142.157599	2.205527145	0.093461406	23.59826639	4.01535536543383e-123	2.31300215540618e-121
Stox1	98.81319556	4.324163715	0.269487092	16.04590291	6.10643715969916e-58	1.55724749025731e-56
Tet1	102.8117949	-5.670337058	0.542023662	-10.46141978	1.29894506777754e-25	1.35224692420866e-24
Rufy2	209.5822577	-1.297600703	0.200122016	-6.484047719	8.92939589902225e-11	4.10528627107161e-10
Herc4	1066.126386	1.110052606	0.077014708	14.41351453	4.25495568116539e-47	8.63274088406607e-46
Sirt1	775.0640125	1.654153611	0.087877714	18.82335738	4.86048505536324e-79	1.81668358723233e-77
Dnajc12	24.32424734	1.6567737	0.511602771	3.238398607	0.001202027	0.002629424
1110002J07Rik	35.75409903	1.800296032	0.412621193	4.363072142	1.28248628638704e-05	3.68883660623719e-05
Reep3	1741.832591	1.375287949	0.103356484	13.30625713	2.12882095573692e-40	3.58603796087381e-39
Zfp365	7.946506295	3.476051984	0.933596742	3.723290611	0.000196643	0.00048489
Arid5b	207.5069122	1.291797772	0.188003072	6.871152471	6.36852794916017e-12	3.20917005300905e-11
Cabcoco1	5.348511525	-2.821111098	1.230318046	-2.292993349	0.021848388	0.037619384
Tmem26	30.17562984	3.100015666	0.539142622	5.749899084	8.92967330901462e-09	3.50998049869188e-08
Rhobtb1	280.0901715	-1.380694417	0.492078164	-2.805843703	0.005018503	0.009884257
Cdk1	265.073208	2.925642661	0.308160537	9.493891354	2.22567003021597e-21	1.90296083084065e-20
Slc16a9	25.42008992	4.358425714	0.706480579	6.169208102	6.86328504585308e-10	2.94866317749447e-09
Gnaz	28.50882297	4.729764291	0.883880655	5.351134528	8.74045125782454e-08	3.15373344451448e-07
Adora2a	387.8745018	1.032108211	0.137063242	7.530160531	5.06779792884232e-14	2.9575241866017e-13
Gucd1	492.1728435	1.205852796	0.095160352	12.67179836	8.47489071232662e-37	1.29270685019071e-35
Ggt1	5.015229173	-2.751800851	1.234165481	-2.229685479	0.025768331	0.043667629
Ggt5	48.62114247	1.531850693	0.343442239	4.460286243	8.18502592626663e-06	2.41086516605034e-05
Susd2	46.12427437	5.681598532	0.592665867	9.58651215	9.11130504411718e-22	7.90525456544816e-21
Gstt3	45.86528194	1.18615203	0.362618699	3.271072432	0.001071405	0.002364463
Gstt1	17.43522919	5.241151933	1.116901707	4.692581182	2.69779425456918e-06	8.42788171105205e-06
Derl3	1218.60788	4.364621787	0.42834586	10.1894805	2.20941699298349e-24	2.18105686894721e-23
Mmp11	40.19901467	-1.664749769	0.368586901	-4.516573332	6.28483590025088e-06	1.87447623429005e-05
1700094J05Rik	23.17895107	8.146831511	1.244591169	6.545789264	5.91819854890027e-11	2.75888348095195e-10
Lss	538.7322693	-1.723314109	0.143916553	-11.97439818	4.83936456840121e-33	6.64971245512118e-32
Pcbp3	36.12817192	-1.871841925	0.373633988	-5.009827754	5.4478772398706e-07	1.83037211291078e-06
Slc19a1	82.87329622	-1.631667231	0.289276274	-5.640515228	1.69542072929972e-08	6.49218850174232e-08
Col18a1	8.470460156	2.98653368	0.752254383	3.970111369	7.18390446762637e-05	0.000187966
Adarb1	6.898690375	1.801772605	0.812692076	2.217042172	0.02662021	0.044940152
1700009J07Rik	6.204591685	3.270398352	1.332546103	2.454247809	0.014117965	0.025345734
Aire	94.48691794	4.677668864	0.389848699	11.99867762	3.61018357437822e-33	4.98870992700297e-32
Dnmt3l	3.27460142	4.941606975	1.798738324	2.74726285	0.006009495	0.011634832
Icosl	3042.164777	2.442250958	0.101047037	24.16944644	4.6637566387789e-129	2.85441338612597e-127
Syde1	3.46865091	3.176405552	1.156265015	2.747125886	0.006012005	0.011638159
2610008E11Rik	237.0078417	-1.463554126	0.167665151	-8.729029985	2.56866121790835e-18	1.91820359074e-17
Misp	36.1095058	4.181635656	0.432918625	9.659172459	4.49480073472461e-22	3.9677961533876e-21
Plppr3	158.3457947	-1.329774119	0.23101581	-5.756203963	8.60264376402757e-09	3.38415196169794e-08
Prtn3	84.01569515	2.973126629	0.624754393	4.758872708	1.94677153073733e-06	6.17101976790131e-06
Grin3b	6.477821082	-2.633692849	0.944556176	-2.788286091	0.005298773	0.010393066
Efna2	14.46727051	5.824523583	0.961767482	6.056062083	1.39494183529454e-09	5.84602014797191e-09
Mum1	548.9195349	-1.042002191	0.116409984	-8.95114109	3.51826348933105e-19	2.74163248778694e-18
Gamt	13.98883164	-2.337948951	0.663893555	-3.521571995	0.000428996	0.001005814
Apc2	3.02755717	-3.541566465	1.570786418	-2.254645459	0.024155592	0.041191257
Adamtsl5	14.90111811	4.827454563	0.738565226	6.536260292	6.30761020077939e-11	2.93678793170488e-10
Mknk2	3984.294073	1.082455004	0.076259341	14.19439225	9.92430904488291e-46	1.93596514688294e-44
Ap3d1	4488.718414	1.484094846	0.079129063	18.75536978	1.74996378147497e-78	6.47486599145737e-77
Gadd45b	2308.604768	3.251498253	0.099445875	32.69616008	1.77089922130193e-234	2.45403194921736e-232
Atcay	5.958709725	6.948205206	1.425270985	4.875006423	1.08804914963401e-06	3.52967181072748e-06
Matk	428.7034352	-2.420919076	0.190905977	-12.6812115	7.51610830290202e-37	1.15004286313883e-35
Tbxa2r	502.6060126	-1.156402521	0.134039173	-8.627347477	6.27911883266385e-18	4.61631514179176e-17
Mfsd12	2537.446395	1.567122847	0.123853948	12.65299068	1.07695793684502e-36	1.63423916676823e-35
Celf5	4.609296399	4.534977566	1.296028869	3.49913314	0.000466773	0.001087805
Tle2	64.99162487	-1.66420216	0.315163428	-5.28044186	1.28872714443333e-07	4.58245292291967e-07
Tle6	15.70474131	-1.343741914	0.610314318	-2.201721102	0.027685015	0.046513232
Zfp873	64.66068283	-1.338168537	0.255249795	-5.242584186	1.58343106327468e-07	5.59379963646987e-07
1190007I07Rik	41.1570668	-1.170284162	0.397796258	-2.941918477	0.003261858	0.006642649
Gm38560	10.60820847	2.460848458	0.674216064	3.649940409	0.000262301	0.000635694
Chst11	395.4356571	2.615630054	0.117063514	22.343683	1.39089453325707e-110	7.37575805018525e-109
Appl2	385.377819	-1.554697327	0.158468958	-9.810737371	1.01226135527756e-22	9.21258181392322e-22
1500009L16Rik	30.93115252	2.077420792	0.420136664	4.944631049	7.62882081031454e-07	2.51706533878505e-06
Tcp11l2	358.1041852	-1.952594748	0.14826932	-13.16924325	1.31913229275745e-39	2.16984706028154e-38
Fhl4	9.348396968	-2.650456346	0.832040245	-3.18549056	0.001445088	0.003119768
Tmem263	405.0270377	1.032912231	0.18397171	5.614516657	1.97112442121054e-08	7.48354784780605e-08
Syn3	9.161529926	6.715754393	1.349367947	4.976963036	6.45896502307344e-07	2.15284177953088e-06
Timp3	15.44567787	5.595662582	1.04336707	5.363081454	8.18140900090915e-08	2.96074690353177e-07
1810014B01Rik	37.85696678	-2.823517365	0.43992613	-6.418162445	1.37929035537359e-10	6.25900402535762e-10
Stab2	29.56551407	2.3137822	0.466557784	4.959261813	7.07615483774571e-07	2.34419572421395e-06
Igf1	21.14304637	1.206236426	0.505117815	2.388029859	0.016938965	0.029887864
Parpbp	71.95035903	1.50580298	0.415981631	3.619878542	0.000294741	0.000709514
Dram1	69.34502485	4.445540037	0.424002744	10.48469639	1.01571360342191e-25	1.06342246048926e-24
Mybpc1	15.21741673	8.454523535	1.293475248	6.536285522	6.30654676223044e-11	2.93678793170488e-10
Spic	170.036258	4.603026079	0.3160549	14.56400795	4.75842100356677e-48	9.83072378641242e-47
Gm30963	1.600590511	-3.652264588	1.6760421	-2.179100744	0.029324185	0.049014901
Ikbip	275.764544	-2.569310148	0.165896018	-15.48747327	4.21534556680066e-54	1.00031035590848e-52
Ntn4	4.562574869	6.012404117	1.42927716	4.20660477	2.59235929408586e-05	7.16851763381535e-05
Gm15915	11.40019224	2.63143546	0.708845548	3.712283259	0.000205398	0.000505037
Usp44	17.93263226	4.47455671	1.414887867	3.162481505	0.001564307	0.00335839
Tmcc3	455.8320242	1.632772565	0.225253477	7.248600942	4.21098545245663e-13	2.32538215455396e-12
Socs2	267.4297866	6.963823313	0.428801403	16.24020644	2.62040840765159e-59	6.89806077060827e-58
Nudt4	359.7742953	-1.199668839	0.18108842	-6.624768383	3.47793078319699e-11	1.65760302642377e-10
Dcn	5.655443796	2.46978056	0.835271721	2.956858827	0.003107904	0.006352908
Poc1b	143.6280485	-1.156526595	0.187935633	-6.15384413	7.56270151633656e-10	3.23684506332948e-09
Galnt4	142.3971838	-1.094068169	0.237495769	-4.606684876	4.09139310211347e-06	1.2499682461927e-05
Dusp6	339.8676225	-1.327710942	0.175633389	-7.559558875	4.04438598928479e-14	2.38490509018885e-13
Kitl	21.2928238	3.116765901	0.698656832	4.46108269	8.15466151521519e-06	2.40240318886875e-05
Tmtc2	34.3458876	-1.100036036	0.32298606	-3.40583131	0.000659629	0.00150525
Pawr	10.37302823	4.497907757	1.380568171	3.258012066	0.001121956	0.002467867
E2f7	76.11872565	2.660026296	0.434539696	6.121480545	9.27098401376731e-10	3.94385995303296e-09
Csrp2	20.01711346	1.674190093	0.604232837	2.770769795	0.005592395	0.010906358
Phlda1	20.66321089	1.885446046	0.509353933	3.70164226	0.000214208	0.000524855
Glipr1	2258.427305	1.595805989	0.107921428	14.78673904	1.78389530578116e-49	3.82534863454298e-48
Lgr5	67.79794112	-2.94695939	0.385460874	-7.645287994	2.08478184064709e-14	1.25460172509536e-13
Ptprr	21.0089471	4.080216312	0.539714833	7.559948438	4.03229172377541e-14	2.37872823817418e-13
Ptprb	10.74666769	3.403718896	0.828225525	4.109652256	3.96255379488547e-05	0.000106957
Kcnmb4	3.658937921	3.547277618	1.59352838	2.226052365	0.026010674	0.044042743
Myrfl	3.943785956	5.495004158	1.60954216	3.414016914	0.000640126	0.001464612
4933412E12Rik	123.2425551	1.563776949	0.211655694	7.388305603	1.48711638660494e-13	8.44385489093155e-13
Lyz1	6.768116451	3.016057736	0.973813208	3.097162486	0.001953827	0.004131426
Ifng	14.3971666	3.244183895	0.728239314	4.454832133	8.39588608154756e-06	2.47000141501807e-05
Hmga2	3.471544975	5.33778537	2.093630492	2.549535552	0.010786651	0.019768574
Msrb3	6.637170629	2.625613747	0.854582174	3.072394705	0.002123487	0.004463
Gns	11423.8979	1.336493892	0.100056813	13.35735026	1.07316712545852e-40	1.82450832243752e-39
Rassf3	1143.644262	1.079090435	0.080548049	13.39685375	6.30810998078963e-41	1.079951369555e-39
Tbk1	1278.578793	1.016833175	0.076033563	13.37347797	8.64042982931509e-41	1.4740914490454e-39
BC048403	131.2912473	-1.324709384	0.185614638	-7.136879928	9.54731732615521e-13	5.1370162712049e-12
Gm9079	3.478417373	-4.733300916	1.515101048	-3.124082663	0.001783603	0.003793708
Usp15	2062.907632	1.599628442	0.078052632	20.49422803	2.42400416764798e-93	1.09221463860678e-91
Slc16a7	164.3262242	-1.39634445	0.186539786	-7.485504722	7.12726955503855e-14	4.12825167562939e-13
Lrig3	14.18085139	-2.336865968	0.629651471	-3.711364262	0.000206145	0.000506281
Atp23	52.41676986	-1.095372989	0.316348723	-3.462549115	0.000535084	0.001236993
Mettl21b	15.43655487	5.317103646	1.410206488	3.770443329	0.000162958	0.000405985
Mettl1	162.6265941	-1.218307814	0.240483365	-5.066079368	4.06092654140928e-07	1.38208873880354e-06
Tspan31	1992.744656	1.166462151	0.099457817	11.72820986	9.13706176444361e-32	1.20263709908524e-30
Arhgef25	13.2036864	2.021864965	0.855637787	2.362991672	0.018128077	0.031802618
Kif5a	198.7905639	-1.919028966	0.243116022	-7.893469742	2.93898846712232e-15	1.86000868563377e-14
Ddit3	221.9367595	1.498951293	0.132239168	11.3351537	8.78776912388381e-30	1.06857235646299e-28
Gli1	2.582867942	5.967557241	2.035002407	2.932457092	0.003362914	0.006838965
Nab2	125.1627956	3.580536796	0.264553444	13.53426641	9.81574378876299e-42	1.7226219894043e-40
Nemp1	304.3189137	1.115320252	0.201066898	5.547010789	2.90594817983804e-08	1.0894709753354e-07
Timeless	881.7738846	3.077615353	0.114939568	26.77594333	6.16069045334109e-158	4.83927176840252e-156
Apon	6.428808136	3.779029103	0.929136803	4.067247245	4.75717619946361e-05	0.000127236
Apof	172.3458921	1.161312452	0.198168816	5.860217939	4.62260087422348e-09	1.858275430801e-08
Stat2	13400.62962	2.586061503	0.082650314	31.28919149	6.54669211478411e-215	8.01369670617198e-213
Coq10a	175.4251946	-1.216631915	0.168116313	-7.236846301	4.59238079787674e-13	2.52649743595548e-12
A430046D13Rik	74.28791998	-2.562833372	0.297249918	-8.621813547	6.59019499240651e-18	4.83774983725433e-17
Ikzf4	18.19766925	3.63347834	0.660532966	5.500828162	3.78011484024957e-08	1.4043021469e-07
Dgka	330.8808162	-1.176195252	0.22501819	-5.22711188	1.72178323782317e-07	6.06505371232243e-07
Mmp19	11.11630778	4.921637321	1.129259381	4.358287745	1.31083967355026e-05	3.76587599545858e-05
Cd63	343.5897495	7.315121762	0.708534035	10.3243054	5.47133679422551e-25	5.53883295454022e-24
Itga7	5.672423652	3.636046797	1.184427552	3.069876914	0.00214147	0.004498864
Sfi1	1231.880385	1.051125405	0.10865682	9.673809774	3.89598456754138e-22	3.44955499171882e-21
Pik3ip1	1517.147672	1.402774351	0.114734465	12.22626823	2.25041839869873e-34	3.19077180101213e-33
Inpp5j	5.203295152	4.487041204	1.599208416	2.805788889	0.005019357	0.009884613
Selenom	141.7514445	1.708499037	0.318050332	5.371788248	7.79596248112468e-08	2.82822654693111e-07
Dusp18	63.64784037	-1.924745719	0.330629765	-5.821453245	5.83381261748352e-09	2.32608234359977e-08
Sec14l2	11.02472487	3.331092917	1.30595135	2.550702151	0.010750616	0.01970745
Ccdc157	106.8508306	1.001612113	0.192871685	5.193152718	2.06762440611927e-07	7.21752255263448e-07
Castor1	10.22391705	2.078159255	0.778573536	2.66918815	0.007603484	0.014387168
Osm	55.2015308	1.676633872	0.320253383	5.235335403	1.64685529512026e-07	5.81366436674395e-07
Lif	16.73595877	7.593630819	1.252427623	6.063129461	1.33498122316472e-09	5.6059288699447e-09
Nipsnap1	132.3557864	-1.02851969	0.198023571	-5.193925573	2.05905484609666e-07	7.19273641719711e-07
Nefh	10.98782561	2.543566475	0.777958951	3.269538156	0.001077232	0.002375895
Gas2l1	149.5593657	2.490679203	0.239401677	10.40376672	2.38321974085851e-25	2.44633925740535e-24
Znrf3	147.8401386	-1.255119261	0.297101203	-4.224551266	2.39417348636873e-05	6.64550535549324e-05
Xbp1	11256.31571	1.183636274	0.245765773	4.8161152	1.46380035656033e-06	4.69675916066288e-06
Pgam2	1585.273666	3.28554918	0.144791803	22.69154135	5.43011270116962e-114	2.96516451551972e-112
Polm	420.0599364	1.093094083	0.109425557	9.989385588	1.69629877948228e-23	1.60237509786593e-22
Aebp1	8.119302814	6.542951819	1.333334347	4.907210135	9.23810405631025e-07	3.02156558635362e-06
Myl7	2.156658732	5.635233993	2.207289398	2.553010945	0.010679614	0.019596858
Camk2b	46.75902746	1.670169238	0.385447531	4.333065078	1.47047619398501e-05	4.19984927346797e-05
Nudcd3	2043.976733	1.239135532	0.060887073	20.35137288	4.51452388821216e-92	2.01561827945132e-90
Myo1g	4363.793984	2.003968651	0.070183434	28.55329991	2.55608544333687e-179	2.34664619232346e-177
Ramp3	69.38738076	4.334634215	0.338524772	12.80448161	1.54755808532403e-37	2.40805939780982e-36
Upp1	21.51659506	2.811340169	0.702739736	4.000542482	6.31974401754513e-05	0.000166363
Fignl1	119.2749246	2.530943273	0.336253665	7.526886811	5.1964378691592e-14	3.02898713730474e-13
Grb10	8.607985965	4.002956471	1.162515692	3.443356937	0.00057454	0.001323624
Cobl	1.882646692	5.055982922	2.216356701	2.281213542	0.022535814	0.03872132
Egfr	235.4728471	-2.058241456	0.175755388	-11.71082991	1.12176191927254e-31	1.46858830946473e-30
Fbxo48	125.1554256	-1.993972882	0.25500557	-7.819330704	5.31049289218818e-15	3.30533178361662e-14
Cnrip1	16.02504049	-2.670691132	0.639215236	-4.178078025	2.93982811235257e-05	8.06709044318081e-05
Meis1	104.3258333	-1.400713763	0.267798528	-5.230475955	1.69074167542291e-07	5.96572290902887e-07
Actr2	8093.684592	1.223590019	0.053197761	23.00078044	4.57819413412846e-117	2.52816141489522e-115
Cep68	488.2974148	-1.866670543	0.130167391	-14.34053901	1.22103399442207e-46	2.42375247892781e-45
Slc1a4	33.67865874	3.310368635	0.601430728	5.50415614	3.70940690804526e-08	1.37971474410492e-07
Lgalsl	42.88740616	-1.400634759	0.394198372	-3.553121625	0.000380688	0.000901343
Peli1	1493.052532	1.598120817	0.080836477	19.76979787	5.4192644572662e-87	2.24868857663229e-85
Vps54	2062.96709	1.396498624	0.06776382	20.60832204	2.31105200600769e-94	1.05099204075068e-92
Zrsr1	155.3076231	-1.595644421	0.228124541	-6.994619749	2.65979319604988e-12	1.38104285107023e-11
Fam161a	11.7461991	-2.687983921	0.744347718	-3.611193876	0.000304791	0.000731667
Xpo1	3272.502271	1.222757132	0.059433086	20.57367735	4.72442696080202e-94	2.14188603787719e-92
0610010F05Rik	128.7134368	-1.03002538	0.181638589	-5.670740923	1.42181270846166e-08	5.4758801454099e-08
Rel	786.4993771	1.952213766	0.189510159	10.30136736	6.94667704635983e-25	7.01304049030787e-24
Gm12070	8.773785513	2.009862973	0.697899637	2.879873932	0.003978342	0.007989864
Efemp1	3.155185146	6.085598019	1.586926675	3.834832518	0.00012565	0.000318604
Pnpt1	685.1044688	1.122921712	0.092690549	12.11473795	8.82457228079758e-34	1.23569249030158e-32
Clhc1	3.969095113	-4.168953391	1.442744821	-2.889598584	0.00385734	0.007766699
Acyp2	4.905300185	2.803577167	1.044969102	2.682928291	0.007298064	0.013876619
Cpeb4	1462.881401	1.620102804	0.099663795	16.2556805	2.03595154207593e-59	5.38848508136097e-58
Sh3pxd2b	85.01688434	2.709017778	0.398407945	6.799607821	1.04904328081321e-11	5.19709839860546e-11
Stk10	1009.05143	-1.340470725	0.10329273	-12.97739664	1.64373190057665e-38	2.62443237908374e-37
Fbxw11	1317.583058	1.045208425	0.065196807	16.03158927	7.6890864062928e-58	1.95745217022591e-56
Ranbp17	14.28447178	-2.821063917	0.653453697	-4.317159626	1.5804986224879e-05	4.49659970283261e-05
Lcp2	1274.758712	2.823536474	0.104674831	26.97435914	2.9551268842068e-160	2.38504718692933e-158
Spdl1	94.96289093	2.482197827	0.300395912	8.263087904	1.41951625388745e-16	9.65783893161311e-16
Slit3	3.750693509	6.37752581	1.665217619	3.829845262	0.000128224	0.000324626
Hmmr	229.2735744	2.568337773	0.358161475	7.170893437	7.45098867039009e-13	4.04014664375637e-12
Pttg1	510.2538365	1.679873936	0.132738482	12.65551564	1.04288583401032e-36	1.58417270070089e-35
Adra1b	32.84022921	-2.358358435	0.392055992	-6.01536128	1.79485947839576e-09	7.45607773703488e-09
Il12b	857.8419067	10.66376548	0.555807248	19.18608567	4.83731996424547e-82	1.86987876196846e-80
Gm12159	2.720898386	-4.327551094	1.518958185	-2.849025824	0.004385332	0.008729658
F630206G17Rik	16.29059729	-4.764148159	0.963177308	-4.946283638	7.56437170122596e-07	2.49748383725125e-06
Lsm11	79.23517913	-1.257711423	0.3014854	-4.171715858	3.02314478690171e-05	8.28024869938452e-05
Itk	53.40169008	1.914344802	0.357443034	5.355664041	8.5242768595687e-08	3.08027313137035e-07
Havcr2	215.165637	-2.091906245	0.209466036	-9.986851737	1.74021024554679e-23	1.64279873372987e-22
Timd2	46.02948551	-4.305322703	0.586906022	-7.335625367	2.20688547497343e-13	1.23823303062967e-12
Havcr1	1527.310132	-1.216504676	0.118941407	-10.22776433	1.48917464765246e-24	1.48100788079668e-23
Timd4	84.77298027	5.448951362	0.400033016	13.6212541	2.99382149165442e-42	5.3629565720624e-41
Trim7	152.7754646	-1.534271471	0.190839172	-8.039604519	9.01288817301476e-16	5.8527990439175e-15
Irgm1	4356.324214	3.25171476	0.082720144	39.30982953	0	0
Gm5431	1052.487921	5.371075727	0.113094821	47.49179217	0	0
Gm12185	571.2403323	6.452974063	0.199028981	32.42228353	1.3320915058112e-230	1.77882655716915e-228
Psme2b	419.8288507	1.972742981	0.157984097	12.48697188	8.79373098989588e-36	1.30344212422382e-34
9930111J21Rik1	462.8225647	2.116936707	0.469537611	4.508556201	6.52702800039498e-06	1.94197922418071e-05
9930111J21Rik2	106.0850983	1.768115878	0.203985594	8.667846788	4.40368739994127e-18	3.2489082982289e-17
Tgtp1	1065.697452	7.738526978	0.225690291	34.28825826	1.17421339587146e-257	1.98253110022481e-255
Tgtp2	2659.032677	4.624640226	0.110593119	41.81670849	0	0
Ifi47	3968.972422	2.814288087	0.104939286	26.81825087	1.97960099569768e-158	1.58034559922843e-156
Mgat1	6852.272585	1.394198282	0.058833229	23.69746323	3.82951306079408e-124	2.26821440927437e-122
Flt4	335.143397	6.131360529	0.231790322	26.45218518	3.44353915906226e-154	2.59395624140849e-152
Gfpt2	1.463712419	4.68240698	1.874069036	2.498524275	0.01247116	0.022610327
Rnf130	1262.4979	-1.942780876	0.125949881	-15.42503145	1.11101025543174e-53	2.6111407427259e-52
Mrnip	41.22889579	-1.011927513	0.453398415	-2.231872627	0.025623383	0.043452074
Sqstm1	3368.138267	1.155744669	0.0758819	15.23083452	2.20755639908346e-52	5.05090279534844e-51
Mgat4b	192.82054	-1.069474043	0.158734665	-6.737495191	1.61140272980848e-11	7.85331609096111e-11
Zfp354c	35.19707916	-1.911988051	0.482607321	-3.961788325	7.43904783461853e-05	0.000194227
Zfp2	8.674001922	-4.185817653	1.154387249	-3.62600822	0.000287836	0.000694029
Phykpl	138.5466369	-1.632829977	0.246455873	-6.625242719	3.46678059334696e-11	1.65282506120329e-10
D930048N14Rik	72.49639749	-1.850403776	0.313540502	-5.901641943	3.59901588454299e-09	1.45917594060314e-08
Cdkn2aipnl	430.3979254	-1.308514074	0.147780651	-8.854434351	8.41092514354628e-19	6.42141784997668e-18
Cdkl3	79.99845451	1.233933832	0.301055611	4.098690694	4.15493839652642e-05	0.000111965
Tcf7	232.416286	3.599517843	0.21870139	16.45859612	7.27686562100716e-61	1.9831146402036e-59
Irf1	5819.507285	1.714599013	0.09361391	18.31564359	6.20885145658339e-75	2.16631399158559e-73
Pdlim4	11.14612673	3.449549551	0.681869542	5.058958256	4.2155312977141e-07	1.43238351219344e-06
Acsl6	4.238943239	3.952276187	1.501005507	2.633085734	0.008461299	0.015828835
Gpx3	104.571483	3.522944242	0.675118604	5.21825976	1.80612047267555e-07	6.34691474237588e-07
Slc36a3	3.295632326	-3.632896894	1.466493106	-2.477268308	0.013239233	0.02389667
Sparc	26.42405038	3.723908132	0.46288667	8.044967322	8.62684399121049e-16	5.61203327665593e-15
Gm12250	891.929674	5.001450349	0.139264707	35.91326506	1.89652002013421e-282	3.86916424663213e-280
Igtp	2504.089812	4.004933062	0.148311736	27.00348046	1.34515945326419e-160	1.09166006679545e-158
Irgm2	1372.703063	3.82942862	0.108769917	35.20668879	1.57973906153693e-271	2.93731481960961e-269
Zfp692	204.1926213	-1.910876523	0.178294688	-10.71751795	8.42334500092178e-27	9.19929477461264e-26
1810065E05Rik	459.8597176	4.175453839	0.2254448	18.52095875	1.39922970777408e-76	5.01299638475449e-75
Gm12253	921.8894586	1.904321836	0.138892399	13.7107707	8.75231877375607e-43	1.59112389192702e-41
Hist3h2ba	63.66884962	-1.437538322	0.299502057	-4.799761095	1.58855013726996e-06	5.08149237072266e-06
Obscn	2590.50445	-1.288306201	0.16585204	-7.767804372	7.98582702323692e-15	4.91839887397598e-14
Guk1	183.1151043	-1.144455713	0.171400669	-6.677078457	2.43752474863805e-11	1.17239034160918e-10
2610507I01Rik	132.8862546	-3.190797773	0.313810555	-10.16791093	2.75759444458668e-24	2.70583198373639e-23
Tom1l2	1732.473424	2.01081533	0.107639853	18.68095582	7.07410501188445e-78	2.58486389352166e-76
Gid4	459.4539036	-1.057360799	0.113346437	-9.328575569	1.07303233686261e-20	8.94538705798803e-20
Smcr8	1031.104353	1.036084522	0.125120689	8.280681048	1.22472813615151e-16	8.37135020564425e-16
Shmt1	65.71849035	1.198962454	0.333249409	3.597793186	0.000320929	0.000767647
Usp22	1580.958779	1.251455536	0.075150914	16.6525657	2.89902277802134e-62	8.12666900502967e-61
Epn2	11.81615235	3.222755614	0.799302037	4.031962216	5.53130814898213e-05	0.000146633
Fam83g	16.67357283	3.58772643	1.20597951	2.974948082	0.002930381	0.006013464
Ulk2	773.4032664	-1.90885091	0.112960341	-16.89841662	4.62150684482049e-64	1.35499628829477e-62
Specc1	194.2390852	1.591273612	0.232496764	6.844282847	7.68599285243313e-12	3.84535248669586e-11
Pigl	104.9158034	-1.388781556	0.262093518	-5.298801624	1.16565193449777e-07	4.15722378726884e-07
Trpv2	1210.985683	-1.032921297	0.097895303	-10.55128555	5.01067643321882e-26	5.30654838699e-25
Mmgt2	286.1265652	-1.332065734	0.14445301	-9.221446709	2.93118335854066e-20	2.39232179489563e-19
Zfp287	75.95675139	-1.132977932	0.273322204	-4.145209992	3.39502437228887e-05	9.24194088297836e-05
Zfp286	24.02171844	-2.287303834	0.526707038	-4.34264908	1.407748967724e-05	4.02774144661042e-05
Trim16	46.34089358	-1.680496025	0.402096431	-4.179335839	2.92361671449265e-05	8.02860458388158e-05
Fbxw10	49.84330176	-3.332322168	0.484543088	-6.877246321	6.1020549995807e-12	3.08441451785413e-11
Pmp22	2.457575768	5.570020237	1.869801498	2.978936664	0.002892506	0.005946538
Hs3st3a1	15.03800209	-3.743951934	0.753497594	-4.968764285	6.73809178482199e-07	2.23876566901719e-06
Adprm	375.0604532	2.203398579	0.11471422	19.2077197	3.18972155570429e-82	1.23951904581324e-80
Sco1	1024.739337	3.964582191	0.093622399	42.34651372	0	0
Myh13	134.1290362	-2.342306696	0.231371276	-10.12358463	4.3421523995246e-24	4.22396533752429e-23
Ntn1	1.379062666	4.991529502	2.275194803	2.193891044	0.028243243	0.047379437
Myh10	258.3970679	1.302834599	0.142544255	9.13986042	6.25329883065251e-20	5.01938287013414e-19
Slc25a35	142.7673197	-1.109885539	0.173973902	-6.379609384	1.77540238905751e-10	7.98496193902808e-10
Rangrf	51.11613679	-1.198882288	0.29374693	-4.081344067	4.47760134329058e-05	0.000120153
Aurkb	317.2503569	1.507421487	0.189680197	7.947173769	1.90814668185808e-15	1.21917210134029e-14
Tmem107	37.2114488	-1.563267867	0.423306135	-3.692996007	0.000221628	0.00054222
Hes7	8.466906876	1.993680929	0.721311276	2.763967509	0.005710323	0.011115681
Aloxe3	2.203355851	3.952323836	1.790931192	2.206854096	0.027324254	0.04595969
Kcnab3	25.44231702	2.311809267	0.471580161	4.902261499	9.47396043113166e-07	3.09526256167467e-06
Tmem88	7.740628268	2.24512323	0.821394935	2.733305423	0.006270216	0.012104508
Dnah2	7.363083999	2.549067636	0.874682527	2.914277532	0.003565128	0.007225189
Atp1b2	51.2345847	4.936009144	1.112645934	4.436280215	9.1526691101828e-06	2.68189819588021e-05
Zbtb4	509.7116112	-1.394680433	0.129167474	-10.79745847	3.53863071044929e-27	3.91702686554557e-26
Chrnb1	250.6874166	-1.088134042	0.174530396	-6.234639171	4.52820605395638e-10	1.96789404516465e-09
Nlgn2	294.5030976	2.835953925	0.223715382	12.67661569	7.96993570080637e-37	1.21694787431543e-35
Acap1	3103.607105	-1.343471697	0.101654988	-13.21599388	7.09430151756873e-40	1.17483872594777e-38
Ybx2	6.451332287	-3.976790317	1.359560944	-2.925054839	0.003443955	0.006992157
Cldn7	3.555747781	4.00044261	1.588684	2.518085793	0.011799458	0.021474691
Gabarap	3715.822524	1.062931811	0.079272301	13.40861553	5.383442847936e-41	9.25964777439484e-40
Dlg4	213.9689917	-1.151930248	0.190044461	-6.061372395	1.34964940963596e-09	5.66428576518362e-09
Bcl6b	2.982463012	3.857154432	1.507030325	2.559440489	0.01048408	0.019269352
Alox12	11.48061455	3.242150503	0.823289602	3.938043789	8.21486053877551e-05	0.000212969
Cxcl16	99.75469213	4.622550326	0.345710507	13.3711595	8.91403515456659e-41	1.5190053641001e-39
Zmynd15	8.491376907	5.202985583	1.202587859	4.326491028	1.51503487751101e-05	4.32039357712273e-05
Tm4sf5	155.5904476	3.511875592	0.23546452	14.91466994	2.64582323665349e-50	5.77481389646405e-49
Nlrp1c-ps	8.983681272	2.952017242	1.171718075	2.519392083	0.011755767	0.021403131
Pimreg	67.05583847	2.438715331	0.53257659	4.579088482	4.67006624966928e-06	1.41703373562058e-05
Xaf1	1256.606077	4.018093087	0.095774504	41.95368196	0	0
Fbxo39	7.666003956	3.749968923	1.040126174	3.60530195	0.00031179	0.000747614
Spns3	1307.600097	-2.716507909	0.160441988	-16.93140272	2.64012712105379e-64	7.77170887397979e-63
Ankfy1	2151.51581	1.121344838	0.087438719	12.8243512	1.19785071585609e-37	1.87183288991597e-36
Cyb5d2	78.326691	-1.40755666	0.269172089	-5.229207336	1.70238360454172e-07	6.00247546018082e-07
P2rx1	8.040518508	4.204668572	1.222552721	3.439253375	0.000583321	0.001342379
Shpk	117.2242085	-1.280496438	0.232282354	-5.512672045	3.53426427349188e-08	1.31696620784683e-07
Sgsm2	91.6543452	-1.559780532	0.330608172	-4.717912822	2.38276551059407e-06	7.48672568665588e-06
Hic1	27.40039865	3.22601224	0.51670454	6.243436994	4.28058786770405e-10	1.86524933814016e-09
Dph1	95.3767212	-1.343045646	0.24943833	-5.384279338	7.27354721634225e-08	2.64654780928539e-07
Serpinf1	149.6455188	-2.26939571	0.218289998	-10.3962423	2.57903991939642e-25	2.64365089853552e-24
Mir22hg	254.0651861	2.051352944	0.165008433	12.43180667	1.75619788433111e-35	2.57196318274574e-34
Tlcd2	169.87158	-1.642692885	0.208838928	-7.865836599	3.66638856005226e-15	2.30348937376423e-14
Scarf1	13.96718544	4.583600487	0.849362849	5.396516332	6.79472295821461e-08	2.47907813048223e-07
Slc43a2	1074.381697	-2.081099599	0.106721969	-19.50019859	1.09356885677183e-84	4.37695720357533e-83
Gm12338	12.26525498	1.479354763	0.641234367	2.307042229	0.021052466	0.036376858
Gm12339	10.51218757	3.555564027	0.703575584	5.053563693	4.33641609635097e-07	1.47107658289375e-06
Fam57a	8.200419445	2.372193411	0.774143526	3.064281146	0.002181938	0.004579294
Nxn	183.7702748	-1.320603862	0.202550129	-6.519886559	7.03605843283345e-11	3.26445553758341e-10
Slc6a4	9.24648578	4.573736398	0.995247632	4.595576269	4.3155490110668e-06	1.31432486403302e-05
Ssh2	1417.49215	-1.139911836	0.108499418	-10.50615623	8.09249628130555e-26	8.5089962688688e-25
Trp53i13	527.8913516	1.264250575	0.108407479	11.66202352	1.99250018765908e-31	2.57866389925324e-30
Dhrs13	34.93861005	-1.282374967	0.382870906	-3.349366452	0.000809966	0.001826023
Tlcd1	33.25627288	2.52728441	0.355806506	7.102974143	1.22100256285673e-12	6.49594590575966e-12
Spag5	283.0511523	2.954993017	0.197824355	14.93745813	1.88011118116146e-50	4.10966564584535e-49
Tmem97	170.7896398	-1.347549946	0.252792951	-5.330646838	9.7863567676564e-08	3.51471380342555e-07
Lyrm9	44.92802413	-1.752389883	0.354012812	-4.950074754	7.41849817418599e-07	2.45097435179078e-06
Lgals9	2680.921606	2.401018384	0.093451096	25.69277926	1.40758406413866e-145	9.57222329543185e-144
Ksr1	54.91595774	3.574385685	0.399577317	8.945416908	3.70548349653583e-19	2.88446460416612e-18
Omg	4.913622866	4.687622568	1.25245368	3.742751242	0.000182016	0.000450335
Rab11fip4	90.61503129	1.88990975	0.246619894	7.663249387	1.81286834979851e-14	1.09495161143875e-13
Rhbdl3	140.2859875	6.407188155	0.37034309	17.30068234	4.64850549473688e-67	1.44054635468755e-65
Psmd11	1118.288321	1.246787859	0.083040954	15.01413213	5.93333671422213e-51	1.31455177971657e-49
Cdk5r1	105.6480454	1.723411682	0.193121873	8.923959011	4.49910412150496e-19	3.48378178391072e-18
Myo1d	16.53880897	3.256508325	0.742910975	4.383443554	1.16817927098755e-05	3.37916213303194e-05
Ccl2	16.10149908	6.406652883	1.22122552	5.246085001	1.55365243265172e-07	5.49124171877312e-07
Ccl7	11.30638734	8.083226068	1.362703979	5.931754945	2.99713727127617e-09	1.2235950355135e-08
Ccl12	7.701564432	7.521725569	1.391977744	5.403624879	6.53074507894053e-08	2.38632125533725e-07
Ccl8	2.525430667	5.71778554	2.006867968	2.849108975	0.004384186	0.008728559
Gm11423	47.28755461	-1.256973066	0.319284387	-3.936844754	8.25599795914293e-05	0.000213997
Unc45b	4.126955539	4.933702098	1.382133797	3.569626985	0.00035749	0.000849979
Slfn5os	2.939850509	5.988865412	1.632143968	3.669324232	0.000243192	0.000592414
Slfn5	13058.50857	4.60900608	0.103276976	44.62762439	0	0
Slfn9	199.1355587	3.467130592	0.275748307	12.57353355	2.95227660974786e-36	4.42962115634181e-35
Slfn8	3889.360492	2.490263102	0.097771511	25.47023243	4.21420542541225e-143	2.78839925648111e-141
Slfn10-ps	45.02586198	2.270590211	0.501855366	4.524391619	6.05694811290152e-06	1.809815110464e-05
Slfn2	3022.041016	2.714849676	0.089404703	30.36584875	1.5521051818655e-202	1.78116195440799e-200
Slfn1	403.1935198	7.001008003	0.319084006	21.94095555	1.05658460355413e-106	5.37030146768395e-105
Slfn4	468.7196182	5.529692596	0.541696279	10.20810518	1.82391764518764e-24	1.80779529623221e-23
Slfn3	87.33203485	4.417058068	0.306733431	14.40031513	5.15081253002171e-47	1.042152689442e-45
Heatr9	10.008412	3.97477352	0.890584525	4.46310643	8.07799032031906e-06	2.38124824032042e-05
Ccl5	1072.284903	6.572787424	0.472244988	13.91817298	4.91302891473442e-44	9.22857822615522e-43
E230016K23Rik	3.761868028	-4.023155912	1.408785805	-2.855761251	0.004293378	0.008560916
Ccl3	1882.588333	5.065250246	0.20106055	25.19266088	4.82069605643818e-140	3.13323913154958e-138
Ccl4	2830.296406	2.845296752	0.202904806	14.02281599	1.13038754833289e-44	2.16201337206534e-43
Wfdc21	19.41272772	4.859129717	0.82544236	5.886697794	3.93988176616462e-09	1.5916645561934e-08
Dusp14	31.21433703	2.647771508	0.818379184	3.235384721	0.001214789	0.002655758
Tada2a	104.5652794	-1.539197503	0.23915881	-6.435880416	1.2275965750239e-10	5.58790396359655e-10
Acaca	572.2401397	-1.368450447	0.175611477	-7.792488663	6.57020679930517e-15	4.06699400231748e-14
Mrm1	135.2059474	-1.871337058	0.208515543	-8.97456866	2.84464175578461e-19	2.22497032751439e-18
Ggnbp2os	50.71650116	-1.167262321	0.275833515	-4.231763943	2.31865687891565e-05	6.44929954447869e-05
Myo19	81.74782625	-1.50221042	0.299518799	-5.015412807	5.2919719921601e-07	1.78125060936846e-06
Usp32	752.7680733	1.088916071	0.105219998	10.34894593	4.23118394624557e-25	4.29225559298351e-24
Bcas3os1	2.633840185	3.880504832	1.564695889	2.480037724	0.013136848	0.023717695
Brip1	99.62926429	2.434779267	0.369907451	6.582130908	4.63752976698038e-11	2.18685954244542e-10
Ypel2	255.3479045	-1.939714402	0.140880674	-13.76849174	3.94360503459639e-43	7.21389967038435e-42
Smg8	395.799213	1.261998403	0.110664683	11.4038044	4.002383311186e-30	4.94873808569117e-29
Prr11	219.3044879	2.789573145	0.285670839	9.764990904	1.59126286457804e-22	1.4339914244041e-21
Tex14	16.91762837	2.710245789	0.631923066	4.288885682	1.7957176281278e-05	5.07255696914795e-05
Sept4	93.30981503	-3.466386741	0.337293747	-10.27705605	8.94171826861687e-25	8.98391926454947e-24
Mtmr4	2008.462264	1.799135929	0.107019097	16.811354	2.01515444873711e-63	5.83838337228786e-62
Rnf43	12.5907645	3.001943528	0.658494472	4.558798372	5.14471338823355e-06	1.55431293623535e-05
Tspoap1	192.7257216	4.568337373	0.319903322	14.28036865	2.90062975158948e-46	5.71144107521419e-45
0610039H22Rik	23.07495139	1.8924414	0.754426622	2.508449921	0.012126216	0.022036618
Akap1	121.9737795	-1.296706858	0.25671513	-5.0511509	4.39155956793289e-07	1.48875186922147e-06
Trim25	4598.999859	1.401403824	0.062546328	22.40585295	3.45121558454906e-111	1.85017904092851e-109
Gm525	3.791915519	3.132896242	1.156214712	2.709614581	0.006736143	0.012935967
Stxbp4	44.45197409	-1.206937227	0.375910063	-3.210707412	0.001324087	0.002874595
Tom1l1	3.462997106	3.680139017	1.533617746	2.399645562	0.016410954	0.029030247
Tob1	207.5627616	-1.987004758	0.207853483	-9.559641389	1.18165438219686e-21	1.02161984815125e-20
Cacna1g	29.4744298	8.471624073	1.24649881	6.796335468	1.07313733093993e-11	5.3093008602818e-11
Rsad1	88.03663083	-1.649400263	0.248668961	-6.632915734	3.29119722396113e-11	1.57268692331701e-10
Acsf2	936.2788996	-1.245158526	0.083562937	-14.90084685	3.25428505662729e-50	7.09231353068224e-49
Eme1	48.74714812	2.411698738	0.517641832	4.659010512	3.17732978210137e-06	9.84429385557624e-06
Xylt2	212.2205082	-1.126523543	0.191704677	-5.876348783	4.19414172443148e-09	1.69120450096485e-08
Gm11545	9.189163375	3.66330255	1.108819512	3.303786154	0.000953886	0.002124583
Col1a1	11.16385472	2.515044382	0.738483773	3.405686724	0.000659979	0.001505579
Samd14	14.91253683	2.847289648	0.670596609	4.245905225	2.17712649105986e-05	6.07519206443356e-05
Pdk2	149.4629646	-1.977447617	0.239622538	-8.252344024	1.55317542864663e-16	1.05379186472934e-15
Tac4	4.159982487	-4.104781695	1.434419472	-2.861632719	0.00421465	0.008420701
Ngfr	148.2707908	-1.341940803	0.300199023	-4.470170456	7.81572827168105e-06	2.30903524904913e-05
Phb	515.3718083	-1.004484478	0.119034585	-8.438593495	3.21178994175356e-17	2.26273297143492e-16
Snx11	984.5894858	1.949103386	0.08239524	23.65553383	1.03526612532352e-123	6.04330935916352e-122
D030028A08Rik	44.56936579	-2.406064287	0.51114649	-4.707191252	2.51153256751863e-06	7.87279169532247e-06
Scrn2	58.78112388	-1.662608697	0.30082169	-5.526891014	3.25955302858944e-08	1.21799985848258e-07
Tbx21	39.77295315	2.783954831	0.457102546	6.090438253	1.12602008522543e-09	4.75427106406332e-09
Tbkbp1	119.5598413	4.565925103	0.310163434	14.72102963	4.72412376110667e-49	1.00569063662168e-47
Gpr179	1.649539899	4.822406947	1.734410451	2.780430056	0.005428695	0.010633698
Arhgap23	118.4700193	2.090197857	0.208982686	10.00177523	1.49689232282153e-23	1.41674299806221e-22
Cisd3	63.02501186	-1.588805977	0.305248741	-5.20495506	1.94043559860646e-07	6.79777212209166e-07
Stac2	434.9273359	1.267736697	0.310044735	4.088883163	4.33455096564665e-05	0.000116548
Ppp1r1b	5.21152551	4.333580803	1.849187426	2.343505446	0.019103483	0.033350495
Grb7	7.772859033	5.591624364	1.538877469	3.633573483	0.000279523	0.000674981
Cdc6	152.5002175	3.114712231	0.357787288	8.705486022	3.16216739460184e-18	2.34947277993457e-17
Top2a	1785.853491	2.98583892	0.221085089	13.50538354	1.45354787443283e-41	2.53878296403614e-40
Tns4	3.538087641	3.525897147	1.620335024	2.176029707	0.029553039	0.049358112
Ccr7	1985.125807	5.971892098	0.120139435	49.70800887	0	0
Krt222	51.09685134	3.712532294	0.549918935	6.751053761	1.46775196511109e-11	7.18899920490723e-11
Krt24	40.08274622	6.397306567	0.681390975	9.388598914	6.08036658496497e-21	5.13006919968699e-20
Krt14	8.038943168	2.900190997	0.787208675	3.684145119	0.000229471	0.000560663
Hap1	63.44653603	4.04671678	0.382060262	10.59182852	3.25176942539527e-26	3.46627293828963e-25
Jup	266.5441635	1.605525568	0.137070619	11.71312701	1.09177378188085e-31	1.43060348635573e-30
P3h4	4.769291822	-4.324826741	1.391376938	-3.108307047	0.001881625	0.003987188
Nt5c3b	212.9618721	-1.300728298	0.148396761	-8.765206823	1.86434081893315e-18	1.40006657920803e-17
Dhx58	2683.149365	3.958653609	0.090051446	43.95991169	0	0
Kat2a	624.3364117	-1.097993937	0.102096827	-10.75443739	5.647760452664e-27	6.20493293112801e-26
Kcnh4	55.51975315	6.926397669	0.644257893	10.75097061	5.86412611940854e-27	6.43302080418163e-26
Stat3	6686.868954	1.509448509	0.064863205	23.27126003	8.66759093387851e-120	4.89685550875929e-118
Cavin1	8.152022028	4.187344458	0.986184162	4.246006596	2.1761422645225e-05	6.07359941546096e-05
Psmc3ip	68.04801203	1.067169286	0.267706789	3.986336285	6.71013899488271e-05	0.000176041
Ptges3l	21.59268982	1.845787794	0.422846596	4.365147579	1.27036962320447e-05	3.65532995009804e-05
Ifi35	2409.909508	2.394137378	0.090250315	26.52774529	4.63972788362861e-155	3.53124160013579e-153
Brca1	191.4962987	2.729178948	0.309435602	8.819860837	1.14602060250113e-18	8.67279579090116e-18
Tmem106a	480.9230415	4.779421704	0.146506797	32.62252542	1.96602267731845e-233	2.69896328104026e-231
Rdm1	94.8839087	-1.47069335	0.254562693	-5.777332631	7.58941542406825e-09	2.99679900978867e-08
Dusp3	139.274625	1.360994616	0.219981135	6.18686969	6.13706548040298e-10	2.64594525511123e-09
Cd300lg	77.97125402	-2.628260536	0.434598595	-6.047558751	1.47057049367967e-09	6.15243804661369e-09
Mpp2	4.509710217	6.282953524	1.674119007	3.752990975	0.000174737	0.000433786
Lsm12	555.8532824	1.019643603	0.094989345	10.73429447	7.02535367122155e-27	7.68967362716642e-26
BC030867	49.04344876	2.812598251	0.58876193	4.777140143	1.77805858886409e-06	5.66057707235038e-06
Rundc3a	3.501785718	4.653786447	1.521465185	3.058753163	0.002222602	0.004657983
Itga2b	79.12393783	2.015731039	0.284795165	7.077827452	1.46431886034968e-12	7.7623167591759e-12
Kif18b	158.3669722	2.92024672	0.377581998	7.734072967	1.04159283861648e-14	6.38029908525335e-14
Spata32	2.834694392	4.622515367	1.636222239	2.825114619	0.004726371	0.009351516
Map3k14	984.5263422	1.130940558	0.101203881	11.17487336	5.41275224527167e-29	6.41710393307471e-28
Arhgap27os3	342.0651369	1.027857793	0.151542759	6.78262558	1.18011202377545e-11	5.82090850142295e-11
Myl4	66.4407577	1.590799935	0.523843191	3.036786508	0.002391147	0.004978535
Tlk2	1158.496039	1.216174269	0.068930117	17.6435833	1.13997350011587e-69	3.74610083740536e-68
Ace	118.9830129	3.338206572	0.360131816	9.269401982	1.87192489755391e-20	1.54129511323819e-19
Polg2	107.4685354	-1.01431811	0.220457067	-4.600977978	4.20511888799533e-06	1.2828450954468e-05
Psmd12	961.1954	1.03594269	0.106401191	9.736194534	2.11320096883984e-22	1.89273225800539e-21
Cep112	3.201444853	3.613145023	1.35648764	2.66360335	0.007730866	0.014594357
Rgs9	3.080692601	3.868363494	1.683059781	2.298411226	0.021538395	0.037155313
Slc16a6	391.4882749	1.505623508	0.263800664	5.707428806	1.14695569843648e-08	4.4629489415453e-08
Arsg	21.84447649	2.445597506	0.772129153	3.167342531	0.00153839	0.00330496
Wipi1	81.8258457	2.314343006	0.469069109	4.933906243	8.0601141533783e-07	2.65221811825658e-06
Abca9	11.8723802	-6.601634116	1.274914857	-5.178098034	2.2415943700689e-07	7.80440381653046e-07
Abca6	88.71711158	-3.245393427	0.319787762	-10.14858545	3.36201008012923e-24	3.28354827573259e-23
Map2k6	122.2734229	-4.647481421	0.377112538	-12.32385813	6.73913097653433e-35	9.69550390933523e-34
Sox9	5.559110033	4.066733315	1.70993784	2.37829307	0.017392996	0.030635122
2610035D17Rik	74.93162896	-3.011109323	0.307407902	-9.795159139	1.1811128176405e-22	1.07293544702049e-21
Slc39a11	646.3849915	-1.556537284	0.115206902	-13.51079886	1.35048011374304e-41	2.36438645897157e-40
Sstr2	3.931933407	-2.872751368	1.300535372	-2.208899065	0.027181662	0.045747469
Cdc42ep4	58.36801184	3.232147656	0.365745605	8.837146946	9.81939503305407e-19	7.46568807663205e-18
Ttyh2	37.08612088	2.265879191	0.377168317	6.007607444	1.8828103243147e-09	7.80818770577602e-09
Kif19a	26.48748125	4.444576426	0.900308972	4.936723461	7.94459969496849e-07	2.61655212823749e-06
Gprc5c	494.834933	1.336071457	0.189834527	7.038084588	1.94900365969329e-12	1.02319209282469e-11
Cd300e	46.13711796	2.831927721	0.41334943	6.851171225	7.32477784057497e-12	3.67590234712011e-11
Grin2c	14.90751438	6.573168515	1.157001049	5.681212234	1.33743390537275e-08	5.16444969401165e-08
Slc16a5	19.89042565	4.261835937	1.333618252	3.195694068	0.001394949	0.003017289
Mif4gd	756.2938314	1.937575737	0.104106281	18.61151617	2.59178511193595e-77	9.35398808580521e-76
Slc25a19	623.0816352	1.505562815	0.103796072	14.50500758	1.1262504092224e-47	2.31054361188098e-46
Grb2	4311.50035	1.011392766	0.068797037	14.70110931	6.34123205970896e-49	1.3460456318651e-47
Tmem94	728.7407954	-1.069841472	0.086421967	-12.37927702	3.38377188300663e-35	4.90179735596493e-34
Trim47	11.15766947	3.019796162	0.65201263	4.631499491	3.63026891029269e-06	1.11628679136046e-05
Sphk1	19.74531704	8.519345195	1.279696591	6.65731647	2.78872298146868e-11	1.337367021704e-10
Rhbdf2	3352.622026	1.079129389	0.125788535	8.578916897	9.57706339571727e-18	6.94703625776252e-17
Cygb	5.896926478	7.091212633	1.449399702	4.892516966	9.95545312012828e-07	3.24535399204537e-06
2900041M22Rik	10.43324158	-1.764203876	0.72806253	-2.423148843	0.015386621	0.027389006
6030468B19Rik	8.79850838	2.268999593	0.781662106	2.90278827	0.003698566	0.007473608
Birc5	281.5949159	2.206095197	0.261228776	8.445069622	3.03864301773104e-17	2.14280495859104e-16
Socs3	1098.536631	2.59579798	0.148525529	17.47711653	2.14053092490637e-68	6.83527364259777e-67
Cyth1	2669.002228	1.730607514	0.058583522	29.54085793	8.60622557257991e-192	8.84033898151233e-190
Lgals3bp	10105.84506	3.36395003	0.047685669	70.54425601	0	0
Engase	105.1783625	-1.35914288	0.251088959	-5.4129934	6.19797756990901e-08	2.26924457937172e-07
Cbx8	85.20191214	-1.332567817	0.245133337	-5.436093805	5.44612907517858e-08	1.99945488591098e-07
Gaa	2703.504058	1.527370865	0.069933179	21.84043231	9.58441343715509e-106	4.83798793740107e-104
Sgsh	467.9353412	-2.758805661	0.147229058	-18.73818722	2.41723472698243e-78	8.92129670970978e-77
Slc26a11	55.75052165	-2.03176035	0.381882647	-5.320378827	1.03551400475417e-07	3.70901370783564e-07
Rnf213	18033.20234	3.506336992	0.132935064	26.37631403	2.5621795074144e-153	1.90080074668738e-151
Aatk	11.16065187	1.803789318	0.807414861	2.234030367	0.025481075	0.043235706
Cep131	158.2560927	-1.856527023	0.259231522	-7.161656154	7.97081485318754e-13	4.31404935071746e-12
2810410L24Rik	9.736088109	3.2646997	0.743134765	4.393146239	1.11721920300657e-05	3.23940640998096e-05
2900052L18Rik	4.482531987	-4.552939172	1.399791307	-3.25258426	0.001143607	0.002511729
Bahcc1	116.2427175	-1.554947559	0.310800703	-5.003037459	5.64339695112437e-07	1.89173568724477e-06
Npb	1.670564906	-3.727321311	1.683902819	-2.213501437	0.026863094	0.045312433
Pcyt2	952.5352792	-1.644008923	0.122121598	-13.46206522	2.61503608831055e-41	4.52974824306529e-40
Pycr1	214.8284323	2.363537768	0.452468034	5.2236569	1.75423688993736e-07	6.17493066769467e-07
Myadml2	23.05570835	-3.309322463	0.652075744	-5.075058369	3.87377070132992e-07	1.32114738406861e-06
Rfng	284.665647	-1.359246162	0.170744674	-7.960694372	1.71076479596986e-15	1.09735476366818e-14
Fasn	1298.766482	-1.866261169	0.147836493	-12.62381923	1.56064785498614e-36	2.35604895600117e-35
Cd7	4621.904913	-1.130162896	0.13468413	-8.391210598	4.81161523234181e-17	3.35442886321162e-16
Sectm1a	1.748594496	5.059914595	2.183835844	2.316984864	0.020504556	0.035492744
Narf	345.3512429	-1.006017633	0.127232081	-7.906949444	2.63772680795829e-15	1.67506633026056e-14
B3gntl1	159.9900497	-1.553312064	0.190366481	-8.159588032	3.3616919389538e-16	2.23945092477517e-15
Metrnl	58.43231013	2.14913088	0.372773071	5.765252508	8.1535672135144e-09	3.21351620067918e-08
Dtnb	123.578546	-1.417582177	0.218238018	-6.495578482	8.27149529324585e-11	3.81835305978907e-10
Efr3b	10.30820352	3.032380224	0.938419479	3.231369651	0.001231985	0.0026904
Fam228b	7.094146365	-3.208880335	1.072558233	-2.991800573	0.002773374	0.005714418
Wdcp	34.50893421	-1.413595181	0.417218758	-3.388139086	0.000703686	0.001598831
Mfsd2b	29.56858578	1.659560613	0.415121027	3.997775362	6.39405880906097e-05	0.000168139
9530020I12Rik	4.859091535	-2.71568921	1.113727443	-2.438378643	0.014753311	0.026376752
Fam49a	672.7321074	1.424323593	0.078669443	18.10516934	2.90117758944273e-73	9.93365911685879e-72
Lpin1	402.8006392	-1.271121955	0.130444542	-9.744539217	1.94659955146976e-22	1.74670744114474e-21
2410004P03Rik	49.2348641	-1.644488525	0.373751308	-4.399953899	1.08273878028144e-05	3.14439500663387e-05
Asap2	34.84885785	2.806526284	0.530103323	5.294300491	1.19472841645386e-07	4.25542330487168e-07
Grhl1	67.80296121	3.830519554	0.364545179	10.50766756	7.96388076226791e-26	8.38576663203966e-25
Rrm2	767.9029964	3.193436179	0.271876524	11.7459063	7.41235480374678e-32	9.79137407484141e-31
Mboat2	9.164313219	4.295903705	1.495769424	2.872036049	0.004078364	0.008171749
Id2	682.0039859	2.854443379	0.236899214	12.04918889	1.95867814473692e-33	2.72452871856445e-32
Rnf144a	171.4133384	-1.249329977	0.217423021	-5.746079556	9.1336345965902e-09	3.58727162003512e-08
Rsad2	4914.895429	7.006110623	0.126456998	55.40310707	0	0
Cmpk2	1117.06069	4.028941519	0.102187862	39.42681082	0	0
Adi1	393.1125823	-1.631964876	0.118423674	-13.78073169	3.32881131221267e-43	6.10448306680298e-42
Pxdn	2.304619853	5.654419964	1.725681635	3.276629855	0.00105054	0.002321556
Sntg2	21.07552957	-1.513157817	0.483219545	-3.131408555	0.0017397	0.003703006
Dus4l	51.04434168	-1.323999975	0.28308093	-4.677107618	2.90949583307792e-06	9.05649169147733e-06
Prkar2b	345.3565864	-3.790870877	0.190831171	-19.86505062	8.16697458938388e-88	3.40808777680283e-86
Pik3cg	1303.271268	-1.283988884	0.187475895	-6.848821185	7.44609993279586e-12	3.73423564058854e-11
Nampt	4247.81079	2.413733768	0.076532104	31.53884	2.55058312971535e-218	3.17504369427024e-216
Gdap10	170.312007	2.472046285	0.224166215	11.02773797	2.80839947704764e-28	3.22537763239663e-27
Hdac9	685.9066148	-2.059592985	0.128334593	-16.04861902	5.84501632379612e-58	1.49317295269985e-56
Bzw2	724.059549	1.103742958	0.09259001	11.92075643	9.22669809585861e-33	1.25958149005639e-31
Ispd	53.21271295	-1.003582208	0.318349977	-3.15244944	0.001619069	0.003463303
Agmo	14.56361832	-1.429361076	0.535678174	-2.668320541	0.007623149	0.014418805
Etv1	23.75039792	-4.450950935	0.788945836	-5.641643234	1.68434833942965e-08	6.45248865856753e-08
Arl4a	289.1190295	-1.41179545	0.210071952	-6.720532827	1.81061235153165e-11	8.79791095985722e-11
Scin	39.97494011	5.092946457	0.479510717	10.62113165	2.37662274373763e-26	2.5444760555949e-25
Immp2l	26.65182328	-1.714606901	0.420762185	-4.075002372	4.60138781365094e-05	0.000123299
Lrrn3	34.12351014	1.706212793	0.703750124	2.424458247	0.015331246	0.027293743
Stxbp6	43.78809237	1.20494651	0.414167456	2.909322042	0.003622135	0.007332628
Coch	20.88597017	5.344926233	0.699803464	7.63775332	2.21044843051638e-14	1.32365580904424e-13
Gpr33	348.358062	7.877856893	0.376466437	20.92578813	3.11866518971072e-97	1.44968585353357e-95
Akap6	6.235020818	5.933680543	1.495726744	3.967088619	7.27559452627339e-05	0.000190264
Egln3	57.60071062	-2.293954299	0.371883383	-6.168477543	6.89506399932617e-10	2.96145014871644e-09
Sptssa	713.2345473	-2.414394887	0.167561543	-14.40900365	4.54215581323547e-47	9.20272092974011e-46
Fkbp3	467.280952	-1.123173278	0.114192265	-9.835808744	7.89308489974061e-23	7.22827456934475e-22
Mis18bp1	117.0550086	1.144472083	0.324667573	3.525058179	0.00042339	0.000993478
Lrr1	17.59567113	2.601854678	0.910364888	2.858034961	0.004262734	0.008509826
9330151L19Rik	83.81511465	-1.650765684	0.24916226	-6.625263743	3.46628718813714e-11	1.65282506120329e-10
Klhdc1	99.21503284	-1.366157213	0.230362093	-5.930477506	3.02054962399434e-09	1.23246815074591e-08
Klhdc2	249.7910816	-1.596090599	0.174945373	-9.123365582	7.28268066595744e-20	5.82654119293294e-19
5830428M24Rik	150.9707059	-1.089705632	0.252466978	-4.316230344	1.58716357820155e-05	4.51468741289748e-05
L2hgdh	40.55835369	-1.086349175	0.435955643	-2.491880063	0.012706894	0.022997975
Atp5s	70.11262335	-1.748022534	0.294610947	-5.933325127	2.96860163383933e-09	1.21295658969307e-08
Pygl	79.26987699	1.88440616	0.432788235	4.354106714	1.33610613597852e-05	3.83471337072849e-05
Frmd6	89.13018262	-1.561784529	0.226610022	-6.891948174	5.50334250675987e-12	2.79331714173448e-11
Gpr135	1.490619672	-3.763910017	1.697699535	-2.217064881	0.026618658	0.044940152
Sgpp1	1203.585711	-1.36464619	0.078583641	-17.36552517	1.5051638161238e-67	4.71414739766365e-66
Syne2	1432.928773	-1.412596992	0.160884372	-8.780200182	1.63183955589414e-18	1.22860539397893e-17
Akap5	28.52682959	-2.624689746	0.503556799	-5.21230128	1.86512316613719e-07	6.54642632912526e-07
Hspa2	79.36629449	1.07079129	0.422766369	2.532820415	0.011314891	0.020651644
Plekhg3	376.2214804	-2.538409677	0.166963884	-15.20334589	3.36011198431134e-52	7.61677236690575e-51
Sptb	11.7604945	7.144724185	1.303007333	5.483257079	4.17565527128611e-08	1.54616083387753e-07
Max	2525.604614	1.829399334	0.086039256	21.2623797	2.53244068305042e-100	1.22769046842666e-98
Fut8	1759.490311	1.218146705	0.314495341	3.873337844	0.000107355	0.000274107
Gphn	260.1108708	-1.2319376	0.133609079	-9.220463217	2.95819486544974e-20	2.41271095938874e-19
Atp6v1d	4072.955969	2.071136655	0.092836447	22.30952092	2.98677535489122e-110	1.57815622978407e-108
Arg2	21.79449251	5.520219073	0.838743747	6.581532312	4.65624285385172e-11	2.1949791810086e-10
Rdh12	117.7076902	-1.623753056	0.232354935	-6.988244327	2.78347352658205e-12	1.44220256197403e-11
Zfyve26	1758.215233	2.041081724	0.094670532	21.55984221	4.28064159356748e-103	2.11001155597023e-101
Rad51b	84.846652	-1.748127105	0.250528714	-6.977751482	2.99941611779199e-12	1.55135293500868e-11
2310015A10Rik	241.9201111	-1.166297491	0.172095888	-6.77702124	1.22678857923713e-11	6.04302395721467e-11
Actn1	1264.659326	2.147582574	0.09900978	21.69061053	2.51625553745742e-104	1.25292466405803e-102
Exd2	270.1824506	-1.019568587	0.128637705	-7.925892223	2.2651399156753e-15	1.44349849116505e-14
Susd6	1754.142622	1.115787009	0.061313002	18.19821203	5.33199008518326e-74	1.84286123202957e-72
Gm20337	8.707437018	3.754873342	0.88746354	4.231017019	2.32637067353124e-05	6.46953025814092e-05
Gm4787	7.145740216	-2.762116463	0.968999277	-2.850483514	0.004365281	0.008695636
Adam4	16.84009372	-2.184857341	0.570959815	-3.826639431	0.000129905	0.000328655
Map3k9	211.7077828	-1.99435834	0.173024193	-11.526471	9.704050069507e-31	1.2267021641221e-29
Sipa1l1	1179.801405	1.102451319	0.100463145	10.97368906	5.11422821452683e-28	5.84159395359133e-27
Acot2	97.20691784	-1.001858505	0.204163322	-4.907142465	9.24129082957661e-07	3.02193501771262e-06
Pnma1	9.928908074	-1.808107509	0.707883975	-2.554242747	0.010641904	0.019534981
Entpd5	210.0002397	-1.600818253	0.239111983	-6.69484747	2.15896703828629e-11	1.04284994493217e-10
Aldh6a1	145.9694469	-1.52496175	0.184906258	-8.247215474	1.6212792645146e-16	1.09847652751176e-15
Npc2	9000.843196	1.229466557	0.074598002	16.48122635	5.00590478273277e-61	1.37186073420824e-59
Arel1	1556.821125	1.324237536	0.103398013	12.80718555	1.49457726491323e-37	2.32808541297035e-36
Prox2	43.19639053	-1.718579842	0.414378966	-4.147362639	3.36327127042261e-05	9.16569419132425e-05
Pgf	16.03252635	5.229080627	0.934443244	5.595931758	2.19440010149317e-08	8.30119574834747e-08
Mlh3	140.5851128	-1.717144789	0.19974402	-8.596726916	8.20218542560429e-18	5.98221954899212e-17
Acyp1	74.25775067	-1.052789561	0.244332917	-4.308832286	1.64118759612034e-05	4.65933602617157e-05
Jdp2	67.790957	1.04782583	0.315956139	3.316364842	0.000911967	0.002037706
Batf	347.846154	1.941167286	0.129907394	14.94270058	1.73787060537558e-50	3.81008676453162e-49
Tgfb3	10.31230088	1.641084384	0.649143005	2.528078362	0.011468875	0.020917098
Noxred1	17.93947883	-2.168789974	0.63865636	-3.395863738	0.000684124	0.001557275
Dio2	6.57519306	5.932280801	1.59815484	3.711956222	0.000205664	0.000505471
Gtf2a1	1845.073454	1.78681994	0.132720053	13.46307439	2.57955722237284e-41	4.47356741905959e-40
Ston2	467.8218016	4.06715379	0.138650177	29.33392425	3.83178887883767e-189	3.85514704392099e-187
Flrt2	4.453059932	6.390785417	1.557374444	4.103563816	4.06834164703538e-05	0.000109732
Gpr65	497.1842786	1.036795906	0.164402898	6.306433269	2.85539003825114e-10	1.2606800201945e-09
Ptpn21	103.0611755	-1.079129467	0.323421857	-3.336600305	0.000848098	0.001902813
Efcab11	12.35020395	2.378853399	0.879081092	2.706068211	0.006808506	0.013056155
Calm1	10232.82928	1.405716895	0.073161385	19.21391847	2.83071489252644e-82	1.10292761422602e-80
Gm10432	3.476173773	5.339006413	1.579122642	3.380995417	0.000722237	0.001637183
Dglucy	344.6281038	-1.446053516	0.162024629	-8.924899421	4.46104384084066e-19	3.45613254103948e-18
Gpr68	75.75336708	-1.527128767	0.289595975	-5.273307979	1.33986434125769e-07	4.76082905387862e-07
Atxn3	405.3733349	-1.399718349	0.117561166	-11.90629865	1.09741383344985e-32	1.4884498429866e-31
Rin3	668.202834	-1.41320914	0.118104718	-11.96572977	5.3723166718139e-33	7.36137682763753e-32
Lgmn	3312.642806	2.476012496	0.083410579	29.68463384	1.2124310289387e-193	1.26307797050216e-191
Asb2	251.2320024	2.739532288	0.22003228	12.45059267	1.38810535492131e-35	2.03898795584391e-34
Ifi27l2a	3571.432277	2.816953865	0.090954427	30.97104726	1.32326398453171e-210	1.5549939735029e-208
Ifi27	190.5337353	-1.919120417	0.200283469	-9.582021032	9.51642199674673e-22	8.24700428968806e-21
Serpina3g	2941.827	3.312056457	0.090182805	36.72603073	2.80644525764302e-295	6.64901199830941e-293
Serpina3f	582.9793218	5.940331286	0.218408253	27.19829125	6.80429383106891e-163	5.77735676789429e-161
Bdkrb1	17.44583547	8.702724932	1.273292409	6.834820398	8.21078306699892e-12	4.09257524503384e-11
Atg2b	658.8207682	-1.522477563	0.135770401	-11.21361909	3.49600330702188e-29	4.17163221582814e-28
Ak7	19.57562346	4.951556958	1.387423264	3.568887077	0.000358501	0.000852107
Ccdc85c	4.509174394	2.187862956	0.979794469	2.232981534	0.025550162	0.043342919
Cyp46a1	8.748343297	-1.556787988	0.6854615	-2.271153066	0.023137714	0.039625729
Wars	1403.791132	1.194600263	0.07565417	15.79027639	3.62985954127279e-56	8.90133669478396e-55
Rian	16.1617253	3.113076271	0.607360723	5.125580486	2.96622416321808e-07	1.02231034100212e-06
B930059L03Rik	16.13471652	1.641938136	0.533805285	3.075912099	0.002098597	0.004414477
Dync1h1	7712.255107	1.10525709	0.129597986	8.528350804	1.48448792846847e-17	1.06785715873033e-16
Mok	51.36277044	1.963632086	0.288380795	6.809163854	9.816762053553e-12	4.86827879151384e-11
Cdc42bpb	1395.68452	1.140364612	0.106591555	10.69845174	1.03492962511912e-26	1.12608009358331e-25
Exoc3l4	14.27485784	7.064240495	1.304650749	5.414660208	6.14052022894765e-08	2.24932921803023e-07
Tnfaip2	120.9113884	2.180691963	0.387806541	5.623143836	1.87513142976193e-08	7.13782306726389e-08
Ckb	422.5803012	1.705230733	0.721371453	2.363873321	0.018084995	0.031730829
5033406O09Rik	98.0016317	1.611213149	0.25258319	6.37894053	1.78317258455491e-10	8.017453962206e-10
Gpr132	1608.990696	1.13636426	0.09793647	11.60307557	3.97530099453336e-31	5.10876608125115e-30
Tedc1	182.1659648	1.6224951	0.313804917	5.170394135	2.33600780764249e-07	8.12733744350083e-07
Vipr2	240.4632514	8.781511735	0.563159368	15.59329781	8.08498076051401e-55	1.9500867387716e-53
D430020J02Rik	64.8866003	2.597867407	0.284008283	9.147153663	5.84533378947608e-20	4.69705186179508e-19
Rapgef5	31.17984272	3.140234922	0.944196495	3.325827769	0.000881564	0.001974968
Cdca7l	307.2114507	-2.235597651	0.154584596	-14.46196911	2.10683099079064e-47	4.30420590037882e-46
Fam208b	1747.110597	1.059013967	0.121582649	8.710239282	3.03234003651236e-18	2.25872427973276e-17
Asb13	669.1734647	1.735321771	0.098333838	17.6472494	1.06834285371934e-69	3.52649172545693e-68
Pfkp	2081.079986	1.927520774	0.076033326	25.35099895	8.76134819552659e-142	5.77109612753767e-140
Idi2	10.79340709	8.008210519	1.311948066	6.104060614	1.0340704076455e-09	4.37862790945653e-09
Dip2c	237.516881	-1.978457326	0.169680419	-11.6599036	2.04273539792735e-31	2.64135037501363e-30
Gm10336	158.7948462	-1.931258203	0.190735116	-10.1253416	4.26486904922568e-24	4.15153488827542e-23
Mtr	275.9698083	-1.350286619	0.15685607	-8.608443539	7.40592196821867e-18	5.41221829806786e-17
Nid1	16.02023491	3.047314247	0.652387008	4.671022275	2.99704433116127e-06	9.31716067310642e-06
Gng4	19.12156958	6.968782454	1.119688666	6.22385728	4.8507837204124e-10	2.10434619223679e-09
B3galnt2	365.4815033	-1.195506043	0.142296416	-8.40151898	4.40739921136704e-17	3.07700983915259e-16
Epdr1	5.526234984	3.639240079	1.353386703	2.688987612	0.007166908	0.013656079
Gpr141	156.2478528	3.233462441	0.316154407	10.22747862	1.49357353479868e-24	1.48437764902963e-23
Aoah	96.05558311	4.791003611	0.326017615	14.69553606	6.88514569548011e-49	1.45939257028726e-47
Pgbd1	12.02626229	-2.124244189	0.664354376	-3.197456459	0.001386453	0.003002007
Hist1h4n	4.725687113	3.736056806	1.366427337	2.734178909	0.006253605	0.012075616
Hist1h4i	50.24064496	1.14307567	0.411402175	2.778487182	0.005461267	0.010689391
Hist1h2bg	43.13173212	-3.232949925	0.672714958	-4.805824346	1.54115165663424e-06	4.93632287054086e-06
Hist1h4d	10.36077312	1.390012289	0.639369347	2.174036488	0.029702395	0.049585007
Hist1h3c	5.861963683	3.863319523	1.430505498	2.700667372	0.006920051	0.013247573
Hist1h2ab	3.046829115	3.669878239	1.542482936	2.379201839	0.017350173	0.030573019
Hist1h1a	7.53980621	3.570033424	1.524052738	2.342460556	0.019157059	0.033436079
Carmil1	5987.222653	1.66874777	0.102690575	16.25025248	2.22446452785281e-59	5.86627638233929e-58
Cmah	4622.87388	-1.364446464	0.141182637	-9.664406964	4.27086296298012e-22	3.7746513876784e-21
Ripor2	2319.297621	-1.315579076	0.112834522	-11.65936679	2.05565431081583e-31	2.65571734138731e-30
Gm11346	105.5643725	-1.564531894	0.213886574	-7.314773739	2.57815429769396e-13	1.44103913541958e-12
Gmnn	191.1825014	1.186943972	0.215885956	5.49801384	3.84092791190313e-08	1.42617265161641e-07
Sox4	324.3304722	-2.472854756	0.169218148	-14.61341345	2.30665348414143e-48	4.81969175370604e-47
Mboat1	13.64166825	1.76624347	0.620180443	2.847950929	0.004400171	0.008758009
Gmds	175.2145757	-1.288312686	0.209003357	-6.16407653	7.08956515619599e-10	3.04232026232436e-09
Serpinb1a	100.1862218	1.173137743	0.224973988	5.214548377	1.84265611705518e-07	6.46911465186987e-07
Serpinb6b	456.3608596	2.844428126	0.147226781	19.32004559	3.64328588451897e-83	1.43860823542202e-81
Serpinb9	661.4989584	4.153202695	0.130879736	31.73296965	5.45474632214977e-221	6.90730764879811e-219
Serpinb1b	7.403182552	3.892617633	0.93627133	4.157574314	3.21644660710772e-05	8.78838992035069e-05
Nqo2	138.2883127	-1.395612849	0.183042887	-7.624512869	2.44957630746242e-14	1.46327069460413e-13
Bphl	133.522919	-1.979873217	0.251155841	-7.883046662	3.19493691171507e-15	2.0150462986768e-14
4930447K03Rik	8.179869675	-2.596239314	0.790665589	-3.283612376	0.001024858	0.002270266
Cdyl	389.5388738	-1.193468874	0.134399711	-8.879995861	6.68628500625966e-19	5.13407425284622e-18
Rpp40	75.06816438	-1.617245363	0.259264581	-6.237818361	4.43715436406871e-10	1.9300373246611e-09
Dsp	5.669049618	3.021121675	1.136257958	2.658834337	0.007841151	0.014787349
Txndc5	9916.684928	1.094407489	0.153610785	7.124548518	1.04422403114062e-12	5.59598934455477e-12
Gcnt2	402.2237779	2.383728345	0.181076361	13.1642161	1.40993383007458e-39	2.31661275502969e-38
Gcm2	47.57861621	-3.196213282	0.38471172	-8.30807359	9.72682028293217e-17	6.67338921700097e-16
Elovl2	1.92461388	5.478347486	2.070640012	2.645726662	0.008151566	0.015303981
Nedd9	1324.730402	1.222257338	0.092586294	13.20127732	8.62598596581857e-40	1.42688184517915e-38
Adtrp	10.11919996	-5.315473402	1.318706357	-4.030824129	5.55816224563693e-05	0.000147254
Gm10790	114.8803053	-2.674918265	0.240978991	-11.10021356	1.25144502004963e-28	1.45776969861293e-27
Phactr1	4.529462804	5.490277397	2.061054707	2.663819344	0.007725904	0.014587333
Gfod1	236.8325689	-1.423917952	0.155600229	-9.151130202	5.63409742310429e-20	4.53723996973569e-19
Sirt5	46.77330553	-1.7648641	0.35261905	-5.005016313	5.58573004208179e-07	1.87454394763855e-06
Cd83	617.7284133	4.927764211	0.151951677	32.42981137	1.04333305963851e-230	1.40601094614955e-228
Mylip	302.9745328	1.397670055	0.132210243	10.57157163	4.03672278758741e-26	4.28744909811074e-25
Atxn1	140.746589	3.304712592	0.433905942	7.616195756	2.61261371319408e-14	1.55686340093744e-13
Cap2	4.397829094	6.543584043	1.964690986	3.330591981	0.000866615	0.001942874
Kif13a	189.4951507	-2.563288974	0.220514222	-11.62414357	3.10693523102732e-31	3.99630224243085e-30
Tpmt	22.34554939	1.020942583	0.467124444	2.185590146	0.028845604	0.048275388
Kdm1b	1988.870982	1.03721797	0.091760228	11.30356788	1.25992924764325e-29	1.5244728763288e-28
Dek	4261.583439	1.540758582	0.085447613	18.03161647	1.10027490845314e-72	3.74118938200651e-71
Rnf144b	189.6737667	1.072269362	0.258209345	4.152713221	3.28556379865021e-05	8.96723274588869e-05
Ptpdc1	78.70529862	-1.899641996	0.270822592	-7.014340938	2.31035395968867e-12	1.20428634896618e-11
Phf2	1882.711662	-1.152109277	0.097902765	-11.76789312	5.71336005894538e-32	7.57432724782028e-31
Card19	224.8982011	-1.200746895	0.223597939	-5.370116111	7.86859636291838e-08	2.85246327677463e-07
Fgd3	320.8447842	-1.57936707	0.177468862	-8.899403821	5.61474586587091e-19	4.32712497501457e-18
9430083A17Rik	30.90539291	-2.132538165	0.454276289	-4.694363798	2.67437725279754e-06	8.35650445997512e-06
S1pr3	18.79032796	3.191619984	0.5643334	5.655557483	1.55341227434748e-08	5.96395005172247e-08
Gadd45g	52.60522878	2.079613254	0.436390879	4.765482856	1.88401917408554e-06	5.98364489689568e-06
Diras2	20.22713201	-2.820910278	0.746743512	-3.777616053	0.000158337	0.000395411
Syk	5653.186096	-1.217274692	0.064987492	-18.73090723	2.77152535016287e-78	1.02032420723164e-76
Nfil3	121.9391818	1.205066744	0.203582434	5.919306099	3.23302752039085e-09	1.31441852330532e-08
Cplx2	13.81839156	3.391186589	0.948958274	3.573588728	0.000352122	0.000838029
Simc1	84.13970432	-1.197901618	0.277740765	-4.31302051	1.61039172250589e-05	4.57544371603271e-05
Nop16	231.2841315	-1.476904091	0.149733272	-9.863566522	5.98836714547796e-23	5.51838927226636e-22
Higd2a	440.6497353	-1.136389549	0.119811386	-9.484821021	2.42799381500455e-21	2.0723301074144e-20
Tspan17	95.28558604	3.377749427	0.332020222	10.17332441	2.60850669432779e-24	2.56468238507235e-23
Hk3	254.2103565	4.380641199	0.281463218	15.56381409	1.28224708131106e-54	3.07258195389531e-53
Mxd3	78.91007911	2.599097551	0.408255461	6.366350978	1.93578194482889e-10	8.67440542635496e-10
Dbn1	63.60450144	2.256056539	0.540722485	4.172300214	3.01539965010239e-05	8.26057543087543e-05
Pdlim7	56.93652585	1.875043384	0.374213335	5.010626852	5.42530222686063e-07	1.82320440197565e-06
Dok3	263.9708442	1.123582218	0.283802799	3.95902445	7.5256533264258e-05	0.000196349
Fam193b	1401.202747	-1.288172045	0.094209772	-13.67344405	1.46303341078942e-42	2.64335765942014e-41
Txndc15	613.6023025	-1.045049876	0.10115849	-10.33081729	5.11231237582572e-25	5.18252287705341e-24
Fbxl21	6.370746418	-2.586854547	0.961990448	-2.68906469	0.007165253	0.013656079
Mir7-1	9.054897594	-3.954460299	1.136918603	-3.478226399	0.000504743	0.001171176
Agtpbp1	350.4444544	-1.189070354	0.132542043	-8.971269231	2.93117024554713e-19	2.29142946976274e-18
Golm1	514.7188154	-2.355154653	0.173475744	-13.57627643	5.53706197186543e-42	9.85865494602804e-41
Spata31d1b	9.284745309	7.811930569	1.355548228	5.76293075	8.26657198352159e-09	3.25630667379857e-08
Gas1	2.770208313	4.09423714	1.550297228	2.640936891	0.008267712	0.015500245
4930486L24Rik	2.866338556	5.920813339	1.823343165	3.247229295	0.001165345	0.002555269
Ctla2b	21.65901121	5.281825754	0.781527254	6.758338528	1.39583092115708e-11	6.84357823794269e-11
Ctla2a	38.30132818	2.04463693	0.437967101	4.668471501	3.0344885951288e-06	9.42160282685414e-06
Zfp808	85.54042414	-1.510196232	0.251639976	-6.001416211	1.95603874541819e-09	8.09131318824211e-09
Gm3604	62.83506805	-1.077174962	0.257231486	-4.187570427	2.81956541900833e-05	7.75882286246035e-05
Zfp934	56.17620334	-1.29600773	0.270606663	-4.789267624	1.67391114254999e-06	5.34291194544041e-06
6720489N17Rik	33.89493446	-1.549286766	0.390162414	-3.970876512	7.16086910367258e-05	0.000187431
Gm5141	101.7576103	-1.235580655	0.268651333	-4.599197927	4.24120685075669e-06	1.29304872209973e-05
Habp4	139.307297	-1.729408974	0.188481245	-9.175496321	4.49498957901472e-20	3.63584261707859e-19
Aaed1	446.5555895	-1.615616566	0.120390166	-13.4198383	4.62721760041076e-41	7.96825314565459e-40
Cdk20	294.742995	-1.208623913	0.174688617	-6.918733068	4.55700587106877e-12	2.32584639472304e-11
Zfp369	93.74780144	-1.35760361	0.326141549	-4.16262085	3.14615533855401e-05	8.60593589721041e-05
Gm10767	10.86609946	-1.908825474	0.816067656	-2.33905297	0.019332692	0.033702577
Zfp456	239.5397766	1.143963325	0.126819799	9.020384313	1.87430604346454e-19	1.48019792862638e-18
Zfp874a	108.3738802	-1.039479253	0.213625824	-4.865887616	1.1394425538795e-06	3.68987470765786e-06
Zfp874b	85.11769073	-1.525729758	0.234262038	-6.512919334	7.3704096264465e-11	3.41418943559989e-10
Zfp273	60.80832724	-1.140773774	0.318139989	-3.585760404	0.000336097	0.000801995
Tent4a	422.0294653	1.393551645	0.093527886	14.89985184	3.30311114289024e-50	7.18805919672811e-49
Lpcat1	195.277892	1.274178753	0.244113049	5.219625741	1.79285058504584e-07	6.30179043879835e-07
Tert	24.17202171	-2.233878267	0.610531207	-3.658909225	0.000253291	0.000615177
Slc6a19	15.49143888	4.218222587	0.680959635	6.194526622	5.84604596720165e-10	2.5271503593945e-09
Trip13	63.43295236	1.700565367	0.375567229	4.527991888	5.95468670521806e-06	1.78211680109496e-05
Tppp	32.27133823	-1.636019232	0.408782657	-4.002173782	6.27631708098228e-05	0.000165309
Ell2	2034.152468	1.327798043	0.287000241	4.626470137	3.71950468934371e-06	1.14276938677619e-05
Glrx	261.1547205	1.018830672	0.159031613	6.406466325	1.48930984640846e-10	6.74159393956668e-10
Arsk	204.6811493	-2.685556717	0.205220161	-13.08622265	3.94756584055934e-39	6.38610073039385e-38
Mctp1	64.20577945	-1.993610152	0.400689044	-4.975454605	6.50946885111272e-07	2.16770772963035e-06
Nr2f1	2.197732892	5.338951875	2.454878225	2.174833692	0.029642581	0.049490779
Arrdc3	653.1618032	-1.591643396	0.225825493	-7.048112116	1.81361490753294e-12	9.54161510628628e-12
5430425K12Rik	3.794499305	-4.443440548	1.3878344	-3.201708033	0.001366154	0.002959799
Polr3g	75.81422591	-1.847648325	0.274787794	-6.723909729	1.7691205953519e-11	8.60199021023635e-11
Mblac2	89.42364236	-1.922545906	0.350438774	-5.486110694	4.10879485472921e-08	1.52255518721285e-07
Mef2c	2625.233347	-2.212013244	0.106587031	-20.75311818	1.14892921981627e-95	5.27394415933786e-94
Vcan	34.84224838	3.09888173	0.767756276	4.036283163	5.430466873392e-05	0.000144116
Ssbp2	289.6843416	-1.472452854	0.20462226	-7.195956346	6.20244726825938e-13	3.38690512726625e-12
Rasgrf2	11.83583118	-1.778854407	0.799364593	-2.2253355	0.026058724	0.044119018
Dhfr	187.4876033	1.644665609	0.205262678	8.012492229	1.12406942077378e-15	7.26416881731017e-15
Mtx3	277.7905214	-1.006369669	0.143874591	-6.994769958	2.65694518150023e-12	1.38005190138108e-11
Cmya5	218.7422176	1.186977181	0.204046219	5.817197637	5.98423732415103e-09	2.38476565530262e-08
A630019I02Rik	168.8527468	1.632567838	0.169825964	9.613181615	7.03411806828922e-22	6.15024763720835e-21
Papd4	1361.253621	1.0959227	0.076319261	14.35971329	9.26094709695946e-47	1.85838868725734e-45
Jmy	320.9685433	-1.848216028	0.136256887	-13.56420269	6.52856969858673e-42	1.15819034181812e-40
Scamp1	112.0832871	-1.341925152	0.225796362	-5.943076933	2.79721070571437e-09	1.14643493460487e-08
Pde8b	75.32022894	2.942370185	0.320068164	9.192948619	3.82217605038361e-20	3.10530663739408e-19
F2rl1	106.7807825	6.473857014	0.547657581	11.82099406	3.04065099352321e-32	4.05668687046888e-31
F2r	18.02960618	3.052788449	0.715518442	4.266540553	1.98527420890904e-05	5.5769158260977e-05
F2rl2	16.87720246	3.187783143	0.595874707	5.349754078	8.80738305634473e-08	3.17554368469926e-07
Gcnt4	5.253594714	2.479733819	0.989311344	2.506525203	0.012192437	0.022137787
Tmem171	21.28037539	8.970948859	1.244915375	7.206071222	5.75892893729486e-13	3.15211835440055e-12
Zfp366	139.5444303	2.754644637	0.35307962	7.801766182	6.10466789899424e-15	3.78520332496102e-14
Map1b	6.526157606	3.573755244	1.180919489	3.026248003	0.002476091	0.005140165
Mccc2	140.1789285	-2.261371652	0.252159409	-8.968024068	3.01881092780664e-19	2.35743294622816e-18
Naip1	50.50496902	2.546007214	0.303411521	8.391267429	4.80928950959012e-17	3.35439950647527e-16
Ocln	6.250511856	2.11833651	0.793470748	2.669709646	0.007591686	0.014370397
Marveld2	128.3714633	3.452829722	0.206933087	16.68573053	1.6645733124019e-62	4.68408379039685e-61
Ccdc125	19.39270665	-1.502294119	0.543880143	-2.762178651	0.005741705	0.011172328
Cenph	54.95552958	1.558622734	0.38002138	4.101408011	4.10643752715423e-05	0.000110678
Ccnb1	272.6623797	3.001757778	0.329179301	9.118914126	7.58807795790808e-20	6.06757088316341e-19
Cenpk	38.63763155	1.705820258	0.454168033	3.75592321	0.000172704	0.000428956
Rgs7bp	81.43257277	-4.364508239	0.395884194	-11.02470951	2.90454723675293e-28	3.33319487192686e-27
3830408C21Rik	9.752989506	-3.423786908	1.126927095	-3.038161849	0.002380261	0.00496079
Depdc1b	36.66695506	1.664661552	0.680092911	2.447697254	0.01437724	0.02577026
Gapt	1413.834052	-1.548632277	0.15866687	-9.760274929	1.66702685386942e-22	1.50042631473578e-21
Plk2	59.45198881	1.371488504	0.278057017	4.932400268	8.12252545107619e-07	2.67215624525998e-06
Ankrd55	112.1164941	1.016986701	0.447657492	2.271796447	0.023098808	0.039563711
Ddx4	9.572279571	2.667129566	0.941057664	2.834182929	0.004594302	0.009114763
Gzma	81.54036416	2.111364684	0.541734898	3.897413091	9.72256964829014e-05	0.000249938
Emb	416.2397587	-1.693365673	0.142763543	-11.86133121	1.87962692461569e-32	2.52837361682051e-31
Tmem267	62.15326904	-1.195879325	0.2851881	-4.193300226	2.74925197177623e-05	7.57669084679569e-05
Hmgcs1	2050.505774	-1.38765322	0.140213131	-9.896742286	4.30055809067971e-23	3.98052286036511e-22
Nim1k	55.14380858	-3.017341237	0.366022609	-8.243592506	1.6711561108556e-16	1.12966461630731e-15
Gm21761	4.740516461	2.03327818	0.895747318	2.269923827	0.023212205	0.039744036
Gm21188	267.1963285	2.236986218	0.1701737	13.14531108	1.81059380640894e-39	2.9583773550991e-38
Gm20767	10.33099539	5.065097226	0.97972805	5.169901205	2.34217783380163e-07	8.14494559675952e-07
AF067061	17.95000744	1.995340996	0.468454332	4.259414119	2.04963429133387e-05	5.74781941683912e-05
BC147527	2792.43924	1.2538097	0.124931989	10.03593806	1.0594750780839e-23	1.00990456988802e-22
Gm3636	101.961877	1.10679322	0.208876703	5.298787295	1.16574339844512e-07	4.15722378726884e-07
Dnase1l3	2483.332994	3.82251792	0.098172576	38.9367183	0	0
Fhit	45.93475647	-2.110075683	0.397158469	-5.312931352	1.07875684645401e-07	3.86201786925735e-07
Il3ra	918.771017	1.377671127	0.126045765	10.92992789	8.29142844793334e-28	9.40484883951297e-27
Slc4a7	699.5269952	-1.52670975	0.098751968	-15.46004386	6.45545687676736e-54	1.51961868690442e-52
Top2b	2120.220226	-1.370941311	0.125846222	-10.89378202	1.23406640492677e-27	1.38905758022754e-26
Ube2e2	12.80549583	1.396123792	0.573082592	2.436165067	0.014843909	0.026516135
Nid2	19.31825763	2.197760334	0.467103131	4.705085852	2.53759144505435e-06	7.9476931207683e-06
Kcnk5	85.85799476	3.830063905	0.55728223	6.872754408	6.297393188986e-12	3.17659370030959e-11
1810062O18Rik	9.495316891	1.65654228	0.570149744	2.905451238	0.00366724	0.00741372
Usp54	290.868453	1.56657754	0.125003961	12.53222315	4.97483102134183e-36	7.43390568387488e-35
Fut11	274.4572808	-1.124866902	0.147057467	-7.64916551	2.02287737266222e-14	1.21978841243988e-13
Vcl	1244.292586	-1.298211249	0.10271012	-12.63956511	1.27758617994292e-36	1.93468694816304e-35
Adk	604.7289168	-1.819839003	0.158019073	-11.51657816	1.08848302093736e-30	1.37360198406778e-29
Comtd1	66.86105163	-1.112959434	0.289845778	-3.839833171	0.000123118	0.000312507
Rps24	10240.91573	1.1333745	0.074537146	15.20549896	3.25143930388091e-52	7.38182255559609e-51
Zmiz1	2124.29176	-1.192695403	0.122002329	-9.776005234	1.4273329538907e-22	1.2886351419607e-21
Ppif	2636.741971	1.915321951	0.104712545	18.29123669	9.71850487158149e-75	3.38282270281186e-73
Zcchc24	3526.483865	1.368942389	0.092696285	14.76803936	2.35463522889208e-49	5.03453229653505e-48
Arf4	5055.342722	1.921471538	0.085782793	22.39926531	4.00122026363468e-111	2.13723361645563e-109
Arhgef3	520.0155347	1.047377569	0.087502965	11.96962373	5.12605601772372e-33	7.03706886395735e-32
Il17rb	844.5913172	1.210741823	0.129583323	9.343345972	9.3336866361048e-21	7.81656345483144e-20
Cacna1d	361.3365286	-1.743781472	0.167823531	-10.39056599	2.73723905513209e-25	2.79605733524585e-24
Stab1	8.295028774	3.037104316	0.994860793	3.052793252	0.002267221	0.004741345
Phf7	217.352247	-1.159483333	0.160660534	-7.216976726	5.31560700979109e-13	2.91891406978771e-12
Dnah1	7.361118297	-1.845805888	0.836764507	-2.205884539	0.027392085	0.04605796
Sh3bp5	94.64118898	1.343507798	0.315889027	4.253100559	2.10830842131407e-05	5.89547732737147e-05
Colq	11.83328023	1.598468882	0.647271793	2.469548187	0.01352838	0.024379631
Hacl1	111.0839708	-1.917185159	0.250942655	-7.639933346	2.17334221212975e-14	1.30462704348075e-13
Ankrd28	667.4036426	-3.381614809	0.13195121	-25.62776653	7.48308592594146e-145	5.04215821863092e-143
Ogdhl	2.199787295	4.339682365	1.668311904	2.601241623	0.009288701	0.017229666
Arhgap22	218.9090468	2.602180328	0.200119596	13.00312605	1.17442596796729e-38	1.88125878336658e-37
Gprin2	7.830118803	5.632226569	1.244786374	4.524653135	6.04946380395481e-06	1.80831448547603e-05
Syt15	20.12143478	8.891392553	1.249739659	7.114595821	1.12241267496427e-12	6.0018637723153e-12
Gm3219	12.08864906	-1.761859189	0.626770896	-2.811009893	0.004938627	0.009734768
Mmrn2	3.231786872	3.758950758	1.462650416	2.569958424	0.010171072	0.018745656
Bmpr1a	13.96392934	2.637311925	0.828845579	3.181909867	0.001463073	0.00315535
Cdhr1	126.4856392	2.941699311	0.201653359	14.58790139	3.35355838395121e-48	6.95768631382193e-47
Ear1	1.580756185	4.747430452	2.186456736	2.171289454	0.029909299	0.049874928
Fermt2	5.129410088	4.207864663	1.467470175	2.867427723	0.004138233	0.00827703
Cdkn3	57.69383295	2.194831247	0.5058453	4.338937712	1.43173091108223e-05	4.09476155624744e-05
Samd4	4.297918574	3.14436447	1.133569048	2.773862321	0.005539512	0.010824782
Gch1	274.0613876	3.721910862	0.184692454	20.15193792	2.58782580821087e-90	1.11473821984779e-88
Mapk1ip1l	1578.069189	1.063618979	0.080402647	13.2286562	5.99496306390481e-40	1.0006819596102e-38
Lgals3	2077.482758	2.888730325	0.158997247	18.16842978	9.17876729781012e-74	3.15753894233098e-72
Dlgap5	194.934145	2.745493914	0.340284633	8.068227738	7.13259121056917e-16	4.66892300766714e-15
Tlr11	105.2887625	1.083742768	0.416883106	2.599632255	0.009332371	0.017304115
Apex1	401.6188346	-1.431162546	0.155358261	-9.212014439	3.20061027904388e-20	2.60752991618833e-19
Pnp	2397.827877	3.41514953	0.130450113	26.1797361	4.52142409699575e-151	3.27168465816604e-149
Pnp2	10.85435445	7.124252102	1.267703102	5.619811208	1.91166238628404e-08	7.27094997206791e-08
Ang	24.26403531	-2.06264389	0.592784768	-3.479583149	0.000502195	0.001165667
Rnase4	122.218618	-2.49723901	0.299587461	-8.335592562	7.71110245234111e-17	5.3327864370263e-16
Slc39a2	9.751944468	2.051452485	0.794738272	2.581293186	0.009843095	0.018175389
Ndrg2	65.58865023	5.20229087	0.680669952	7.642897789	2.12386590281069e-14	1.2764920722744e-13
Arhgef40	146.2614352	5.964643287	0.343158871	17.38157974	1.1377569599629e-67	3.57869635650856e-66
Rpgrip1	5749.018905	1.651247264	0.122830436	13.44330708	3.37030961172702e-41	5.81744746024185e-40
Tox4	1743.053179	1.070104507	0.063659908	16.80970873	2.07186854562771e-63	5.97911140800107e-62
Mmp14	105.1323838	2.442511153	0.219599029	11.12259541	9.73967006864886e-29	1.14269978944395e-27
Cdh24	141.6723047	1.792180487	0.256893629	6.976352394	3.02942300111827e-12	1.56577038928312e-11
Slc7a8	51.39811198	2.569161027	0.369050423	6.961544728	3.3656166397822e-12	1.73343418028614e-11
Ppp1r3e	101.0684951	-1.881371907	0.225997306	-8.324753689	8.45042691593717e-17	5.82762070273245e-16
Zfhx2	180.2136404	-1.110717453	0.194740407	-5.703579805	1.17317072473342e-08	4.55771086368927e-08
Zfhx2os	13.14933383	3.209201619	0.812972275	3.947492081	7.89741294667131e-05	0.000205501
Thtpa	178.3630157	-1.283764313	0.176657224	-7.266978849	3.67616338190131e-13	2.03540007224833e-12
Jph4	3.294295986	6.225423162	2.048845781	3.038502566	0.002377571	0.004955887
Carmil3	26.59195248	2.297526028	0.437899823	5.246693215	1.54853437213918e-07	5.47446964918229e-07
Psme1	5774.705461	1.295664301	0.078404488	16.52538447	2.40898831112948e-61	6.61413631816465e-60
Psme2	3587.627654	1.751993098	0.071038361	24.66263399	2.69372991252671e-134	1.69094866175662e-132
Ipo4	353.0820244	-1.067202296	0.167029337	-6.389310483	1.66635415157302e-10	7.506264753814e-10
Tgm1	20.77865171	3.378046073	0.547393735	6.171144933	6.77972386269676e-10	2.91617463599276e-09
Cma1	19.66091867	6.967391841	1.192788731	5.841262296	5.18067602036549e-09	2.07354087365528e-08
Ctsg	28.50413076	2.700305829	1.00999271	2.673589424	0.007504427	0.014219882
Gzmc	1.954225651	4.880195181	1.777012759	2.746291582	0.006027317	0.011660116
Gzmb	225.4375119	6.422735188	0.447693522	14.3462768	1.12412206998473e-46	2.24046527625586e-45
Cenpj	250.3917925	1.620666164	0.177560258	9.127415012	7.01543490359703e-20	5.61885077965849e-19
Pspc1	572.7485184	-1.056505188	0.097423037	-10.84451092	2.11765433511042e-27	2.36549235957695e-26
Gjb2	110.4100355	7.918619753	0.618114757	12.81092171	1.42432573277878e-37	2.22101068883094e-36
Cryl1	135.6517853	-1.802659596	0.218420268	-8.25316997	1.54247432726954e-16	1.04749909353963e-15
Il17d	7.88033983	-3.811512332	1.125153925	-3.387547471	0.000705205	0.001601292
Lats2	732.354805	-1.247879307	0.109755406	-11.36963868	5.92322684966654e-30	7.26262764563871e-29
Ska3	66.12290778	2.726521942	0.515509008	5.288989913	1.22993672905705e-07	4.37870591689748e-07
Rcbtb1	631.2143297	-1.090485596	0.128352343	-8.496031867	1.9618215867395e-17	1.40229670499351e-16
Gm6904	73.9551891	5.303351473	0.461616517	11.4886519	1.50441253569835e-30	1.88713200144091e-29
Phf11a	1169.882871	4.852419685	0.115043616	42.17895659	0	0
Phf11b	3674.597534	3.786165185	0.112117427	33.76964032	5.50546401065464e-250	8.69567320994688e-248
Phf11d	1948.959787	7.140254909	0.174179307	40.99370364	0	0
Phf11c	29.17796338	3.744114169	0.474868583	7.884527007	3.15729121260348e-15	1.99301463781403e-14
Setdb2	36.29415202	2.948476929	0.510191392	5.779158521	7.50751651365842e-09	2.96844979997654e-08
Shisa2	3.90574372	3.737822682	1.471787257	2.539648759	0.011096384	0.020285599
Atp8a2	9.574298749	5.262754943	1.105282162	4.761458318	1.92198999404425e-06	6.09896544016331e-06
Spata13	900.0661636	-1.218407259	0.079140611	-15.39547442	1.75532373562567e-53	4.09269053215959e-52
Sacs	211.779282	-1.13337409	0.24528953	-4.620556331	3.82712411948302e-06	1.17362476390576e-05
Arl11	142.1285996	-2.833695055	0.246960986	-11.47426201	1.77687172213993e-30	2.22320857977117e-29
Ebpl	156.3792614	-2.221893089	0.230032504	-9.659039718	4.50062808027872e-22	3.97055410637923e-21
Kpna3	1104.955293	1.113062761	0.067277645	16.54431815	1.75945566467174e-61	4.84890136179423e-60
Spryd7	127.044607	-1.044041863	0.180993818	-5.768384116	8.00352186896591e-09	3.15607336196618e-08
Wdfy2	83.72660864	-1.540983689	0.321043858	-4.799916429	1.58731853297209e-06	5.07976512654183e-06
Fdft1	761.485997	-1.589585729	0.128405608	-12.37941052	3.37814837856408e-35	4.89848188871942e-34
Fam167a	91.17195956	5.140441502	0.332062609	15.48033825	4.70989937475746e-54	1.11406943503724e-52
Pinx1	142.9890125	-1.021962964	0.170355294	-5.999009138	1.98525187515436e-09	8.2052236336923e-09
Zfp395	217.761293	-1.662308404	0.15093071	-11.01371881	3.28172139797468e-28	3.76309177321234e-27
Nuggc	234.3815201	7.400930171	1.096982951	6.746622786	1.51326012773506e-11	7.39955992553272e-11
Pbk	119.7658052	2.906715464	0.353763659	8.216546248	2.09447718284406e-16	1.41257003392086e-15
Esco2	98.46835511	2.94982942	0.452619916	6.517232928	7.16161736256064e-11	3.32166079692622e-10
Scara3	1.844797672	5.344208335	2.193888453	2.435952625	0.01485263	0.026527852
Clu	67.74778068	4.7615526	0.662496937	7.187282436	6.60935997812916e-13	3.59973632624172e-12
Bnip3l	1428.331783	-1.133404961	0.06908185	-16.40669675	1.7127400076403e-60	4.64177822365836e-59
Cdca2	165.2178275	1.75678864	0.346325261	5.072655208	3.92302930287218e-07	1.33670557712571e-06
Adamdec1	18.53311091	1.413365523	0.449818047	3.142082742	0.001677506	0.003578404
Slc25a37	315.2622215	-1.268214248	0.137744821	-9.206983151	3.35419326779426e-20	2.73113885313913e-19
Loxl2	2.311693511	5.720311457	2.33228949	2.452659278	0.014180458	0.025451705
R3hcc1	148.9967837	-1.708503274	0.239673545	-7.128459974	1.01498104178285e-12	5.44921656533197e-12
4930480K23Rik	16.04687397	-1.848837723	0.67216086	-2.75058819	0.005948838	0.011529552
Sorbs3	14.03354789	1.234809273	0.563085813	2.192932665	0.028312231	0.04746928
Bmp1	24.24505224	3.018433043	0.516942823	5.839007546	5.25126916611856e-09	2.09950715245279e-08
Hr	67.59083948	-2.613199123	0.289417001	-9.029183208	1.72957890127126e-19	1.36737268464874e-18
Dmtn	81.7411737	6.039462835	0.459155034	13.15342833	1.62630030095261e-39	2.66615235722018e-38
Dok2	120.8109569	4.125993691	0.291476114	14.1555122	1.72675006554693e-45	3.34620471145367e-44
Gfra2	32.08039075	2.049185263	0.415705053	4.929421111	8.24736298511043e-07	2.71261788822855e-06
Fndc3a	4911.051465	1.641488446	0.119434753	13.74380906	5.54784563572854e-43	1.01358587740319e-41
Cysltr2	13.71004341	2.926640343	0.798566318	3.664868251	0.000247466	0.000602125
Rb1	992.3322539	-1.293662635	0.085020279	-15.2159303	2.77250033113418e-52	6.32379772733385e-51
Lpar6	197.6729099	-1.290700894	0.187696899	-6.876516882	6.13336697748773e-12	3.09810961252811e-11
Rubcnl	2657.412178	1.207982151	0.08758618	13.79192641	2.85045173498231e-43	5.24033611203444e-42
Lrrc63	12.64184541	2.48184605	0.609435805	4.072366652	4.65378443862101e-05	0.00012463
Lacc1	1100.143069	1.332008306	0.104532081	12.74257909	3.42869750988987e-37	5.29035060113155e-36
Epsti1	2835.833023	1.306330767	0.089063144	14.66746747	1.04160708048091e-48	2.18886500789472e-47
Dgkh	54.59082253	3.022869839	0.436639137	6.923039142	4.42055558142585e-12	2.25934380429938e-11
Rgcc	196.3119641	2.321673366	0.219814542	10.56196441	4.47203688427254e-26	4.74294222332703e-25
Kbtbd6	13.78223356	2.089222896	0.781224867	2.674291338	0.007488736	0.014193813
Tdrd3	271.4662223	-1.423567667	0.132841129	-10.71631717	8.53338291435888e-27	9.31254544049165e-26
Klf12	22.05735967	2.68395797	0.530712331	5.057274554	4.25290737894438e-07	1.44441517894367e-06
Tbc1d4	892.2086729	2.494870073	0.133837816	18.64099505	1.49435101930504e-77	5.41988200557327e-76
Kctd12	10794.64108	-2.310165468	0.110365413	-20.93196968	2.73939832801516e-97	1.27742927111793e-95
4933432I03Rik	6.053342123	4.976112882	1.489064103	3.341772104	0.000832454	0.001872862
Acod1	25.79939468	6.439594505	0.913433625	7.049876779	1.79076299313647e-12	9.43152298536449e-12
Slain1	353.5903557	-2.207325793	0.145475253	-15.17320474	5.32138758173248e-52	1.20070448829598e-50
Gpr180	230.9512316	-2.086953167	0.204986225	-10.18094345	2.41211273971478e-24	2.37795463313225e-23
B930095G15Rik	19.13050617	-1.249173337	0.421991687	-2.960184704	0.003074547	0.006289974
Dock9	115.3595469	2.304069352	0.232356506	9.916095727	3.54346760980067e-23	3.29013879395462e-22
Gpr18	921.7863573	1.047083547	0.084118544	12.44771369	1.43908719194997e-35	2.11176341284247e-34
Timm8a2	2.464087853	4.375918115	1.788383274	2.44685699	0.014410801	0.025817813
Clybl	154.3577891	-1.229670715	0.177848421	-6.914150324	4.70675864004609e-12	2.3989444019305e-11
Tmtc4	143.7440858	1.703864089	0.231483998	7.360612836	1.8306781434415e-13	1.03545749899932e-12
Selenop	1219.028101	-2.513557662	0.132319446	-18.99613195	1.83586150462725e-80	7.02264834413271e-79
BC037032	7.406369499	-3.330050425	1.188640928	-2.801561302	0.005085598	0.010001653
Oxct1	1131.880611	-1.357437277	0.119860027	-11.32518749	9.8467964668167e-30	1.19536853967827e-28
C6	29.49757545	1.834592721	0.464708304	3.947837179	7.88604065605111e-05	0.000205277
5430437J10Rik	7.893648586	4.28607589	1.01559891	4.220244671	2.44037313754631e-05	6.7686255697541e-05
Dab2	71.20117631	-3.169516347	0.557846947	-5.681695248	1.33366147099383e-08	5.15123674662855e-08
Fyb	8171.48465	-1.099078136	0.117225468	-9.375762405	6.86776111614647e-21	5.78443480705708e-20
Lifr	4696.432783	-1.449004823	0.133202626	-10.87820011	1.46425626371853e-27	1.64563582691365e-26
Slc1a3	46.39096323	5.350984498	0.770544808	6.944417042	3.80026312299265e-12	1.95045649942834e-11
Nadk2	185.1240216	-1.272828084	0.175531444	-7.251282497	4.12843581290413e-13	2.28151217666474e-12
Capsl	11.4037375	2.373817154	0.575283925	4.126340144	3.68581998156207e-05	9.99464827564431e-05
Spef2	46.16863674	-2.49691002	0.372587157	-6.701546138	2.06225719582332e-11	9.98434276514461e-11
Prlr	105.491157	2.73236813	0.500816845	5.455823135	4.87464954643674e-08	1.79368054077177e-07
Rai14	8.545844046	2.103669628	0.799369427	2.631661353	0.008496851	0.015881186
Amacr	17.78544391	-1.497428291	0.618377329	-2.421544616	0.015454704	0.027500199
Retreg1	301.1420625	-1.049756728	0.142277815	-7.378217951	1.60422205840618e-13	9.09121057713287e-13
Ank	254.3098844	-1.741194335	0.217913439	-7.990302684	1.34607849126773e-15	8.66836780281969e-15
Ctnnd2	595.3164012	-2.867896176	0.198892802	-14.41930603	3.9125672587403e-47	7.97110963434622e-46
Dap	3056.312109	-1.46810905	0.095545475	-15.36555285	2.7865150437113e-53	6.45601253581629e-52
Ankrd33b	197.6455818	6.352448354	0.351684026	18.06294253	6.2405586894899e-73	2.12685769350156e-71
Sdc2	87.01519015	-2.287582045	0.30378661	-7.530226723	5.06522946706985e-14	2.95720014474519e-13
Matn2	228.6150983	-4.560095408	0.2790507	-16.34145843	5.00414617586241e-60	1.34380078934631e-58
9430069I07Rik	6.460831825	-2.990625767	1.34053914	-2.230912682	0.025686914	0.043544729
Rida	43.56944198	-1.083648574	0.421106207	-2.573337928	0.010072281	0.01856591
Ncald	440.3792999	1.38052613	0.123136956	11.21130631	3.5885762346623e-29	4.27861983043462e-28
Klf10	261.6904734	-1.288633389	0.159032311	-8.102965886	5.36352818811284e-16	3.53930213635173e-15
Atp6v1c1	1268.645218	1.287042123	0.087617428	14.68933922	7.54459073741635e-49	1.59456824952387e-47
Slc25a32	131.7482049	-1.042387736	0.227926523	-4.573349882	4.79987611092342e-06	1.45461894353939e-05
Lrp12	68.90233752	-1.138090642	0.307145859	-3.705375172	0.000211078	0.000517617
Trps1	134.1231615	-1.400828776	0.226260255	-6.191227783	5.96973656521672e-10	2.57607110477287e-09
Enpp2	18.9165591	5.006996638	1.154117501	4.33837684	1.43538884687017e-05	4.1028267701257e-05
Dscc1	32.30038447	3.943990166	0.66133523	5.9636777	2.46622969058519e-09	1.01361074216581e-08
Gm9920	3.413223673	-3.642922118	1.462153146	-2.49147781	0.012721291	0.023021196
Deptor	57.78212672	-2.431855885	0.429120945	-5.667064063	1.45265041760736e-08	5.59024940640149e-08
Col14a1	4.700328695	-3.172638572	1.219382028	-2.601841342	0.009272474	0.017201739
Sntb1	90.92023559	-2.270567709	0.269556282	-8.423352985	3.6586008822874e-17	2.56889045697513e-16
Zhx2	197.1200314	2.769458149	0.243820348	11.35860139	6.72120330078364e-30	8.20679595055785e-29
Fbxo32	151.317551	-1.083229651	0.163570808	-6.622389782	3.53437581198634e-11	1.68341265571555e-10
Rnf139	1244.41066	1.16593934	0.07103796	16.41290575	1.54624631631379e-60	4.19830168952556e-59
Mtss1	1077.883813	-1.536991693	0.094740064	-16.22324942	3.45426196327817e-59	9.06065249617732e-58
Sqle	1040.171364	-2.570318715	0.154511868	-16.63508929	3.88176820320217e-62	1.08196002157185e-60
Fam84b	263.5615372	4.257318395	0.190893041	22.30211417	3.52450046599307e-110	1.8556052811818e-108
9930014A18Rik	7.915735284	3.4266586	0.903261931	3.793648868	0.00014845	0.000372175
Myc	253.8905489	2.533634587	0.23119123	10.95904281	6.0131993407108e-28	6.85243484218006e-27
Tmem71	170.6522307	-3.094381255	0.245203903	-12.61962479	1.64603657649631e-36	2.47985961765685e-35
Ndrg1	370.6835315	2.078885373	0.129526812	16.04984594	5.73061197187699e-58	1.46649754799479e-56
Peg13	605.4666493	-3.335979249	0.149128714	-22.36979834	7.74861985277947e-111	4.12389409483615e-109
Ptk2	437.8283109	-1.222285217	0.18276656	-6.687685189	2.26728209287875e-11	1.0930130181259e-10
Ptp4a3	2494.560334	-1.332205134	0.095644421	-13.92872813	4.23835813678494e-44	7.9714779348571e-43
Adgrb1	6.785214773	5.784320616	1.794629227	3.223128505	0.001267987	0.002762191
Arc	59.98677925	4.371330479	0.379241946	11.52649521	9.70132253453434e-31	1.2267021641221e-29
Ly6k	210.6017356	1.597320014	0.138855098	11.50350286	1.26668305364791e-30	1.59437081191381e-29
Cyp11b2	1.63416006	4.68502685	2.072039971	2.261069727	0.02375494	0.040583427
2010109I03Rik	13.74294082	1.628255446	0.592769918	2.746859102	0.006016898	0.011646094
Ly6i	236.1104996	2.912534124	0.182599647	15.950382	2.83159604682877e-57	7.15891812940926e-56
Ly6a	16824.90514	2.263953752	0.084975183	26.64252881	2.18452788902026e-156	1.69780582866765e-154
Ly6c1	117.8078067	4.793244356	0.306101333	15.6590117	2.88343148326897e-55	7.00078100127899e-54
Ly6c2	18012.82019	1.700655902	0.114449333	14.85946543	6.04052611780559e-50	1.30101595519716e-48
9030619P08Rik	20.81083658	-2.252956962	0.656980021	-3.429262519	0.000605224	0.001388866
Top1mt	120.9518658	-1.284940099	0.188120469	-6.830410876	8.46717694671523e-12	4.21750973788742e-11
Rhpn1	6.94606179	4.657606189	1.424325778	3.270042753	0.001075312	0.002372017
Gsdmd	1490.356983	1.862286094	0.098939517	18.82246998	4.9425860336756e-79	1.84268137686957e-77
Naprt	15.09843662	1.627009885	0.58073007	2.801662888	0.005083997	0.009999843
Tigd5	13.58600794	-1.322803002	0.59894461	-2.208556485	0.027205505	0.045780921
Ccdc166	65.87081948	-1.648967173	0.278173409	-5.927838971	3.06947272041655e-09	1.25104008851828e-08
Fam83h	9.342000995	1.685181459	0.603308256	2.793234539	0.005218384	0.010244967
Nrbp2	8.000344091	4.153975985	1.050454373	3.95445637	7.67088677514017e-05	0.000200067
Eppk1	7.177815641	3.818901798	1.651117788	2.312919058	0.02072709	0.035861039
Parp10	1224.666172	4.06812855	0.118985892	34.19000768	3.40380174796936e-256	5.61780268268785e-254
Grina	3747.791836	1.402440061	0.083936346	16.70837643	1.13894485473683e-62	3.22972219521801e-61
Smpd5	52.5782913	-1.729548963	0.330419035	-5.234410794	1.65511982014397e-07	5.84143561703382e-07
Hgh1	299.0839325	-1.028950132	0.168703791	-6.099152393	1.06632374403144e-09	4.50999984914419e-09
Scx	6.488887574	3.70261173	0.881736792	4.199225624	2.67829348877801e-05	7.39084220489578e-05
Hsf1	652.8352502	-1.078797543	0.112161013	-9.618293517	6.69323230210335e-22	5.86266483515779e-21
Slc39a4	22.99055465	1.492480047	0.494989754	3.015173615	0.002568322	0.00531503
Kifc2	111.9737336	-1.09688101	0.27612772	-3.972368334	7.11615713451366e-05	0.000186327
Foxh1	3.706687673	4.307341324	1.385256422	3.109418052	0.001874563	0.003973943
Mfsd3	63.9335182	-2.632196966	0.356193238	-7.389800495	1.47049282815329e-13	8.35269495465726e-13
Lrrc24	5.57513725	-3.540361963	1.175144395	-3.012703782	0.002589315	0.005356211
C030006K11Rik	179.8502587	-1.147793702	0.186032719	-6.169848538	6.83554399683111e-10	2.93760403070369e-09
Zfp647	12.1099572	-3.894539431	1.153839748	-3.375286247	0.000737389	0.001669469
Apol9a	4.333762056	6.57493151	1.658641615	3.964045909	7.36900712829752e-05	0.000192501
Apol7c	111.0471471	2.614562295	0.313858287	8.330391133	8.05757001961735e-17	5.56453436850772e-16
Apol10b	19.3875212	2.901847533	0.653723177	4.438954641	9.03968632633193e-06	2.65143675014956e-05
Apol7e	11.19114729	2.876879488	0.642551116	4.477277243	7.56010445571607e-06	2.23756547148929e-05
Apol9b	13.45231577	7.103345873	1.258504391	5.644275797	1.65877986107833e-08	6.35685295574735e-08
Tst	15.11588315	1.736239326	0.708334987	2.451155678	0.014239835	0.025542672
Il2rb	214.3260053	3.437121983	0.346435384	9.921394124	3.36029417044501e-23	3.12598866812329e-22
C1qtnf6	21.43483921	3.603174605	0.575258065	6.263579469	3.7623927415035e-10	1.64481508868884e-09
Mfng	518.1956348	-1.037328314	0.120099342	-8.637252242	5.75811555203586e-18	4.23752301321918e-17
Card10	73.84366091	-1.294602942	0.329265962	-3.93178491	8.43174902094427e-05	0.00021836
Pdxp	76.68677126	-1.642632133	0.265390961	-6.189480322	6.03628875051127e-10	2.60326028937933e-09
Triobp	1388.273315	1.268861356	0.068601774	18.49604296	2.22201468880943e-76	7.90294764259605e-75
Maff	46.48604744	1.158522976	0.281284529	4.118687148	3.81037043590991e-05	0.000103076
Tmem184b	3247.341491	2.180894532	0.060269104	36.1859458	1.01285739643643e-286	2.12540889946497e-284
Dmc1	13.69985933	3.62800756	0.809353161	4.482601334	7.37386080722937e-06	2.18420329496657e-05
Fam227a	8.753283183	1.956316323	0.739205962	2.646510478	0.008132699	0.015274416
Cbx6	774.9923741	-1.305575653	0.099903388	-13.06838209	4.99158858385717e-39	8.06616553446402e-38
D730005E14Rik	281.5516077	1.363009385	0.162927574	8.365737946	5.97398389780729e-17	4.1490236158341e-16
Cbx7	565.1396914	-1.330931925	0.109402755	-12.16543331	4.74918507949374e-34	6.70132369190044e-33
Pdgfb	17.5366003	3.455788188	0.576041814	5.999196768	1.98295953809848e-09	8.19805591194164e-09
Syngr1	3.403266595	3.917588984	1.615292003	2.42531318	0.015295186	0.027236148
Csdc2	8.678817536	4.369946171	1.530228749	2.855747007	0.004293571	0.008560916
Pmm1	124.4140579	-1.505714183	0.237390946	-6.342761637	2.25682475858267e-10	1.00547463993997e-09
Srebf2	4978.222514	-1.052062812	0.053342819	-19.7226698	1.37761178852294e-86	5.65244121832777e-85
Serhl	531.3638072	1.196619744	0.087681223	13.64738882	2.09242698825768e-42	3.76201469161775e-41
Cyb5r3	1379.522268	1.34642843	0.075496478	17.83432101	3.82670027497344e-71	1.28627918396075e-69
A4galt	33.38307157	4.709881779	0.835693075	5.635899019	1.74147409602772e-08	6.65985758827158e-08
1700001L05Rik	26.98138684	1.377602901	0.381146012	3.614370499	0.000301078	0.000723228
Ttll1	48.05871036	-1.298554722	0.318399537	-4.078381319	4.53503424885443e-05	0.000121583
Tspo	2543.95231	2.211784671	0.115220912	19.19603517	3.99444171684453e-82	1.54813599943877e-80
Ttll12	385.4853719	-1.412417334	0.180975084	-7.804485024	5.9745000055737e-15	3.70605703470743e-14
Parvb	37.54728023	1.937964621	0.45560812	4.253577878	2.10381724118402e-05	5.88543932052211e-05
Parvg	1726.578302	-1.653168213	0.085448601	-19.34693125	2.16346067409713e-83	8.56578809752365e-82
Prr5	1527.874575	-1.041746521	0.102133919	-10.19980949	1.98661803373803e-24	1.96375722056379e-23
Arhgap8	23.71292605	8.991208529	1.264294197	7.111642647	1.14669856936735e-12	6.12058694965006e-12
Smc1b	5.006433107	6.87651572	1.618099041	4.24974958	2.14009636696945e-05	5.98016648954638e-05
Gtse1	124.6865367	2.397316362	0.335878428	7.137452613	9.50763816863919e-13	5.11941704762247e-12
Mapk11	200.1112272	1.582442554	0.160792615	9.841512633	7.45809544676122e-23	6.83844968898099e-22
Shank3	10.65081594	4.777725342	0.974435432	4.903070216	9.43502394082868e-07	3.0832272895847e-06
Kif21a	2.572504828	4.047398089	1.85562429	2.181151708	0.029172197	0.048783061
Abcd2	23.20335616	-2.523935584	0.821672407	-3.071705417	0.002128397	0.004472678
Cntn1	3.087450326	6.080663775	2.136460553	2.846139034	0.004425287	0.008805614
Ano6	736.3127742	-1.389832256	0.139846282	-9.938285348	2.83667668244827e-23	2.64726453548174e-22
Slc38a1	3710.036885	-1.230939535	0.103524768	-11.89029026	1.32943758619246e-32	1.79651414016385e-31
Amigo2	74.55407263	2.722645833	0.566708458	4.8043148	1.55282355049329e-06	4.97262374824414e-06
Endou	181.2019943	3.732230787	0.679746999	5.49061753	4.00530856807462e-08	1.48458182075317e-07
Rapgef3	187.5371609	3.734715541	0.533967831	6.994270674	2.66642336637e-12	1.38350734117305e-11
Vdr	50.09421844	1.492744592	0.259828891	5.745106281	9.1863268239062e-09	3.6060383408968e-08
Tmem106c	483.4614103	-1.553598024	0.112392979	-13.8229099	1.8542020296726e-43	3.43459944689292e-42
Adcy6	459.2496162	5.574794896	0.195145836	28.56732688	1.711504094121e-179	1.59115719231287e-177
Cacnb3	1382.714361	6.505544211	0.167578901	38.82078338	0	0
Rnd1	15.10845056	3.289121963	0.671195468	4.900393584	9.56448533073532e-07	3.12414331828266e-06
Fkbp11	285.1330463	2.405359861	0.610263474	3.941510448	8.09701072651372e-05	0.000210299
Ddn	205.4494273	-1.492185008	0.21681118	-6.882417272	5.88453402839338e-12	2.98164609669094e-11
Rhebl1	70.96131905	1.090283039	0.250848383	4.34638257	1.38401091942558e-05	3.96445717539827e-05
Prph	17.45503716	1.591406868	0.546406626	2.912495552	0.003585533	0.007262534
Troap	101.0846511	2.621729258	0.386171012	6.789036915	1.12884557696903e-11	5.57927748320933e-11
Kcnh3	1.728736849	5.042189419	2.240691501	2.250282744	0.024431003	0.041631902
Tmbim6	12133.1835	1.140248251	0.061613956	18.50633083	1.83587945134121e-76	6.56137062305377e-75
Asic1	2.38334133	4.768072985	1.845105286	2.584173933	0.009761255	0.018035608
Lima1	184.1027016	4.207464689	0.217171477	19.37392857	1.28100154109276e-83	5.0993581672389e-82
Mettl7a1	331.7095366	-1.32295393	0.133046242	-9.943564814	2.69023773837113e-23	2.5170001362378e-22
Csrnp2	30.83751921	-1.307639586	0.374534445	-3.491373369	0.000480544	0.001118478
Pou6f1	925.3900442	2.033938759	0.136067846	14.94797502	1.605575860699e-50	3.52530699817751e-49
Smagp	32.11039109	3.066223782	0.559613208	5.479184084	4.27291630634657e-08	1.58097903334823e-07
Slc4a8	245.8438972	2.850557533	0.27074619	10.52852318	6.38279798836005e-26	6.74510213316696e-25
Acvrl1	220.8657877	1.138568936	0.201229089	5.658073308	1.53081751103371e-08	5.8833538512753e-08
Nr4a1	545.5653719	-1.050680964	0.222164175	-4.729299697	2.25295605209641e-06	7.09251424115819e-06
Krt80	26.60249391	-2.46568103	0.841824346	-2.928973297	0.003400836	0.006909389
Krt6a	4.975834958	2.194621489	0.970430773	2.261492061	0.023728804	0.040543492
Tns2	3.689346925	3.392723421	1.378722158	2.460773842	0.013863773	0.024938153
Igfbp6	4.092987275	6.266730648	1.473233893	4.253724189	2.10244239358283e-05	5.88355426163807e-05
Itgb7	4089.177723	-2.619361106	0.110571113	-23.68937988	4.63946815584906e-124	2.7369135639063e-122
Rarg	125.1870027	-1.750809697	0.239171036	-7.32032492	2.47371262431943e-13	1.38476999766113e-12
Npff	22.08961056	-1.034644331	0.45834769	-2.257335103	0.023987143	0.040932522
Cbx5	1443.665424	1.055887149	0.082272567	12.83401252	1.05742621263519e-37	1.65768768808946e-36
Mefv	29.02225222	1.863663192	0.570657882	3.265815211	0.001091495	0.002404464
Zfp174	23.28147068	-2.355980291	0.487357891	-4.834189277	1.33689341407486e-06	4.30272290958494e-06
Gm41410	10.30139071	-1.919863002	0.755716337	-2.540454545	0.011070848	0.020243955
Adcy9	51.30998919	-2.574493983	0.398810954	-6.455424458	1.07916002062267e-10	4.93517482656489e-10
Srl	583.4135422	-2.083217759	0.143732559	-14.49370816	1.32776919319012e-47	2.72016759815477e-46
Tfap4	197.7699063	-2.942922294	0.217353922	-13.53977084	9.10725820961928e-42	1.60403496212347e-40
Nmral1	630.5380877	1.116027632	0.138913069	8.034000274	9.43449844145315e-16	6.11576997380871e-15
Cdip1	1890.033063	-1.260197401	0.105750073	-11.91675202	9.68095287699136e-33	1.31914208543716e-31
Ubald1	635.3774671	-1.774499754	0.123077344	-14.41776121	4.00111832169117e-47	8.14022535004455e-46
Eef2kmt	236.6109407	-1.260344629	0.181550689	-6.94210875	3.86289648860235e-12	1.98121810478631e-11
Rbfox1	1.911826975	5.356774227	2.306673064	2.322294525	0.020217082	0.035048828
Tmem186	219.8448915	-1.692611568	0.158937217	-10.6495609	1.75189452916328e-26	1.88939638317764e-25
Carhsp1	822.6408112	1.11324781	0.072265111	15.40505233	1.51366540605426e-53	3.54612936994116e-52
Emp2	3.043283257	5.077357648	1.613678978	3.146448407	0.001652664	0.003527461
Tvp23a	6.979001032	2.977716472	0.916789971	3.24798107	0.00116227	0.002549288
Socs1	290.292897	3.352488188	0.139385259	24.05195652	7.96340578264914e-128	4.83365568352616e-126
Tnp2	3.28851866	3.287550971	1.194413201	2.752440252	0.005915294	0.011475139
Rmi2	48.70870335	3.839107508	0.501315579	7.658065434	1.88754716912326e-14	1.13958817785662e-13
Zc3h7a	4742.449835	1.32689526	0.068712675	19.31077867	4.35950072932246e-83	1.71680177514793e-81
Tnfrsf17	43.91210931	3.14429369	0.641030289	4.905062593	9.33975510012157e-07	3.05277398009982e-06
Snx29	258.568823	-3.028089262	0.223418644	-13.55343137	7.5611269250931e-42	1.33652699642229e-40
Abcc1	1904.679102	-1.300919903	0.117521991	-11.06958704	1.76210743187928e-28	2.04129306521094e-27
Prkdc	580.3797141	-1.232937027	0.150043996	-8.217170008	2.08361592517864e-16	1.40589041455898e-15
Mzt2	77.78869333	-1.838033427	0.277757523	-6.617402865	3.65564263944726e-11	1.73666671186419e-10
Cebpd	162.9041295	-2.180527622	0.258928695	-8.421344046	3.72189523838369e-17	2.60988653243606e-16
Igll1	24.81740587	4.256504237	0.566934408	7.507930684	6.00692948351717e-14	3.49172090159809e-13
Sdf2l1	1666.562463	1.584150823	0.201958154	7.84395573	4.36571064159955e-15	2.73350058032633e-14
Ydjc	47.44818336	-2.107239472	0.36348153	-5.797377026	6.73601403283669e-09	2.67275283977142e-08
Tmem191c	180.4409335	-1.053886093	0.200106337	-5.266630272	1.38950655105758e-07	4.92996448353677e-07
Lztr1	655.3909176	-1.146297717	0.128891425	-8.8935142	5.92060929398532e-19	4.55567469457048e-18
Slc7a4	17.82848972	-2.317845555	0.584775196	-3.96365231	7.38117334688742e-05	0.000192785
Car15	22.08264764	-1.543433599	0.522545216	-2.953684296	0.003140051	0.006414157
Prodh	214.3987312	-1.824052878	0.22240218	-8.201596199	2.37215949716179e-16	1.59472086287458e-15
Zdhhc8	782.2705603	-1.115624841	0.110752223	-10.07315981	7.26071721795129e-24	6.98445810180003e-23
Arvcf	31.10733282	-1.481938947	0.370595838	-3.99880084	6.36642223192303e-05	0.000167532
Comt	335.1051078	-1.624776344	0.15688713	-10.35633923	3.91666411224683e-25	3.97869150378933e-24
Gnb1l	32.45829687	-1.133775002	0.41120377	-2.757209648	0.005829696	0.011327548
Sept5	32.33938713	3.216343271	0.53200113	6.045745189	1.48720986879049e-09	6.21851003776361e-09
Cdc45	176.9299859	2.024679931	0.310244618	6.526075925	6.75151056325915e-11	3.13441651908071e-10
2510002D24Rik	126.1395036	-2.072040212	0.268777074	-7.709140436	1.26667966753094e-14	7.71403716267079e-14
B3gnt5	126.4577599	2.132060276	0.210716801	10.1181314	4.59096535706959e-24	4.45420674570642e-23
Eef1akmt4	32.43562211	1.060791838	0.403233887	2.630711041	0.008520645	0.015919582
Camk2n2	3.047842331	4.276507221	1.600495714	2.671989175	0.007540308	0.014282345
Fam131a	62.81266529	1.252017583	0.263091359	4.758870035	1.94679730440838e-06	6.17101976790131e-06
Clcn2	425.2510188	1.828797529	0.140469908	13.01914092	9.52363227166472e-39	1.53223038815425e-37
2510009E07Rik	67.14693569	-1.072882007	0.35730867	-3.002675551	0.002676176	0.005525772
Ehhadh	71.8683093	-1.327887775	0.285389388	-4.652898223	3.27301819838265e-06	1.01236816837319e-05
Tmem41a	30.02187387	-1.405417227	0.426757889	-3.293242524	0.00099039	0.002199552
Igf2bp2	11.43055762	1.422089329	0.572992627	2.481863227	0.013069743	0.023611051
Gng5-ps	5.083726022	1.851568676	0.793295235	2.334022183	0.01959456	0.034094349
Dgkg	53.12131391	3.266634799	0.716304508	4.560399609	5.10563668405209e-06	1.54377721803296e-05
Dnajb11	4057.711627	1.097737912	0.158724588	6.915991561	4.64602056104712e-12	2.3696318062924e-11
BC106179	8.545967151	-6.099221069	1.343942046	-4.538306608	5.67077684838222e-06	1.70204415868178e-05
St6gal1	2272.348189	-1.122217471	0.31885888	-3.519480065	0.000432394	0.001012825
Rtp4	517.4761796	7.430615933	0.268763	27.64746614	2.99359263149661e-168	2.58664012729728e-166
Lppos	47.91591666	-1.029500484	0.331968246	-3.101201684	0.00192737	0.004079414
Cldn1	22.78502052	-2.616565988	0.710033682	-3.685129388	0.000228586	0.000558594
9030404E10Rik	2.399891021	-4.295694378	1.910042781	-2.249004274	0.024512224	0.041755776
Hes1	22.99819639	1.695423444	0.529279672	3.203265747	0.001358785	0.002945572
Lrrc15	22.99677714	-4.467314393	0.727714438	-6.138828858	8.31320682472755e-10	3.54875603163101e-09
Fam43a	1414.586091	1.033680281	0.144364006	7.160235497	8.05385844313841e-13	4.35578522353682e-12
Apod	6506.562964	6.437854019	0.171719083	37.49061489	1.30987154255785e-307	3.26113611671733e-305
Pigz	4.205584037	5.281834476	1.443575025	3.658856923	0.000253343	0.000615201
Nrros	4397.319658	1.988343396	0.105744288	18.80331733	7.09377537313157e-79	2.63132491050327e-77
Bex6	224.3830934	2.695916479	0.214279089	12.58133256	2.67479474478676e-36	4.01738854868842e-35
Rnf168	744.268441	2.116101345	0.101671186	20.81318634	3.28751772571292e-96	1.51856439852192e-94
Pcyt1a	2504.432692	1.8450809	0.098645104	18.70423184	4.57274458007102e-78	1.67503853208637e-76
Tfrc	5964.928025	-1.165253414	0.114437771	-10.18241972	2.37578963361225e-24	2.34371886689928e-23
Iqcg	8.51972833	1.567984962	0.665131341	2.357406524	0.018403088	0.032246565
Muc13	12.50841914	2.087839908	0.901550802	2.315831679	0.020567461	0.035597435
Kalrn	22.60116958	1.86280433	0.566670427	3.287279942	0.001011602	0.002241917
Mylk	8.432063003	4.762017804	1.107081718	4.301414908	1.69710945510943e-05	4.80973196722023e-05
Pdia5	467.7921588	-1.880293411	0.158779589	-11.84216072	2.36285903175027e-32	3.16679163479742e-31
Hspbap1	301.2238669	1.218288821	0.129382866	9.416152666	4.67919726235603e-21	3.96382517801313e-20
Parp14	8111.362357	4.035344302	0.082111896	49.14445404	0	0
Dtx3l	5207.651357	2.820530339	0.059752303	47.20370922	0	0
Parp9	4146.820425	3.082595771	0.064425929	47.84712924	0	0
Fam162a	103.132065	-1.27503919	0.216263731	-5.895760637	3.72959294623275e-09	1.51003282213928e-08
Cd86	1072.343491	4.920882265	0.132973873	37.00638456	9.04007946809726e-300	2.17688077552263e-297
Ildr1	157.2569462	7.806910211	0.575673028	13.56136181	6.78643228948249e-42	1.2010349867495e-40
Eaf2	640.7567743	1.842373132	0.395709885	4.65586836	3.22618027971707e-06	9.98301287734655e-06
Fbxo40	3.880602521	4.382991621	1.783258833	2.45785499	0.01397696	0.025118206
Polq	104.5264617	1.579242041	0.394979519	3.998288434	6.38021737605049e-05	0.000167835
Fstl1	10.95486987	3.926989514	0.823831915	4.766736325	1.87234083908024e-06	5.94912710042174e-06
Gpr156	7.990017103	3.547764609	0.827277598	4.288481423	1.79898841701663e-05	5.08081923813828e-05
Cox17	480.5120124	1.308023629	0.122735124	10.65728853	1.61229561195073e-26	1.74524762298779e-25
Popdc2	7.675303671	2.275058758	0.959540849	2.370986873	0.017740661	0.031164475
Pla1a	11.01046747	5.505607016	1.036510742	5.31167386	1.08622871980715e-07	3.88782009387115e-07
Cd80	371.2375864	5.114574253	0.235334811	21.73318189	9.96520638178853e-105	4.97887471231605e-103
Arhgap31	315.1029685	4.670561614	0.19960551	23.39896133	4.37890780935368e-121	2.48346628616202e-119
B4galt4	363.4325919	1.663998208	0.217847285	7.638370204	2.19988568711815e-14	1.318943708493e-13
Upk1b	76.87740571	1.820686567	0.355758698	5.117757006	3.09190588707953e-07	1.06313215298013e-06
Lsamp	3.564464753	5.350878512	2.218182623	2.412280421	0.015853083	0.028147702
Mir568	10.82617235	-1.384533562	0.622440854	-2.224361647	0.026124122	0.044209358
Tigit	455.9566019	3.436119421	0.188674158	18.211924	4.15099658895588e-74	1.43806577582955e-72
Zdhhc23	79.900424	2.284303806	0.338872524	6.740894121	1.57414890745734e-11	7.67939996733338e-11
Sidt1	35.59905445	2.697236513	0.445690475	6.05181547	1.43222476622312e-09	5.99542593076413e-09
Cd200r4	77.02415986	2.538352967	0.251920622	10.0760031	7.05373172265182e-24	6.78979457890122e-23
Ccdc80	7.167332672	2.7570297	0.850666844	3.241021698	0.001191021	0.002608067
Tagln3	7.274963695	4.881636502	1.386049583	3.521978264	0.000428339	0.00100461
Cd96	58.18762894	-1.870872491	0.299634603	-6.24384658	4.26938778173419e-10	1.8609209829642e-09
Trat1	2.578938133	3.644044549	1.407437902	2.589133448	0.00962178	0.01779357
Retnlg	112.0608586	-2.131562691	0.776039178	-2.746720463	0.006019441	0.011647948
Cip2a	290.2387393	1.435824962	0.268242644	5.352709549	8.66468703030029e-08	3.12793285298798e-07
Bbx	1601.032844	2.166822799	0.084971636	25.50054221	1.94413827197122e-143	1.29219217542919e-141
Alcam	1931.502142	1.879843722	0.071810099	26.1779854	4.73378510645927e-151	3.40855732494021e-149
Cep97	188.2677507	-1.499793135	0.243422937	-6.161264656	7.21662630034043e-10	3.09413379234386e-09
Abi3bp	1.34729597	4.800428269	2.129778558	2.253956521	0.024198903	0.041255535
Adgrg7	9.248302721	6.415192214	1.38489745	4.632250723	3.61711728230787e-06	1.11247562311181e-05
Tomm70a	4347.539974	2.740767825	0.054747228	50.06222121	0	0
Pros1	261.8357502	-1.349551136	0.227346877	-5.936088293	2.91902642418173e-09	1.19336429570847e-08
Robo2	37.06024021	-1.018391471	0.300556288	-3.388355228	0.000703131	0.001597818
Usp25	4492.505693	2.270966997	0.087252819	26.02743417	2.42322852830065e-149	1.71955574165257e-147
Cxadr	3.907747412	2.849995963	1.077760283	2.644369075	0.008184336	0.015361579
D16Ertd472e	600.2166911	1.346950527	0.097411257	13.82746271	1.74052196991824e-43	3.22809687072336e-42
Mir155hg	85.99583383	6.491918339	0.461894133	14.05499198	7.17900504241316e-45	1.3838898302888e-43
Adamts5	6.976901929	5.449866573	1.268694724	4.295648487	1.74183399793508e-05	4.92982651168948e-05
Bach1	1348.742503	1.528789346	0.124608041	12.26878564	1.33236608457085e-34	1.89826628673726e-33
Tiam1	203.2953049	1.94468092	0.255662984	7.606423449	2.81785004790057e-14	1.67508698314899e-13
Hunk	12.31958406	3.681444187	1.071602777	3.435455999	0.000591558	0.001359629
Cfap298	90.98563707	-1.38837767	0.296376069	-4.684513408	2.80625798203518e-06	8.74626002506147e-06
Dnajc28	61.04541234	-1.744276173	0.313904253	-5.556714046	2.74900562285836e-08	1.03300444088428e-07
Smim11	172.5589135	-1.480608271	0.193718256	-7.643101382	2.12050889315003e-14	1.27499611672046e-13
Cbr1	141.694334	-1.080288612	0.180016693	-6.001046861	1.96049394599334e-09	8.10745933915998e-09
Dopey2	1222.780348	1.763974709	0.109319136	16.13601036	1.42457127848599e-58	3.68407174466209e-57
2310043M15Rik	5.969428505	1.973085014	0.881279971	2.238885575	0.025163362	0.042731058
Morc3	2696.332538	1.546657884	0.090438522	17.10175978	1.43990074440974e-65	4.30767862212518e-64
Chaf1b	131.1908771	1.191442706	0.236991146	5.027372232	4.97246574352384e-07	1.67909308750855e-06
Hlcs	362.0102444	-1.309232637	0.147263095	-8.890432708	6.0871390538139e-19	4.68136050060065e-18
Ripply3	8.844573691	4.199818585	1.524988303	2.754000525	0.005887167	0.011426612
Pigp	242.0337002	-1.148160559	0.161365652	-7.115272313	1.11692089793732e-12	5.97467264013156e-12
Ttc3	793.6090057	-1.304912306	0.12479738	-10.4562476	1.3718131443628e-25	1.4240680761516e-24
Ets2	68.9984707	2.393268068	0.33187347	7.211387118	5.53847510709378e-13	3.03788875459673e-12
Wrb	146.4631261	-1.921245721	0.194622596	-9.871647806	5.52494273165858e-23	5.09773139355106e-22
B3galt5	83.94542934	-3.751000468	0.356667384	-10.51680258	7.22851112017406e-26	7.61690099313033e-25
Mx1	9835.61554	4.834275039	0.125108574	38.64063733	0	0
Fam3b	6.889056129	3.482366927	0.918997878	3.789308997	0.000151067	0.00037835
Mx2	2055.843331	3.947191756	0.11739812	33.62227392	7.92948961604539e-248	1.22606603126411e-245
Prdm15	1266.798111	2.024464058	0.078926869	25.64987168	4.24200422550423e-145	2.87146544094155e-143
A630089N07Rik	18.56747402	-1.424838203	0.59312078	-2.402273285	0.016293531	0.02884605
Tiam2	30.48071609	-1.471231181	0.466553267	-3.153404519	0.00161378	0.003454002
Tfb1m	125.7790061	-1.073020723	0.233180831	-4.601667806	4.19121289063684e-06	1.27886842855348e-05
3300005D01Rik	113.5819374	-3.49103617	0.275388285	-12.67677806	7.95344745067628e-37	1.21569396048891e-35
Snx9	1711.948274	-1.469357289	0.102253702	-14.36972215	8.0152163795461e-47	1.61281525204319e-45
Synj2	146.6851052	-1.179617093	0.198966765	-5.928714244	3.05315871471437e-09	1.24473628532999e-08
Serac1	281.6523969	1.521488929	0.143887941	10.57412398	3.92831376996396e-26	4.17834909246927e-25
Dynlt1a	53.33492661	1.052624189	0.318248831	3.307550847	0.000941156	0.00209814
Sytl3	56.54550787	1.848129319	0.418354045	4.417620296	9.97935316400737e-06	2.90904383064307e-05
Rsph3b	105.9407801	-1.115460901	0.209395774	-5.327045909	9.98229397521465e-08	3.57983193852363e-07
Rps6ka2	146.8011495	-1.604285266	0.230058275	-6.973386482	3.09401108606489e-12	1.59578401837104e-11
Unc93a2	1.819535306	5.461168703	2.409562892	2.266456178	0.023423467	0.04007773
Fndc1	7.114143748	2.73001168	0.786438275	3.471361665	0.000517826	0.001199361
Tagap	1866.765826	1.733612156	0.118675953	14.60794803	2.49932821331368e-48	5.20746554969711e-47
Prkn	3.097946468	-4.886783893	1.452404209	-3.364617	0.0007665	0.001733505
Map3k4	644.2503718	-1.246433576	0.136324965	-9.143105781	6.06839850714587e-20	4.87363070921081e-19
C030013G03Rik	38.13815087	-2.510804418	0.428378181	-5.861186512	4.59571424801936e-09	1.84797280561611e-08
Igf2r	258.1375777	2.384113148	0.511254161	4.663264049	3.11232992073493e-06	9.65512443625667e-06
Airn	4.161733689	3.982604327	1.603452632	2.483767995	0.013000047	0.023490921
Mas1	4.747538208	-3.121697273	1.142186677	-2.7330885	0.006274347	0.012108451
Acat2	245.9214729	-2.10616351	0.209719977	-10.04274148	9.88869304587657e-24	9.4505538159324e-23
Sod2	430.1652434	-1.392494121	0.115500667	-12.05615657	1.79988052975609e-33	2.50839137586216e-32
Gm36117	10.04679592	-2.264694685	0.836142738	-2.708502485	0.006758761	0.012969227
Dll1	385.0419669	1.859091029	0.130800199	14.21321252	7.58638811815687e-46	1.48384094630634e-44
Prdm9	127.1671408	-1.697713356	0.215612122	-7.873923506	3.4368912510259e-15	2.16300323848841e-14
Chd1	1346.176829	1.157741521	0.112234419	10.31538744	6.00386589581983e-25	6.07374560218302e-24
Fpr1	46.08232777	4.549224121	0.503884111	9.028314288	1.74336515137031e-19	1.37753043079497e-18
Fpr2	42.44124639	5.942822225	0.741688637	8.012556651	1.12348057569536e-15	7.2635590565093e-15
Zfp40	126.1592902	-1.060512429	0.194556377	-5.450926088	5.0108194072487e-08	1.84240115827475e-07
Zfp213	280.8336778	1.065550273	0.134950062	7.895885736	2.88260687693949e-15	1.82589962981303e-14
Mmp25	439.0124771	8.961408985	0.449839759	19.92133602	2.65803478385278e-88	1.12195037183947e-86
Pkmyt1	219.5200001	1.11695373	0.196731178	5.677563379	1.36626911299979e-08	5.27302338435469e-08
Paqr4	32.31352203	2.485790511	0.708391467	3.509063314	0.000449688	0.00105032
9530082P21Rik	9.338736745	5.973571145	1.325848634	4.505469926	6.62262185782169e-06	1.96922454391787e-05
Flywch2	4.22239386	-4.128060928	1.397927194	-2.952987071	0.003147151	0.006426874
Prss30	947.0501232	-1.354930767	0.137768977	-9.834803137	7.97233746391729e-23	7.2963031157309e-22
Prss22	5.382389522	-2.451208505	1.043048925	-2.350041734	0.018771306	0.032817391
Amdhd2	431.3544724	1.16002217	0.163193967	7.108241751	1.17530563195518e-12	6.27100051863045e-12
Atp6v0c	44.89028247	1.112322569	0.295662034	3.762142038	0.000168464	0.000419064
Ccnf	159.143488	2.167178592	0.296683428	7.304683661	2.77919814324873e-13	1.54987249529919e-12
Abca17	382.5346347	4.544128678	0.16278383	27.91511093	1.7491027815608e-171	1.54774522640643e-169
Eci1	115.9102129	-1.862672275	0.26087783	-7.140017505	9.33190340728697e-13	5.0266347322933e-12
Pgp	164.260754	-1.82710496	0.225125695	-8.115932555	4.82068384338342e-16	3.19112325261194e-15
Caskin1	3.395780613	4.325327977	1.849496286	2.338651886	0.019353457	0.033734773
Rab26	10.76938298	3.667098606	0.998332686	3.673223021	0.00023951	0.000584025
Pkd1	1770.829982	-1.48479046	0.112592525	-13.18729165	1.03849578489127e-39	1.71398478474921e-38
Nthl1	29.06643506	-2.446430787	0.475641562	-5.143433591	2.69762039638893e-07	9.32361082413107e-07
Noxo1	21.1252253	-2.504961586	0.539895482	-4.639715774	3.48888687131175e-06	1.07461227202135e-05
Fahd1	46.16827589	-1.603226296	0.312122806	-5.136524031	2.79866578339158e-07	9.66148100875181e-07
Nme3	275.3249414	-1.196916629	0.147420282	-8.119077062	4.69742187318894e-16	3.11093011250101e-15
Telo2	196.2409943	-1.272199561	0.190124542	-6.691401071	2.21043914246567e-11	1.06701086308505e-10
Baiap3	31.21812497	1.152708778	0.381924289	3.018160433	0.002543142	0.005266272
Cacna1h	1016.388835	4.943657105	0.550358545	8.982611704	2.64414324915015e-19	2.07256244326396e-18
Sox8	56.10619362	3.491767296	0.33596014	10.39339756	2.65715635540534e-25	2.71992820240759e-24
Chtf18	111.2889647	1.252984612	0.321230589	3.900576887	9.5963742316044e-05	0.000246954
Fbxl16	2.343505757	5.374362735	2.215353783	2.425961387	0.015267895	0.02720074
Jmjd8	350.889855	-1.165483651	0.132702411	-8.782686326	1.59615848493405e-18	1.20235753770237e-17
Mcrip2	19.10071721	-1.955234759	0.573484131	-3.409396446	0.000651068	0.001488257
Mettl26	127.460733	-1.945602525	0.236133757	-8.239408684	1.73063837866334e-16	1.16879756984763e-15
Wfikkn1	24.0912857	-1.495179166	0.542513877	-2.75602013	0.00585094	0.011362302
Nme4	28.53003674	-2.793834432	0.591776371	-4.721098323	2.34574503038593e-06	7.37829737716036e-06
Fam234a	199.3250457	-1.112267319	0.177185696	-6.277410335	3.44258674035007e-10	1.50904675108929e-09
Ergic1	4358.113438	1.485313413	0.103039959	14.41492623	4.16884392553605e-47	8.4697300722267e-46
Ggnbp1	27.25968335	-2.258058233	0.472280844	-4.781176841	1.74271972644604e-06	5.55288721513358e-06
Bak1	1869.43954	1.051975693	0.082675616	12.72413497	4.34257386659856e-37	6.69339638263024e-36
Hmga1	16.95073622	1.144650995	0.492035602	2.326358071	0.019999456	0.034708414
D17Wsu92e	2220.203568	1.026224992	0.063277555	16.21783575	3.77255605451286e-59	9.87791013988224e-58
4930539E08Rik	39.08792894	1.172798066	0.375549764	3.122883242	0.001790888	0.003806997
Trp53cor1	4.050577804	3.411683058	1.421953078	2.399293697	0.016426733	0.029053857
Cdkn1a	869.7253435	6.808620931	0.229930541	29.61164234	1.05819084306844e-192	1.09463135872058e-190
Rab44	44.94768484	1.764052396	0.475639352	3.708802453	0.000208242	0.000510918
Pi16	75.65197775	-3.532677082	0.523324925	-6.750446827	1.47390530715275e-11	7.21673168558892e-11
Pim1	3563.132549	1.926690588	0.129605452	14.8658144	5.49426751240887e-50	1.18684258073197e-48
Gm28043	65.46184365	1.226819066	0.258114045	4.753011654	2.0040879184503e-06	6.34167329472564e-06
Cmtr1	111.2384539	1.73321467	0.201719797	8.59218923	8.53277089946522e-18	6.2079183626669e-17
Glo1	281.4777229	-2.128053544	0.155612434	-13.67534387	1.42531888906118e-42	2.57838782776104e-41
Abcg1	892.588919	1.973107598	0.137962014	14.30181792	2.13167419728236e-46	4.21428832892066e-45
Rsph1	15.84370854	4.008740093	1.464168533	2.737895264	0.006183376	0.011947858
Wdr4	192.5753266	-1.106833591	0.202021295	-5.478796636	4.28228195969706e-08	1.58404532122866e-07
Cbs	3.952291475	6.042091718	2.256617727	2.677499004	0.007417407	0.014076782
Notch3	2115.245637	1.519093833	0.122368155	12.41412709	2.19063034059331e-35	3.20180786795773e-34
Ephx3	3.286424556	3.113579105	1.416277642	2.198424244	0.027918888	0.04687399
Akap8l	894.1555289	-1.120532146	0.093110636	-12.03441624	2.34285327684379e-33	3.25275725742518e-32
Rasal3	1859.488048	-1.160528862	0.073164192	-15.86197874	1.16175104152636e-56	2.88747225871078e-55
Pglyrp2	24.53403244	1.205777407	0.470362756	2.563505275	0.010362113	0.019057102
Zfp799	105.1737189	-1.298504107	0.198525436	-6.540744261	6.12134300043282e-11	2.85267789763191e-10
Zfp763	36.06561541	-2.087816484	0.443227321	-4.710486892	2.47125694419053e-06	7.75481590540796e-06
Zfp81	83.15166427	-1.117317005	0.228297698	-4.894122963	9.87450879464539e-07	3.21968168001212e-06
Adamts10	862.4522133	-2.68915626	0.149929949	-17.93608462	6.16489031496157e-72	2.08174882382691e-70
Myo1f	976.1203719	-2.356709625	0.147517364	-15.97581171	1.88385984181625e-57	4.77103745111015e-56
Kifc1	228.8123044	2.468814327	0.268723015	9.187208333	4.03168428739439e-20	3.26828976255718e-19
BC051226	75.77013376	1.587798441	0.215797575	7.357814103	1.86946134868496e-13	1.05536194276838e-12
Daxx	3919.504967	3.628987743	0.105586049	34.36995486	7.09096559955491e-259	1.21115341502165e-256
Tapbp	14436.12918	1.635123948	0.070957486	23.04371299	1.70070499927917e-117	9.46274838424689e-116
AA388235	45.95298153	-2.654717186	0.408891232	-6.492477656	8.44360454416689e-11	3.89413209259866e-10
H2-K1	48155.62025	1.336035433	0.057466464	23.24895845	1.45746444977886e-119	8.20256525011557e-118
H2-Ke6	706.5912294	-1.798019456	0.12525321	-14.35507685	9.9015714423261e-47	1.97883242063031e-45
Psmb9	3221.956333	1.428216788	0.067118806	21.27893627	1.77933442185167e-100	8.65451765648315e-99
Tap1	8709.587107	2.04196508	0.06103136	33.45763695	1.99301774391853e-245	2.95711491317366e-243
Tap2	3809.795791	1.629866262	0.060295273	27.03141044	6.31842563994766e-161	5.21412102388714e-159
H2-Ob	582.5787793	-1.291453995	0.144989124	-8.907247375	5.2315237843993e-19	4.04026566083288e-18
H2-Eb2	298.2296927	1.341457779	0.238315223	5.628921913	1.81339464708025e-08	6.91330235425948e-08
BC051142	41.36782265	-1.98149358	0.370368128	-5.350065057	8.79226192966394e-08	3.17087000944841e-07
Btnl4	5.050053495	5.829969846	1.585554978	3.676926961	0.000236061	0.000576169
Btnl5-ps	3.255301848	3.850363538	1.580811857	2.435687409	0.014863523	0.026541489
Btnl6	7.441362022	4.55706878	1.007195435	4.524512939	6.05347498534597e-06	1.80914535218203e-05
Egfl8	31.1101605	1.590796327	0.387324084	4.107145387	4.00579105175488e-05	0.000108084
Ppt2	778.3246999	1.548824438	0.088712187	17.45898161	2.94134528662596e-68	9.3518227089283e-67
Prrt1	73.50461025	1.88699401	0.254386392	7.41782608	1.19058296173359e-13	6.80220658300455e-13
Fkbpl	146.0263213	2.052646191	0.172613471	11.89157591	1.30912867265901e-32	1.77233097444131e-31
C4b	65.4655755	7.693544179	1.106855983	6.950808683	3.63198148341638e-12	1.867349527823e-11
Cfb	255.6069058	7.943687411	0.522407999	15.20590693	3.2312455979126e-52	7.34733228912355e-51
C2	87.23642254	5.421164596	0.382160878	14.18555617	1.1256971558704e-45	2.19301930007696e-44
D17H6S56E-5	12658.04799	1.197897638	0.082239788	14.56591342	4.6275754834627e-48	9.57386708120896e-47
Sapcd1	54.98668994	-2.381562151	0.433605144	-5.492467471	3.96356572255358e-08	1.46985147433955e-07
Msh5	138.3284388	-1.870288565	0.246175004	-7.597394266	3.0215291239644e-14	1.7947125475905e-13
Ddah2	34.27159313	1.498342715	0.363129942	4.126188848	3.68824438036819e-05	9.99937646792697e-05
Mpig6b	3.463232485	3.18082124	1.395261617	2.279731056	0.022623644	0.038840429
Ly6g5b	109.981474	1.619024273	0.182123227	8.889718771	6.12637695237132e-19	4.70907122205036e-18
Aif1	233.9796055	2.298105968	0.172843211	13.2958995	2.44514911347131e-40	4.11418044991753e-39
Lst1	62.73882819	1.33085268	0.266444606	4.994856908	5.88794071872264e-07	1.96921587471122e-06
Tnf	3559.630602	5.772280819	0.148102187	38.97498716	0	0
Lta	2268.872245	8.814932133	0.215992062	40.81137087	0	0
Mir8094	7.029569552	1.794244742	0.77305785	2.320970859	0.020288417	0.035151972
H2-D1	12190.47821	1.220302938	0.085565684	14.26159275	3.79688667571774e-46	7.44625746056314e-45
H2-Q1	6.560396589	2.91112769	0.878292525	3.314530872	0.00091797	0.002050185
H2-Q2	15.52546469	6.998334457	1.340766962	5.219650138	1.79261443446015e-07	6.30179043879835e-07
H2-Q4	13774.64668	1.694803636	0.066331009	25.5506987	5.39336450309199e-144	3.61749457469946e-142
H2-Q5	1605.04549	1.458569951	0.089611016	16.2766813	1.44495607745521e-59	3.84510141698181e-58
H2-Q10	10.03990499	2.106617303	0.908198486	2.31955606	0.020364905	0.035271795
Ier3	73.66567706	3.409552691	0.299701791	11.37648421	5.4763229681785e-30	6.72589532437909e-29
Atat1	356.8533628	1.069711114	0.256854806	4.164652909	3.11826582985742e-05	8.53600573514269e-05
A930015D03Rik	23.1422392	3.683670883	0.515201368	7.149963313	8.68010961162054e-13	4.68069493704457e-12
H2-T24	2167.343518	1.815714415	0.105406728	17.22579241	1.70082396203498e-66	5.17254724189064e-65
H2-T23	13652.80887	1.501389153	0.092135101	16.29551761	1.06200736758869e-59	2.8311844323975e-58
H2-T22	134.9224346	2.489763602	0.209620207	11.87749805	1.54935533775207e-32	2.08793399598534e-31
Gm6034	9.304513021	3.136339305	0.861572815	3.640248683	0.000272375	0.000659021
H2-Bl	75.47883048	5.614936776	0.420780049	13.34411362	1.28186202837459e-40	2.17177293365564e-39
H2-T-ps	216.4974457	1.411279835	0.154549201	9.131589347	6.75009268638038e-20	5.40928049483041e-19
H2-T10	1142.521316	2.006118044	0.094813432	21.1585849	2.3002278877976e-99	1.10418455698885e-97
Gm8909	47.85537818	5.287099983	0.483576008	10.93333807	7.98557256655955e-28	9.07193158779531e-27
Gm6623	4.976033412	3.285473412	1.157020236	2.83959892	0.004517029	0.008974792
Ubd	18.89576404	3.870336213	0.594663387	6.508448805	7.5930777243473e-11	3.51179844751062e-10
Rn45s	193.4473947	1.119239013	0.23496459	4.763436964	1.90323083697634e-06	6.04074281857076e-06
Rhag	10.9197419	5.724192234	1.331193398	4.300045541	1.70763014013224e-05	4.83674877138497e-05
Adgrf5	6.408592877	5.089546868	1.336137387	3.809149358	0.000139446	0.000351281
Pla2g7	78.59300635	1.671636106	0.561437967	2.977419064	0.002906864	0.005970207
Enpp5	207.1941685	-1.397088358	0.189337309	-7.378832848	1.59683154703638e-13	9.05282076202909e-13
Enpp4	1816.029736	2.285646388	0.123832809	18.45751868	4.53711764052547e-76	1.60592098847418e-74
Clic5	28.66077661	3.990663016	0.712473468	5.601139123	2.12947735739378e-08	8.06182806772093e-08
Aars2	196.2536215	-1.117582239	0.156046536	-7.161852261	7.95941772196269e-13	4.30946874006303e-12
Tmem151b	8.819009428	3.244984365	0.743280057	4.365762723	1.26679937067505e-05	3.64648558805524e-05
Nfkbie	2993.035088	1.671245739	0.100448367	16.63785873	3.70636530784412e-62	1.03503422066392e-60
Slc29a1	607.8373339	-1.269463413	0.116608702	-10.88652386	1.33644480081202e-27	1.50314224189339e-26
Tmem63b	721.8856937	3.137081171	0.108650349	28.87318089	2.59317832105024e-183	2.50599976038862e-181
Mrpl14	242.0700852	1.057379851	0.143972237	7.344331614	2.06789844985017e-13	1.16291578598197e-12
Vegfa	122.7646553	3.482246022	0.329279371	10.57535433	3.87709191333614e-26	4.12685529818801e-25
Rsph9	5.260064424	4.87105951	1.376875154	3.537764113	0.00040353	0.000951269
Gtpbp2	2997.422858	1.436192372	0.060857413	23.59930052	3.9183786906993e-123	2.26602616486937e-121
Lrrc73	9.446132829	1.645324469	0.67632078	2.432757527	0.014984332	0.026740961
Dnph1	8.39501444	3.831903724	1.429708693	2.68019894	0.007357842	0.013976379
Ptcra	53.9477035	3.193330162	0.423719906	7.536417607	4.83057939218279e-14	2.82694743791924e-13
Trerf1	393.4453382	-1.501751277	0.144293689	-10.40760191	2.28915462667415e-25	2.35404693699791e-24
Guca1b	14.4223257	-1.042552481	0.477821156	-2.181888491	0.029117763	0.048697578
Guca1a	13.45460208	1.703144952	0.734864864	2.317630132	0.020469431	0.035440296
Ccnd3	2773.726587	1.781769558	0.120661217	14.76671294	2.40142556773081e-49	5.12711339598807e-48
A530064D06Rik	1779.841776	3.238125396	0.137248396	23.59317486	4.52890066518209e-123	2.59863366683046e-121
Treml2	2280.954232	2.26311216	0.117228094	19.30520301	4.8564108100436e-83	1.90737482322809e-81
B430306N03Rik	1960.150709	3.363894414	0.126745178	26.54061066	3.29629868400481e-155	2.52184017548681e-153
Satb1	867.3178982	-1.332427682	0.122915801	-10.84016591	2.22067953800422e-27	2.47492881136146e-26
Gm19585	14.32781095	1.812653013	0.727357001	2.492109117	0.012698702	0.022988643
Sgo1	108.9863193	2.502570812	0.437093512	5.725481496	1.03140787964278e-08	4.03149290688474e-08
Ebi3	710.4071879	2.870814986	0.11467683	25.03395833	2.61063649240454e-138	1.66728867117088e-136
Chaf1a	254.9986101	1.520289445	0.23772318	6.395209094	1.60327805972124e-10	7.23297033760607e-10
Lrg1	16.14745843	2.686306129	0.845741591	3.17627294	0.001491805	0.003213068
Uhrf1	636.0486863	3.091227356	0.187048216	16.52636646	2.37007033577905e-61	6.51946875697723e-60
Vmac	271.2156279	-1.807563433	0.172024536	-10.5075908	7.97036429666273e-26	8.38658174453287e-25
Nrtn	3.716683491	4.747869029	1.441568215	3.293544474	0.000989327	0.002197856
Rfx2	175.1035245	-1.19158517	0.181633207	-6.560392742	5.36662442994526e-11	2.51292146163424e-10
Slc25a23	326.5100737	-2.102399055	0.133346266	-15.76646366	5.29317048152438e-56	1.29370018640785e-54
Crb3	12.5760542	1.70508737	0.727168881	2.344829949	0.019035759	0.033244117
Tubb4a	17.94173864	2.066145958	0.873004236	2.366707826	0.017947095	0.031503929
Tnfsf9	136.8943582	2.347324982	0.272507362	8.613803928	7.06755246831394e-18	5.1778193619483e-17
Cd70	7.425889163	7.453675737	1.47191134	5.063943414	4.10671592635614e-07	1.39734885898182e-06
C3	268.1729104	3.86297106	0.531080925	7.273789889	3.49539518181407e-13	1.93970003119255e-12
Trip10	124.5488062	1.651808493	0.207374362	7.965345755	1.6476243500301e-15	1.05777771318147e-14
Adgre1	100.8666094	1.528208355	0.350260121	4.363066947	1.2825167504972e-05	3.68883660623719e-05
Nudt12	14.8529468	-1.553023277	0.514724476	-3.017193369	0.00255127	0.00528123
Efna5	20.91995702	-1.88689753	0.45327206	-4.162836618	3.1431827663202e-05	8.59940615654263e-05
Fer	9.511721429	4.389537162	0.989329977	4.436878759	9.12726665304085e-06	2.67605628476082e-05
Man2a1	1448.709299	-1.100322231	0.165182753	-6.661241649	2.71523766245731e-11	1.30340281123645e-10
Ankrd12	1168.329724	1.007205583	0.152653763	6.597974142	4.16813940600506e-11	1.97121055166801e-10
Ptprm	9.905490276	1.968354991	0.649212796	3.031910341	0.002430114	0.005052504
Arhgap28	35.66770723	2.89373518	0.39469036	7.331659127	2.27320694427265e-13	1.27495749539599e-12
Epb41l3	60.02645128	3.753089763	0.351082322	10.69005623	1.13302271515657e-26	1.23007913251551e-25
Zbtb14	225.5589342	-1.521869761	0.146052555	-10.42001463	2.00922292998586e-25	2.07549054982857e-24
Tgif1	265.877163	2.292061678	0.138535255	16.54497032	1.74050514016575e-61	4.81474199696699e-60
Ndc80	130.5060123	2.073562146	0.304077473	6.819190262	9.1555080910143e-12	4.55110857356714e-11
Ehd3	216.7047133	4.104345726	0.19757996	20.7730871	7.58248747639221e-96	3.49150967212305e-94
Xdh	803.3219662	5.875096205	0.188492416	31.16887323	2.81526850314451e-213	3.36207146688534e-211
Nlrc4	138.016677	1.536137079	0.202933203	7.56966851	3.74177804224401e-14	2.21624909929525e-13
Ltbp1	113.1717302	7.37631659	0.538619294	13.69486141	1.0896806649351e-42	1.97608880089279e-41
Rasgrp3	503.0688049	3.27851616	0.373245292	8.783811147	1.58026930311334e-18	1.19099927108424e-17
Crim1	22.42569767	2.46949451	0.437728209	5.641616092	1.68461392917193e-08	6.45248865856753e-08
Heatr5b	853.8501048	1.187560025	0.13651694	8.69899389	3.34839552077845e-18	2.4840697881169e-17
Gm6548	948.9424886	2.377608584	0.089907483	26.44505769	4.15902557607892e-154	3.1169350350522e-152
Eif2ak2	2399.108681	3.152452034	0.109733934	28.72814202	1.6988530797511e-181	1.58945559799133e-179
Cdc42ep3	194.8852959	1.372989817	0.13675049	10.04010896	1.01561907377051e-23	9.69988854006177e-23
Hnrnpll	120.9591065	2.49458801	0.312758015	7.976096193	1.51034247834656e-15	9.71340659563602e-15
Sos1	1049.040419	1.601722171	0.09348314	17.1338079	8.30374641388267e-66	2.48925981782699e-64
Map4k3	177.4789292	-1.079012203	0.193451072	-5.577700832	2.43718333548105e-08	9.19121592166395e-08
Thumpd2	83.40363491	-1.209559841	0.223042786	-5.422994682	5.86087369180554e-08	2.14957237600328e-07
Slc8a1	534.8619258	1.144963637	0.147474504	7.763807356	8.24170540883068e-15	5.06961519054916e-14
Zfp36l2	6013.767884	-1.632025226	0.101606968	-16.0621389	4.70058446286197e-58	1.20711337718496e-56
Plekhh2	8.35882518	1.566964853	0.672388057	2.330447182	0.019782529	0.034388824
Camkmt	133.4776244	-1.498069015	0.200838431	-7.459075472	8.71316901160264e-14	5.02109610088e-13
Epas1	15.74554113	4.681168318	0.943030275	4.963963981	6.90687581213916e-07	2.29277059445225e-06
Rhoq	913.7310458	-1.05216496	0.100730656	-10.44533017	1.53918857387592e-25	1.59556393519148e-24
Socs5	227.3171791	-1.256089303	0.151979246	-8.264873883	1.39842505867453e-16	9.52758148741661e-16
Msh2	332.4278257	-1.364894422	0.154306025	-8.84537346	9.12227031081547e-19	6.94285122256832e-18
Mettl4	692.3465667	-1.171140447	0.083810334	-13.97369987	2.25595721893418e-44	4.27583943082893e-43
2700099C18Rik	129.5680609	-1.070999336	0.281581015	-3.803521118	0.000142654	0.00035887
Bambi	28.70004151	-2.45585233	0.475146663	-5.16861955	2.35829414319833e-07	8.19516978221915e-07
Map3k8	1465.6872	2.2433513	0.128325448	17.4817337	1.97404752428474e-68	6.31738215342452e-67
4833419F23Rik	31.29099952	2.308599127	0.377967558	6.107929321	1.00932028808879e-09	4.28123179663188e-09
Jcad	12.13994757	2.968151142	0.789950916	3.757386795	0.000171697	0.000426672
Svil	856.6879534	-1.158796503	0.154856169	-7.483050331	7.26170542070868e-14	4.20168037575761e-13
Zeb1	347.4557261	-1.097463062	0.154660318	-7.095957602	1.28458858171289e-12	6.82681681504362e-12
Ccny	918.4131046	-1.094572455	0.077890645	-14.05268189	7.41710775549114e-45	1.4279147551823e-43
Colec12	1.814747681	4.483763508	2.041580572	2.196221677	0.028076081	0.047116365
Mib1	1111.909796	-1.059382047	0.162598997	-6.515304914	7.25421480200661e-11	3.36354675589252e-10
Rbbp8	368.291606	1.909016158	0.120606344	15.82848869	1.9791807159061e-56	4.88608160267977e-55
Ttc39c	12.9851128	4.184379683	0.883576678	4.735728983	2.18269107296594e-06	6.88755084227641e-06
Ss18	807.1534883	-1.033054019	0.100555622	-10.27345859	9.28162288120089e-25	9.31905389623786e-24
Aqp4	5.610505468	5.198980762	2.004412439	2.59376796	0.009493053	0.017577645
Cdh2	4.469136546	6.406562801	1.547151633	4.14087583	3.45982224157781e-05	9.40961468367643e-05
Mapre2	1331.811295	-1.051570254	0.089853147	-11.70321005	1.22721606562579e-31	1.60093932397666e-30
Galnt1	1868.491342	-1.064777671	0.063548668	-16.75531067	5.17896651626386e-63	1.48581717104297e-61
Mocos	50.95222861	1.189463109	0.306182998	3.884811102	0.000102409	0.0002623
Fhod3	9.341258214	3.361191635	0.884923783	3.798283763	0.000145701	0.000366098
Tpgs2	169.9163615	-1.549839708	0.20452944	-7.577587402	3.52039856994965e-14	2.08680930564933e-13
AW554918	156.02806	-1.163514791	0.168355128	-6.911074248	4.80997205244518e-12	2.4490010217805e-11
Celf4	43.71542641	-2.517170558	0.403426572	-6.239476354	4.39038112382036e-10	1.91082395045325e-09
Bin1	620.1716635	-2.145832537	0.179003608	-11.98764967	4.12442174353505e-33	5.68326744754093e-32
Gypc	797.8786908	2.627678287	0.150991285	17.40284741	7.85018556491373e-68	2.48515896040986e-66
Stard4	353.4771272	-2.238282038	0.148971409	-15.02491015	5.04296774823533e-51	1.12066797660861e-49
Epb41l4aos	117.7135376	-1.24559804	0.248172284	-5.019086009	5.19179024274786e-07	1.74833119843474e-06
Kif20a	249.4583418	1.771971663	0.280729776	6.312018949	2.75418493159362e-10	1.21929543279622e-09
Gfra3	297.4039236	5.292366922	0.281125088	18.82566566	4.65324167255478e-79	1.74365987061626e-77
Cdc25c	68.8900378	3.809804411	0.608620617	6.259736045	3.85629626383097e-10	1.68336213430648e-09
Fam53c	1106.74093	1.781917574	0.083724454	21.28311964	1.6274547394957e-100	7.94208726526658e-99
Egr1	3132.339083	1.608828639	0.158366722	10.15888073	3.0252941934059e-24	2.9605960297761e-23
Snhg4	44.17823121	-1.042320514	0.369722327	-2.819198191	0.004814378	0.009511554
Slc23a1	7.103319063	2.672068249	1.160233402	2.303043718	0.021276383	0.036746478
Psd2	12.9443883	2.21722013	0.683304801	3.244847874	0.001175134	0.002575196
Nrg2	201.9687739	-1.282099649	0.195535228	-6.556872977	5.49477785598053e-11	2.56883487990127e-10
Cystm1	7.231584132	2.195651727	0.752426109	2.918096142	0.003521757	0.007143206
Hbegf	113.9501945	5.510544188	0.32910726	16.74391559	6.27230799984478e-63	1.7855413218938e-61
Cd14	63.15396398	-1.212942801	0.333596883	-3.635953642	0.000276954	0.000669329
Pcdhgb2	3.249376472	3.730511306	1.475497383	2.52830764	0.011461387	0.020906037
Pcdhgc3	10.62155188	3.984942678	1.064899295	3.74208406	0.0001825	0.000451457
Pcdhgc5	2.117359258	4.385966653	1.955101654	2.243344556	0.024874604	0.042299498
Arap3	27.57906269	1.841451972	0.517262554	3.559994741	0.000370862	0.00087907
Pcdh1	18.55470558	3.021890941	0.664858844	4.545161684	5.48931008238208e-06	1.65136874453724e-05
Spry4	5.83573296	5.728346798	1.326500473	4.318390318	1.5717129565289e-05	4.47507106385986e-05
Fgf1	6.12317533	3.719217582	1.14385807	3.251467714	0.001148108	0.002520861
Gm4013	10.24699202	-1.504471657	0.668211946	-2.251488718	0.024354601	0.041506524
Dpysl3	4.084878104	4.333803786	1.399729445	3.096172479	0.001960363	0.004144469
Dcp2	1416.308746	1.628570786	0.115917281	14.04942192	7.76654111281243e-45	1.49322935086521e-43
Mcc	4.406010463	3.386385596	1.229581055	2.754097083	0.005885431	0.011424751
Ticam2	199.3371417	-1.602735768	0.201524887	-7.953041376	1.81987530223541e-15	1.16581545200767e-14
Sema6a	2.870690439	3.603404166	1.56963317	2.295698278	0.021693139	0.03737836
Hsd17b4	647.3275459	-1.547447279	0.113778595	-13.60051314	3.97633752776224e-42	7.09701360210201e-41
Snx2	1993.282142	1.517737867	0.074980358	20.24180602	4.19511490143306e-91	1.83946396379553e-89
Zfp608	555.4817354	-2.717019877	0.175702318	-15.46376792	6.09278778313282e-54	1.43654831053672e-52
Gramd3	1489.674874	2.887025566	0.075265566	38.35785372	0	0
March3	11.17599566	2.363322652	0.624308803	3.785502687	0.000153398	0.000383731
Fbn2	1.730602603	5.232190332	2.146369904	2.43769274	0.014781332	0.026420417
Gm4951	658.7964828	7.653170555	0.309977394	24.68944734	1.38846147752506e-134	8.79099596696791e-133
Gm4841	224.7746425	9.413412628	0.844643102	11.14484047	7.58801503088218e-29	8.93111801190932e-28
F830016B08Rik	286.1694929	7.841104347	0.441342729	17.76647452	1.28518179685367e-70	4.30023585739945e-69
Iigp1	6436.526098	5.390751407	0.086407738	62.38736833	0	0
Smim3	593.2208455	1.097736184	0.132279395	8.298618114	1.05329351225122e-16	7.21633787381446e-16
Synpo	18.90312283	2.067709566	0.504576896	4.097907735	4.16901382727116e-05	0.000112303
Mir5107	164.489058	-1.531914169	0.23438278	-6.535950178	6.32069557753633e-11	2.94184719069807e-10
Arsi	25.87091433	5.13437662	0.626199799	8.199262642	2.41865973727118e-16	1.62523755172811e-15
Pdgfrb	13.83156328	2.543234825	0.629140088	4.042398302	5.29072617003544e-05	0.000140585
Ppargc1b	109.392548	-1.035655521	0.208109938	-4.97648277	6.47500371550307e-07	2.15769803940618e-06
Arhgef37	9.393583855	-3.548522706	1.460523513	-2.429623813	0.015114502	0.0269438
Pcyox1l	75.29637912	-1.45318617	0.264617569	-5.491646594	3.98203600200395e-08	1.47632828958698e-07
Adrb2	179.1849931	-2.093345982	0.235964656	-8.87143871	7.22068859230444e-19	5.53862635678119e-18
Gm9949	6.220723855	-4.124313341	1.309571237	-3.14936158	0.001636276	0.003497055
Fech	246.2144131	-1.000579595	0.172465968	-5.801605993	6.568275647815e-09	2.61113399163071e-08
Alpk2	51.34003332	1.692429069	0.474506553	3.566713792	0.000361486	0.000858646
Malt1	3363.033371	1.131122184	0.066244695	17.07490966	2.28178650330577e-65	6.77114382768859e-64
Ccbe1	1.569956341	5.194611187	2.260358671	2.298135802	0.021554061	0.037169242
Tubb6	111.1551614	4.634337663	0.374512092	12.37433386	3.5986757411177e-35	5.20284920878719e-34
Prelid3a	5.672683665	3.327207273	0.956175244	3.479704472	0.000501967	0.001165386
Spire1	37.20978357	1.785602227	0.489367469	3.648796335	0.000263472	0.000638426
Fam210a	234.2174671	-1.219989219	0.162789534	-7.494273052	6.66668101735781e-14	3.86451765840445e-13
4930546C10Rik	12.42848813	2.85451185	0.578255286	4.936421539	7.95690271350672e-07	2.62001667694912e-06
Me2	1769.215397	-1.131700231	0.084921578	-13.3264155	1.62520743110253e-40	2.74398528223737e-39
Ska1	48.10950405	3.529873486	0.602202056	5.861609819	4.58401150628663e-09	1.84377176932761e-08
Myo5b	8.238823586	-2.29058107	0.856018875	-2.675853461	0.007453923	0.0141333
Acaa2	274.1089493	-1.181973736	0.142809569	-8.276572408	1.26771434947184e-16	8.65711579702086e-16
Lipg	34.29286396	6.587726197	0.782849152	8.415064616	3.9267839911591e-17	2.74800047861534e-16
Dym	444.6567043	-1.079139278	0.127711006	-8.449853415	2.91668790828287e-17	2.05878081137756e-16
Gm20544	27.77827572	-2.041482455	0.457069674	-4.466457893	7.95253054284345e-06	2.34803459585583e-05
Ctif	184.6706104	-1.197311506	0.184718657	-6.481811465	9.06278461145616e-11	4.16270303807628e-10
Haus1	100.173721	-1.006853862	0.255154101	-3.946061842	7.9447102274135e-05	0.000206622
F830208F22Rik	12.99993094	7.229501948	1.282718752	5.636077228	1.73967387231203e-08	6.65470560166443e-08
Pstpip2	343.1557495	5.050309232	0.18950357	26.65020631	1.7798604908837e-156	1.39065801864844e-154
Setbp1	409.7188296	-2.653161367	0.141709778	-18.72250039	3.24552355118409e-78	1.19183738608358e-76
Rbfa	573.0306577	-1.151849615	0.111214222	-10.35703525	3.88827564361537e-25	3.95258691550631e-24
Tshz1	226.9190792	-1.987627812	0.200029456	-9.936675604	2.8828772681518e-23	2.68696600202296e-22
Cyb5a	456.0649499	-1.305094108	0.145180707	-8.989445845	2.48480092560388e-19	1.95078785655774e-18
Cd226	17.65352634	2.080518726	0.539259515	3.858102952	0.000114271	0.000291056
Nudt8	147.5232482	-1.626009301	0.22364568	-7.27047043	3.58237726392606e-13	1.9857184765966e-12
Doc2g	91.70917845	-2.077447534	0.263487849	-7.88441494	3.16012576619637e-15	1.99394705239083e-14
Cabp4	111.5046261	3.69523451	0.296203631	12.47531808	1.01798882079733e-35	1.50434987813802e-34
Carns1	245.8281395	-1.477739517	0.1819547	-8.121469336	4.60573204750407e-16	3.05296020062217e-15
Tbc1d10c	1183.381883	-1.46374916	0.104284837	-14.03606887	9.37718707094271e-45	1.79819191755976e-43
Clcf1	751.8536923	2.340546171	0.151210084	15.47877039	4.82609060207485e-54	1.13971776292408e-52
Ankrd13d	173.6195832	-1.714330341	0.213908473	-8.014317151	1.1075058837643e-15	7.16343193598141e-15
Rhod	3.425818961	6.054287253	1.670689478	3.623825573	0.000290277	0.000699571
Lrfn4	4.86677491	-3.096085524	1.393205289	-2.222275172	0.026264715	0.044416578
Ctsf	7.857500683	-2.629859015	0.96785515	-2.717203102	0.006583619	0.012662089
Slc29a2	33.03520025	-1.142324625	0.397219565	-2.875801511	0.00403003	0.008080415
B4gat1	174.0664419	-1.604374552	0.209627142	-7.653467657	1.95630858486562e-14	1.18013210690312e-13
Tmem151a	5.027132516	6.540855929	1.448757151	4.51480493	6.33750735549173e-06	1.88865176597318e-05
Cnih2	15.02636393	2.01107962	0.500853827	4.015302492	5.93695995201649e-05	0.000156849
D330050I16Rik	36.42376567	1.536234695	0.337763132	4.548260444	5.40911690552831e-06	1.62983627128831e-05
4930481A15Rik	54.52837915	-1.820101796	0.313918619	-5.798005238	6.71083564029964e-09	2.66348188922889e-08
AI837181	829.6916955	1.410073799	0.086321286	16.33518068	5.54677125973991e-60	1.48408967275628e-58
Ccdc85b	135.5906979	-2.030186287	0.217116804	-9.350664009	8.70991811369026e-21	7.31085640982836e-20
1700020D05Rik	12.90986028	-1.59908718	0.613459645	-2.606670531	0.009142728	0.016988298
Rnaseh2c	149.2993448	-1.531435918	0.261395713	-5.858687976	4.66538327037381e-09	1.87496073484325e-08
Cdc42ep2	55.72584396	3.294253938	0.304684668	10.81201087	3.01976903059591e-27	3.35278815498286e-26
Syvn1	2748.219038	1.032440576	0.271033406	3.809274254	0.000139375	0.000351164
Tm7sf2	149.795725	-2.076366933	0.21548409	-9.635824755	5.64369472685026e-22	4.95814783748227e-21
Cdca5	130.2269284	2.241320721	0.328885806	6.814890397	9.43356589844951e-12	4.68298916804072e-11
Naaladl1	4.566470932	3.705826369	1.506573478	2.45977141	0.013902553	0.024998728
Sac3d1	86.79348995	-1.39467146	0.25068995	-5.563332146	2.64671438899529e-08	9.95584831240765e-08
Snx15	339.6391406	-1.016901085	0.139954698	-7.265930324	3.70479525583623e-13	2.05045660134197e-12
Arl2	115.6518285	-1.093317254	0.222378001	-4.916481164	8.81136714382503e-07	2.89164816746304e-06
Batf2	20.30387829	8.333660456	1.264474187	6.590613349	4.38013241275805e-11	2.06946815731756e-10
Map4k2	3194.901456	-1.006496263	0.103529512	-9.721829511	2.43368889913101e-22	2.17183816763885e-21
Rasgrp2	1715.581675	-1.409632785	0.117097254	-12.03813698	2.23956300343387e-33	3.11229337345696e-32
Slc22a12	75.96008628	-1.807477972	0.368967166	-4.898750182	9.64481771656216e-07	3.1489826058809e-06
Ppp1r14b	574.0224453	-1.792468496	0.145735447	-12.29946823	9.11723849474097e-35	1.30529353069444e-33
Vegfb	231.0742608	-1.016168227	0.161071135	-6.308816471	2.81177300325051e-10	1.2425431301067e-09
Macrod1	33.91942928	-3.530441637	0.613077353	-5.758558234	8.4835400447151e-09	3.33908680913237e-08
Rcor2	47.97821951	-1.702006468	0.458131649	-3.715103448	0.000203121	0.000499688
2700081O15Rik	249.0250496	1.936883792	0.149080584	12.99219352	1.35487377511556e-38	2.16794562992074e-37
Pla2g16	1316.805124	2.749462044	0.09013649	30.50331844	2.35476796008199e-204	2.7451735369559e-202
Slc3a2	3261.540945	1.604881242	0.136502867	11.75712483	6.49071108448637e-32	8.58937433513696e-31
Snord22	53.27011946	-1.516245115	0.340451414	-4.453631424	8.44299877863148e-06	2.48286704823459e-05
1700023D09Rik	6.629928746	2.81226761	0.91353121	3.078458161	0.002080747	0.004381322
Nxf1	10279.86779	1.139927526	0.091989467	12.39193529	2.88984136496749e-35	4.19870225618273e-34
Taf6l	516.6224449	1.297679965	0.111198176	11.66997523	1.81476075531781e-31	2.35070729584333e-30
Zbtb3	36.08730072	1.074336353	0.375578099	2.860487221	0.004229906	0.008447735
Gng3	3.846882793	5.274142049	1.534318091	3.437450213	0.000587219	0.001350502
Rom1	155.4902405	1.026960982	0.175432314	5.853887217	4.80214336040364e-09	1.92728644319588e-08
Stxbp3-ps	3.935173115	2.952926737	1.146110956	2.576475446	0.009981329	0.018414437
Best1	38.36796449	-1.605449623	0.436934491	-3.674348571	0.000238457	0.00058165
Fads1	627.1285314	-2.246360737	0.130118173	-17.26400457	8.78048652507482e-67	2.6870118034755e-65
Myrf	3.280540648	3.106708257	1.332085114	2.33221453	0.019689408	0.034243159
Tmem138	417.9971965	1.877519366	0.128500572	14.61098057	2.39052398736344e-48	4.98784188215647e-47
Vwce	2.078769284	5.332544504	1.689738005	3.155841018	0.001600361	0.003427777
Cd5	77.46393736	-1.002063748	0.239692717	-4.180618254	2.90717574801318e-05	7.98793575805568e-05
A430093F15Rik	5.897446175	2.692050934	0.870422508	3.092809422	0.001982714	0.004189882
Cd6	44.73165827	1.54802967	0.454648833	3.404890888	0.000661905	0.001509271
Slc15a3	2027.754578	2.098966597	0.103430296	20.29353763	1.46653311464453e-91	6.50812837492853e-90
Tmem109	714.5175589	-2.39990912	0.118850761	-20.19262737	1.13656638628879e-90	4.93935610893373e-89
Ptgdr2	4.894536332	3.723755087	1.644023523	2.26502543	0.023511119	0.040208968
AW112010	437.943076	4.117531793	0.173325543	23.75605885	9.51222230498251e-125	5.70306258930155e-123
Ms4a1	341.5222818	1.075481688	0.211850645	5.076603313	3.84241911875566e-07	1.31075927625179e-06
Ms4a7	23.84176009	4.682749935	0.618766266	7.567881749	3.79359063618733e-14	2.24603195707198e-13
Ms4a4a	23.49436278	2.758826742	0.551232295	5.004835104	5.59098703583424e-07	1.875879592722e-06
Ms4a4c	2970.342072	4.765102953	0.102140963	46.65222283	0	0
Ms4a4b	181.7757109	3.440226556	0.23705115	14.51259169	1.00837455016134e-47	2.07161031710769e-46
Ms4a6c	2562.223963	1.766562127	0.133653533	13.2174742	6.95608045325272e-40	1.15324904941116e-38
Gm8369	34.42306541	2.721200513	0.397007607	6.854278015	7.16735732108086e-12	3.59813095315642e-11
Ms4a6b	800.4000386	3.895715992	0.134995169	28.85818828	3.99951941707033e-183	3.83980004688536e-181
Ms4a4d	2.209754297	4.531213062	1.985930557	2.281657356	0.022509578	0.038680766
Ms4a6d	62.69314401	4.96426235	0.460742438	10.7744847	4.54318883982292e-27	5.01012769280472e-26
Ms4a2	5.975490755	2.521018147	1.080519386	2.333154017	0.019640063	0.034169476
Oosp1	99.9322105	3.298263015	0.736999502	4.475258131	7.63190511983441e-06	2.25790643112281e-05
Fam111a	874.9028118	2.403031584	0.091834712	26.16692037	6.32649078045796e-151	4.5331621011779e-149
Lpxn	767.9336112	1.740560981	0.099826873	17.4357959	4.41371869372406e-68	1.40028323741064e-66
Cep78	163.3149922	-1.042473349	0.185355901	-5.62417135	1.8640055909611e-08	7.10072046826443e-08
Prune2	7.304689172	1.905302144	0.815767054	2.335595848	0.019512315	0.033983448
Nmrk1	88.57157414	-1.044175387	0.241108127	-4.330734924	1.48612497989281e-05	4.24206953549272e-05
Aldh1a1	19.8535287	4.659165917	0.922663807	5.049689692	4.42528314883966e-07	1.49949213779252e-06
Gda	81.83760699	1.949637465	0.830667263	2.347073914	0.018921501	0.033060298
Tmem2	588.7349217	2.946201049	0.14784462	19.92768526	2.34143587579096e-88	9.94027502297499e-87
Klf9	12.76375749	2.207926552	0.726399047	3.03955045	0.002369315	0.00493938
Mamdc2	7.240664171	-3.058938138	1.407455747	-2.173381396	0.029751624	0.049650262
Tjp2	152.401492	-1.231652528	0.192587277	-6.395295412	1.60237257727799e-10	7.23110623276081e-10
Smarca2	1265.242892	-1.60109534	0.117898192	-13.58032138	5.23960331304651e-42	9.34035595453158e-41
Ak3	676.2862197	-1.956312268	0.15843872	-12.34743799	5.02874742335996e-35	7.26325180941342e-34
1700018L02Rik	5.347935679	-4.561986364	1.350182431	-3.378792567	0.000728049	0.001649339
Jak2	5240.00806	1.078248525	0.103658074	10.40197337	2.4285096728488e-25	2.49108788997738e-24
Insl6	80.3800219	4.058439499	0.398810393	10.17636344	2.52834030297021e-24	2.48752784396044e-23
Cd274	2738.160384	4.457700349	0.146250003	30.48000182	4.79784905499413e-204	5.54926021801644e-202
Pdcd1lg2	21.59863239	2.55782201	0.455422809	5.616367819	1.95013304210224e-08	7.40959758288667e-08
Ermp1	737.0317151	-1.661801472	0.10193581	-16.30243057	9.48442380025575e-60	2.53303093094467e-58
Il33	5.493390993	6.037116258	1.556126914	3.879578332	0.000104638	0.000267588
Prkg1	4.511391589	3.045057635	1.025853778	2.968315466	0.002994368	0.006134488
Sgms1	308.1481375	-1.628428637	0.176054402	-9.249576399	2.25384101401865e-20	1.84644008114445e-19
2700046G09Rik	31.52003012	-1.038250542	0.365377972	-2.841579466	0.004489066	0.008924062
Papss2	86.78758514	3.923394831	0.343208696	11.43151348	2.90992160253265e-30	3.60403359355835e-29
Stambpl1	809.1867369	-1.851222734	0.148352606	-12.47853196	9.7772691686678e-36	1.44776518970324e-34
Acta2	2.341528184	4.252547153	1.862078659	2.283763434	0.022385438	0.038485451
Fas	122.6851035	3.830060647	0.330417368	11.5915839	4.5464640137387e-31	5.82240714017504e-30
Ch25h	10.32908528	5.923670675	1.205691919	4.913088147	8.96529453221485e-07	2.93614488591814e-06
Ifit2	8677.8546	6.383423788	0.125046154	51.04854142	0	0
Ifit3	3333.286918	8.130933325	0.177913039	45.70172801	0	0
Ifit1bl1	290.3618916	8.46636655	0.47888432	17.67935638	6.04827026629026e-70	2.00548627407534e-68
Ifit3b	679.7726023	8.654420966	0.33663941	25.70828225	9.44441376334131e-146	6.48266326026731e-144
Ifit1bl2	11.1136822	5.252766309	0.993275204	5.288329246	1.23438644256934e-07	4.39348254298549e-07
Ifit1	2143.720313	7.934420121	0.169407262	46.83636352	0	0
Pank1	233.7627729	-3.065147842	0.202481703	-15.13790035	9.10752743376756e-52	2.04870552028502e-50
Kif20b	222.5996752	1.170714751	0.241097863	4.855765781	1.19922384077796e-06	3.87748161945574e-06
Htr7	147.7016623	7.112659594	0.507528958	14.01429313	1.27461055777793e-44	2.43152655625974e-43
Pcgf5	456.1172347	2.974574806	0.1223561	24.31080116	1.50702662643314e-130	9.2622234793625e-129
Fgfbp3	57.61654353	2.606849003	0.353071406	7.383347849	1.54358044714619e-13	8.75768759680587e-13
Cpeb3	181.7172631	3.589101344	0.494664949	7.255620908	3.99823440726626e-13	2.21039010945932e-12
March5	1782.342809	2.086205816	0.06885752	30.29742898	1.23931854212363e-201	1.40033462040416e-199
Kif11	589.269346	2.374695661	0.220089288	10.78969212	3.85077413502581e-27	4.25613403080467e-26
Cyp26a1	3.007474042	4.091789472	1.558915758	2.624766253	0.008670847	0.016181689
Cep55	198.056808	1.829633344	0.296495624	6.170861203	6.79190256128979e-10	2.92055786659209e-09
Ffar4	197.2010448	2.002472227	0.24286162	8.245321868	1.6471623603529e-16	1.11498469636976e-15
Tbc1d12	45.36775432	-2.911782278	0.399000544	-7.297689993	2.92750183837168e-13	1.62886645847885e-12
Hells	251.2218581	1.441305896	0.236093041	6.104821589	1.02915576076387e-09	4.36033140174804e-09
Entpd1	1417.204567	1.622774668	0.204104275	7.950713752	1.8543997777462e-15	1.18586322748428e-14
Dntt	1066.019855	-1.852985226	0.134472101	-13.77970007	3.37672146001772e-43	6.18462113793021e-42
Pik3ap1	6002.258905	1.193030895	0.113957464	10.46908953	1.19789579030229e-25	1.25059639401211e-24
Slit1	7.510594739	1.86262216	0.852441481	2.185044018	0.028885619	0.048331343
Arhgap19	707.6078476	3.638519833	0.125921811	28.89507236	1.37686885803842e-183	1.33939249375671e-181
Frat1	94.2377921	-1.91194636	0.255950098	-7.469996607	8.01968885820842e-14	4.62873122350584e-13
Frat2	93.56852129	-1.50915135	0.257175682	-5.86817284	4.40623800388949e-09	1.77469783490904e-08
Pi4k2a	1307.492647	1.634698675	0.0868967	18.81197642	6.02491164022479e-79	2.24050448312055e-77
Avpi1	210.5105504	2.732470586	0.183748227	14.87073168	5.1052319113614e-50	1.1060582823892e-48
Golga7b	3.753393455	6.266923296	1.729849499	3.622814181	0.000291415	0.000701737
Loxl4	1.648349726	5.069752044	2.247685947	2.255542884	0.024099274	0.041114313
Pyroxd2	18.45407231	-1.886704121	0.594844878	-3.1717582	0.001515191	0.003258659
BC037704	8.939363932	-2.049334259	0.757545968	-2.705227599	0.00682576	0.013087534
Scd2	2316.861196	-2.047484586	0.131858479	-15.52789481	2.24633900201853e-54	5.35657038971593e-53
Sema4g	17.42550098	1.753644255	0.76631932	2.288398857	0.022114304	0.038037121
[truncated: 2,249 more rows]
