# Supplementary material for: Metabolic deficiencies underlie reduced plasmacytoid dendritic cell IFN-I production following viral infection
Source: Nat Commun. 2025 Feb 7;16:1460. doi: 10.1038/s41467-025-56603-5 (PMC11805920; doi:10.1038/s41467-025-56603-5)
Supplement: Supplementary file 4 — Supplementary Data 2 [file 41467_2025_56603_MOESM4_ESM.csv]

Gene	baseMean	log2FoldChange	lfcSE	stat	pvalue	padj
Alkal1	7.848423304	-4.345960753	0.826569426	-5.257829067	1.45765909694041e-07	9.13462221627885e-07
Mybl1	31.69239906	2.180960472	0.443379456	4.918947968	8.70105928673588e-07	4.86709291176174e-06
Slco5a1	27.58804893	2.51016465	0.487752394	5.146391249	2.65545291874206e-07	1.61048505051206e-06
Eya1	237.2060444	-1.656667284	0.15671008	-10.57154255	4.03797491255968e-26	9.67598915017767e-25
Trpa1	42.88371075	-1.073739602	0.310904149	-3.453603328	0.00055315	0.00191527
Mcm3	821.3658858	2.114479564	0.14096212	15.00033885	7.30454600068439e-51	4.94453807391949e-49
Efhc1	12.32041973	-1.443738504	0.518634844	-2.783728323	0.005373802	0.014639426
Tram2	282.6423928	1.912132489	0.466478024	4.099083752	4.14788930877268e-05	0.000179995
Tmem14a	11.63450307	-1.645828962	0.614013104	-2.680445988	0.007352413	0.019327057
Gm4956	45.64854209	1.964753213	0.665957387	2.95026867	0.003174977	0.009207747
Kcnq5	22.01455036	2.557574698	0.65651581	3.895678759	9.79241078615499e-05	0.000397021
Fam135a	128.3265432	2.0604575	0.247833474	8.313878924	9.26236525200273e-17	1.30822003064104e-15
Prim2	169.6859602	1.180712984	0.202326943	5.835668579	5.35752965200227e-09	3.92306844757035e-08
Bag2	35.35454454	-1.122741918	0.355565402	-3.157624202	0.001590605	0.004933235
Dst	518.7142522	-1.399751398	0.188015712	-7.444863972	9.70443606104546e-14	1.12597520774642e-12
Neurl3	153.3015522	1.444823269	0.244936639	5.898763356	3.66236050439142e-09	2.74331532121395e-08
Sema4c	830.8329874	-1.701644083	0.148518691	-11.45744064	2.15797712205974e-30	6.07251454902979e-29
4930594C11Rik	30.07985887	-1.994397321	0.405076186	-4.923511657	8.50048108062457e-07	4.76214975565577e-06
Gm5099	5.085190536	4.641977507	1.510388086	3.073367402	0.002116577	0.006402472
Npas2	9.249183564	-1.579314351	0.637503848	-2.477340891	0.013236541	0.032362109
Creg2	22.93287078	6.421356203	1.294446788	4.960695384	7.02412692049321e-07	3.97600772004335e-06
Il1r2	22.24874955	3.427871903	0.483676339	7.087119266	1.36932369981717e-12	1.44497096455563e-11
Il1r1	31.99922932	2.733364951	0.475115098	5.7530585	8.76431398296866e-09	6.30764370876172e-08
Il1rl2	237.9127596	-1.470849186	0.160097131	-9.187230151	4.03086687527823e-20	7.10797161236037e-19
Il1rl1	10.84728978	1.846324964	0.735743023	2.509469892	0.012091252	0.029910476
Il18r1	34.17056889	1.725698656	0.367216487	4.699404073	2.60921744649043e-06	1.37816595007184e-05
Il18rap	44.45783963	3.435973175	0.348643866	9.85525204	6.50532737954473e-23	1.33087400944474e-21
Slc9a2	56.08976976	1.160279778	0.296164481	3.917687136	8.94026358280815e-05	0.000365092
Nck2	99.38138604	2.702124589	0.346554339	7.797116596	6.33377143382293e-15	7.91802285884468e-14
Col3a1	13.39956639	-3.186057844	1.327661768	-2.399751143	0.016406221	0.038932308
Stk17b	4066.283379	-1.174185684	0.104511079	-11.23503556	2.7438335701284e-29	7.44993924429132e-28
Ccdc150	14.24714912	-1.284315886	0.50822681	-2.527052611	0.011502427	0.028705258
4930558J18Rik	3.014906744	4.442283606	1.512026594	2.937966583	0.003303726	0.009524718
Sgo2a	99.12977044	4.571513135	0.447560593	10.21428876	1.71129516331188e-24	3.73509875986453e-23
Fzd7	41.74376545	1.522637772	0.29818657	5.10632579	3.28483162287742e-07	1.95426859896502e-06
Cd28	511.8707904	-1.187434541	0.37167094	-3.194854407	0.001399014	0.004403282
Ctla4	64.65175226	1.491074899	0.488854481	3.050140601	0.002287343	0.006865299
Icos	49.49175039	1.282312032	0.376129622	3.409229044	0.000651468	0.002217194
Pard3b	5.41754699	2.040297225	0.770412059	2.648319429	0.008089305	0.020997314
Nrp2	18.63627095	2.446155306	0.720091116	3.397008032	0.00068127	0.002311125
Adam23	332.944527	1.11507244	0.264159755	4.221204855	2.42999973157688e-05	0.000109324
2810408I11Rik	14.36997116	3.299458913	0.769796665	4.286143421	1.81801641045762e-05	8.38116707270827e-05
Map2	103.5753248	2.703489369	0.263975956	10.24142276	1.29320470211084e-24	2.85223481521113e-23
Acadl	3956.421899	1.505992621	0.089398826	16.84577629	1.12680561813945e-63	1.1414929465414e-61
Bard1	131.230037	3.118624558	0.253377558	12.30821145	8.18162055309858e-35	2.85462765568801e-33
Fn1	249.2210107	4.30410058	0.539590649	7.976603348	1.50415227019786e-15	1.96221071908848e-14
Mreg	831.6339675	1.901662194	0.220353774	8.630041423	6.13297585354188e-18	9.42335589044735e-17
Pecr	94.16633505	2.218310535	0.444466356	4.990952646	6.00822273770329e-07	3.44745249195795e-06
Xrcc5	58.14495099	1.110662689	0.430138398	2.582105423	0.009819958	0.02500353
Cxcr2	35.68931371	3.60110097	0.566753424	6.353911268	2.0990794645404e-10	1.81693448760365e-09
Slc11a1	138.7680671	2.269159269	0.255100249	8.895166819	5.83316087252251e-19	9.54157016219188e-18
Abcb6	76.41526114	2.348007272	0.392628081	5.980232665	2.22819129471638e-09	1.71271072360486e-08
Dnajb2	250.4607645	-1.06264321	0.127862554	-8.310824244	9.50396003375749e-17	1.34105349602175e-15
Chpf	176.9706551	1.81752608	0.359423191	5.056785779	4.26381733249843e-07	2.50524851188278e-06
Tmem198	14.40276746	1.656634523	0.695146719	2.383143699	0.017165492	0.040505047
Sgpp2	48.01508141	8.610847173	1.266369684	6.799631485	1.04887099209526e-11	1.03194012075601e-10
Acsl3	36.76470805	2.141268857	0.477693459	4.482516591	7.37679055196127e-06	3.64349954330058e-05
Serpine2	18.06340619	3.590214198	0.994036924	3.611751346	0.000304136	0.001116864
Fam124b	4.522899288	-3.03123862	0.897546321	-3.377250342	0.000732144	0.002466523
Gpr55	245.7933849	2.069584475	0.279514148	7.404220822	1.31922745576871e-13	1.51273474611917e-12
Glrp1	2.382983651	4.736745393	1.947672029	2.432003604	0.015015558	0.036051574
Sh3bp4	1926.615437	-1.602605649	0.088647731	-18.07836071	4.71903842359949e-73	6.24486084723e-71
Rbm44	11.12304544	2.343623992	0.686992453	3.411426109	0.00064624	0.002202464
Klhl30	7.346059349	-1.732997572	0.625128322	-2.772226937	0.005567421	0.015077405
Gpc1	221.4763237	-1.387317903	0.167158843	-8.299398786	1.04639572087601e-16	1.47086188937299e-15
Kif1a	107.3854361	1.274253862	0.266506458	4.78132452	1.74143977205321e-06	9.35968123369543e-06
Pask	57.84697962	3.577341984	0.437509104	8.176611527	2.91937310036045e-16	4.01147534810052e-15
Farp2	72.66610223	2.428316774	0.534472736	4.543387545	5.53573428086169e-06	2.79239013913384e-05
Gal3st2	42.48537147	3.907599553	0.916352249	4.264298537	2.00531183115837e-05	9.17061814691323e-05
Pdcd1	120.4511093	2.053927079	0.28629262	7.174222929	7.27190335129178e-13	7.8369030320708e-12
Slco4c1	2.739372452	3.65044272	1.502420985	2.429706958	0.015111035	0.036257104
Panct2	5.278322268	4.679677598	1.451634764	3.223729352	0.001265329	0.004023906
Bcl2	259.2815059	1.551614201	0.133542039	11.61891954	3.30286782373448e-31	9.72261031319355e-30
Serpinb7	6.258349016	3.167616177	1.076321252	2.943002537	0.003250458	0.009399212
Serpinb10	42.649297	2.19158775	0.338768337	6.469281548	9.84699731225207e-11	8.73973072626409e-10
Serpinb8	10.62012243	2.283145504	0.675312497	3.380872581	0.00072256	0.002437127
Ralb	157.6063214	2.217955644	0.1692971	13.10096652	3.25091215542912e-39	1.34894487714967e-37
Steap3	15.63715993	3.319186685	0.687864358	4.825350587	1.39757205442243e-06	7.64009523908113e-06
Zranb3	93.61675428	1.72010089	0.292860205	5.873453814	4.26807980219783e-09	3.15837905362639e-08
Mcm6	1377.715231	1.963035923	0.135637123	14.47270398	1.80244655111472e-47	1.03827989762056e-45
Cd55	76.53804459	-1.589550596	0.302828921	-5.249005254	1.52922714627102e-07	9.55864576662767e-07
AA986860	13.99241376	2.007381804	0.683365511	2.937493584	0.00330877	0.009537387
Fcmr	161.2261854	-2.274366371	0.279737959	-8.130345916	4.28067113817544e-16	5.81134735200176e-15
Il10	15.3796583	3.762229955	0.837919106	4.48996798	7.12338809108426e-06	3.53021078508558e-05
Dyrk3	437.3933421	-1.224107468	0.144029902	-8.498981494	1.91261389333779e-17	2.82355632957174e-16
Fam72a	21.12214013	1.828927469	0.503966204	3.629067693	0.000284447	0.001050336
Rab7b	211.436091	3.589368528	0.248746669	14.42981544	3.35978948537672e-47	1.92030925099995e-45
Slc41a1	653.2239346	1.068690043	0.161452652	6.619216422	3.61107849910079e-11	3.36093396615667e-10
Mfsd4a	93.59397816	6.740559889	0.845062941	7.976399821	1.50663346969632e-15	1.96370355247287e-14
Cdk18	8.033340943	4.254845953	1.390485544	3.059971369	0.002213582	0.006664337
Lax1	1130.127757	3.613635742	0.411927411	8.772506137	1.74732991514954e-18	2.77776289216792e-17
Chil1	12.4641153	3.761581783	1.058276543	3.554441236	0.000378783	0.001360998
Kdm5b	210.280182	-1.378569734	0.190574063	-7.233774159	4.69752714322192e-13	5.14556123838827e-12
Ube2t	58.02434301	1.863786678	0.326042505	5.716391736	1.08809739628909e-08	7.75500371377509e-08
Ptprv	35.66997878	2.818463344	0.496184843	5.680268918	1.34483131518708e-08	9.49266083074625e-08
Ptpn7	315.2976909	3.228624342	0.182483753	17.69266739	4.77601153350915e-70	5.84623611797633e-68
Shisa4	3.429642692	-3.150410904	1.317643023	-2.39094417	0.016805108	0.039712071
Nav1	790.9594858	1.189815956	0.164479285	7.233834671	4.69543341788775e-13	5.14556123838827e-12
Lad1	181.5008658	1.833139445	0.371202779	4.93837748	7.87752460637883e-07	4.42835663769991e-06
Igfn1	3.269020259	4.128001146	1.749015073	2.360186147	0.018265767	0.042757905
Cacna1s	350.9801774	1.586137904	0.287203947	5.522688382	3.33851541918484e-08	2.25261612275637e-07
Kif14	114.3766608	5.166501371	0.397813509	12.98724465	1.44537568485765e-38	5.88119762738894e-37
Gm19705	42.52587828	-1.86061704	0.30335904	-6.133382534	8.6029946886095e-10	7.00107418177202e-09
Aspm	176.6238102	4.093565009	0.321632078	12.72747741	4.1606546797412e-37	1.59989153378844e-35
Rgs1	1679.316532	-2.124737596	0.190188538	-11.17174368	5.60692492534426e-29	1.50566947401064e-27
Rgs18	859.4965003	-1.08361019	0.151814431	-7.137728511	9.48858006822123e-13	1.0143941238872e-11
1700025G04Rik	187.1394773	1.673199059	0.212512889	7.873400362	3.45129963869408e-15	4.3930797567398e-14
Lamc2	11.75090326	5.062192969	1.321374043	3.831006818	0.00012762	0.000505149
Npl	31.48335104	1.038183946	0.32450206	3.199313883	0.001377551	0.004339448
Cacna1e	2879.217872	-1.224061686	0.20281372	-6.035398823	1.5857055806514e-09	1.24702723427979e-08
Rabgap1l	3947.134917	-1.002558142	0.081027696	-12.37303042	3.65756732809034e-35	1.29257745498314e-33
Gpr52	26.05237586	-1.25460476	0.361655899	-3.469056533	0.00052229	0.001817988
Cenpl	123.830373	1.641109801	0.207905068	7.893553612	2.93701314353463e-15	3.76127167091371e-14
Ankrd45	1.791488292	5.007569481	1.822473965	2.747676827	0.006001914	0.016123282
Tnfsf4	14.10877238	2.751411792	1.194579632	2.303246865	0.021264957	0.048871879
Dnm3	24.93972768	1.88675307	0.707465768	2.666917828	0.007655039	0.020007983
BC055324	64.06176486	2.527901466	0.352074818	7.180012146	6.97052261761494e-13	7.5286769654519e-12
Gm16548	7.389751799	-2.030999028	0.720924422	-2.817214908	0.00484421	0.013347702
F5	79.96559291	-1.532560503	0.274199512	-5.589216744	2.28096105628326e-08	1.56785385848127e-07
Atp1b1	7177.801362	-1.598295787	0.102113805	-15.65210299	3.21419982820775e-55	2.44628918531315e-53
Xcl1	604.4321216	-1.705012015	0.380958138	-4.475588899	7.62009835828044e-06	3.75231729080729e-05
Uck2	285.1806421	1.202965852	0.131831586	9.125019927	7.17230625767865e-20	1.24384895654122e-18
Nuf2	163.8261512	5.338853104	0.373798345	14.28270932	2.8048137715387e-46	1.54886877782451e-44
Sh2d1b1	175.0956431	-2.447397807	0.201821823	-12.12652709	7.64222248815401e-34	2.56293621297932e-32
Olfml2b	4.227763788	3.738762867	1.363862188	2.741305463	0.006119559	0.016409309
Fcgr4	175.5507249	3.182448362	0.422131745	7.538993215	4.7361360915813e-14	5.61041153622885e-13
Fcgr3	72.77837839	2.429905332	0.451938353	5.376630051	7.58928867197099e-08	4.91747072353692e-07
F11r	69.19671722	3.408059638	0.521072412	6.540472221	6.13248876089324e-11	5.57771686741553e-10
Slamf7	2494.361528	1.11101917	0.157389083	7.0590612	1.67631237597878e-12	1.76258786619558e-11
Kcnj10	49.8859804	-2.630879863	0.513101931	-5.127401995	2.93767816302274e-07	1.76705792533337e-06
Slamf9	1554.052844	-1.927388405	0.14644412	-13.16125497	1.46629939079631e-39	6.24303529026288e-38
Igsf9	462.0086376	-1.735393881	0.144536056	-12.00665029	3.2785788841637e-33	1.06546560242214e-31
Slamf8	257.1781898	2.614528743	0.162499353	16.08947168	3.02406876484053e-58	2.53831691924243e-56
Ifi214	113.0093277	1.805249325	0.343622421	5.253584212	1.49167423728918e-07	9.33583420176427e-07
Ifi213	1162.823421	3.936947136	0.153043481	25.72437005	6.24062699906196e-146	4.82466157838006e-143
Ifi209	7919.156506	1.173012071	0.07121353	16.4717585	5.85435401174521e-61	5.47736344449206e-59
Ifi208	790.537823	3.458052128	0.18577132	18.61456402	2.44844774052573e-77	3.63285342026085e-75
Ifi207	5108.154253	1.343482733	0.115531666	11.62869692	2.94559698925397e-31	8.72336172886119e-30
Ifi204	3516.048804	4.073942962	0.118056205	34.50850344	5.98029238251747e-261	2.92815049355997e-257
Ifi211	2142.673045	4.394490542	0.116788657	37.62771705	0	0
Ifi205	1519.927722	5.522892659	0.183517282	30.09467337	5.68886162081733e-199	9.28485426090953e-196
Spta1	5.81717631	6.606025185	1.630078877	4.05258008	5.06558765530331e-05	0.000216997
Exo1	61.52186175	3.898692564	0.383094402	10.17684555	2.51584886899079e-24	5.45063481365865e-23
Cdc42bpa	32.10346187	-1.671106865	0.408151143	-4.094333418	4.23384682901054e-05	0.000183454
Ephx1	53.9377941	-1.511005563	0.254008118	-5.94865067	2.70361948705027e-09	2.05982710815775e-08
Enah	36.13017692	2.353940636	0.360658762	6.526780668	6.71983360108425e-11	6.08180134111685e-10
Tlr5	102.4353207	-1.522107366	0.254155815	-5.988874853	2.1129766594392e-09	1.63097814768799e-08
1700056E22Rik	29.60077224	-1.10550745	0.368843351	-2.997227539	0.002724473	0.008032874
Hlx	164.8864214	1.491193587	0.220457376	6.764090251	1.34149445087394e-11	1.30671167035062e-10
Cenpf	239.8510541	5.076598203	0.36076102	14.07191445	5.65183914967467e-45	3.00796613295548e-43
Smyd2	68.43099336	1.265518556	0.241332912	5.243870584	1.57242511690246e-07	9.81195944867472e-07
Nsl1	75.74632268	4.033876835	0.317571825	12.70225038	5.74535084262118e-37	2.19774631581413e-35
Batf3	50.27288439	3.385485886	0.375607409	9.013362904	1.99832686112401e-19	3.36236234399206e-18
Atf3	413.7201358	1.130064087	0.287205704	3.934685383	8.33057484327988e-05	0.000342479
Gm32200	2.847794974	3.979333392	1.510286204	2.634820727	0.008418173	0.021766334
Dtl	195.5316822	3.940451013	0.285401747	13.8066815	2.32288326810415e-43	1.16852165497198e-41
Nek2	243.479661	4.074434868	0.241086095	16.90033123	4.473864123219e-64	4.56365209069194e-62
Rd3	3.007232333	4.763788619	1.754538596	2.715123298	0.00662511	0.017623368
Gm10516	17.58447233	-1.437139941	0.55292559	-2.599156138	0.009345326	0.023927747
Irf6	24.68707671	1.829952597	0.398522774	4.591839453	4.39356304265844e-06	2.25338853120146e-05
G0s2	15.32560818	1.790377336	0.577661685	3.099352757	0.00193944	0.005912916
Plxna2	34.26776798	-2.653796058	0.452733706	-5.861715231	4.58110181230667e-09	3.38319781402577e-08
Cd34	15.96264662	4.541338696	0.698195963	6.504389795	7.80093798134566e-11	6.99560305299062e-10
Cr2	93.88238077	-2.096351413	0.30676838	-6.833661978	8.27739359816707e-12	8.23757686744418e-11
Plekhg1	8.953349031	4.45384364	1.355774561	3.285091613	0.001019492	0.003321943
Mthfd1l	206.2458224	1.369939813	0.140537293	9.747873937	1.88371870207697e-22	3.7646182333073e-21
Fbxo5	173.3515836	1.656604684	0.18062501	9.1715133	4.66424532631988e-20	8.21499995183606e-19
Ipcef1	68.16170586	1.910517009	0.371270837	5.145884943	2.66262589804639e-07	1.61416887397455e-06
Ulbp1	63.0539201	1.334478556	0.328803124	4.058594511	4.93689525750631e-05	0.000212103
Rab32	224.9180215	1.92761638	0.163217791	11.81008745	3.46201022105266e-32	1.07969146787776e-30
Epm2a	10.11447336	-1.572431933	0.629914823	-2.496261201	0.012551014	0.030907267
Stx11	545.224047	1.196319717	0.139566262	8.571697055	1.01971046731944e-17	1.54417804685106e-16
Hivep2	278.7613752	1.03507561	0.197592846	5.238426544	1.61951411119952e-07	1.00972167994099e-06
Cited2	1379.784312	1.704748304	0.186243828	9.153314333	5.52130390238835e-20	9.65505155025981e-19
Txlnb	88.67331934	-1.213057721	0.22165057	-5.47283826	4.42884296624905e-08	2.94234619318102e-07
Arfgef3	12.19569729	6.047083977	1.321047038	4.577493308	4.70580838923089e-06	2.39762814531434e-05
Tnfaip3	2556.791187	-1.102393699	0.122068109	-9.030972213	1.70153297019311e-19	2.87947209667818e-18
Mtfr2	49.2895492	4.289767455	0.403805755	10.62334402	2.32094734708329e-26	5.61653963448211e-25
Pde7b	74.37077052	2.785959144	0.398863768	6.984738577	2.85386888619002e-12	2.94799437899052e-11
Ahi1	194.9099363	-1.071265549	0.158385054	-6.76367826	1.34531665035317e-11	1.30956635368043e-10
Sgk1	69.58775356	1.092701564	0.251285401	4.348448254	1.37104158174296e-05	6.46939601484818e-05
E030030I06Rik	15.19013472	2.253791995	0.642222948	3.509360731	0.000449185	0.001585941
C920009B18Rik	99.01111232	1.091133057	0.231158806	4.720274677	2.3552637885902e-06	1.24970543093019e-05
Slc18b1	27.28748857	-3.830851765	0.443877815	-8.630419528	6.11273467795269e-18	9.40209001931383e-17
Vnn3	6.076917165	2.934297176	0.936012525	3.134890931	0.00171918	0.005299693
Enpp1	537.5902618	2.259743813	0.362412372	6.235283302	4.509612106795e-10	3.78523955638353e-09
Arg1	7.428947577	5.534760864	1.368236264	4.045179191	5.22831177330169e-05	0.000223382
Cenpw	32.41607652	2.47532213	0.435032421	5.689971619	1.27060488126888e-08	8.99899474491733e-08
Rnf217	3.747716352	4.897437062	1.406781364	3.481306468	0.000498974	0.001743443
Calhm6	342.7248331	1.081487075	0.173037893	6.250001416	4.10448962706712e-10	3.45902743155416e-09
Dse	544.2496814	-1.098481595	0.140657014	-7.809646752	5.73484889752629e-15	7.1937827033103e-14
Tspyl4	421.6512032	-1.224852489	0.091109478	-13.44374382	3.35047173554991e-41	1.56735921412397e-39
Tube1	40.55499973	2.117099681	0.338666645	6.251278986	4.0710490533047e-10	3.43281512881703e-09
Fyn	9349.438453	-1.375326952	0.107642371	-12.77681771	2.20925352769024e-37	8.63077794368138e-36
Ccdc162	356.1260979	-1.711175877	0.147405264	-11.60864838	3.72456423199223e-31	1.09420248007468e-29
Cd24a	2439.290761	1.663854364	0.164673987	10.10392953	5.30719885196435e-24	1.13145782201022e-22
4933404K13Rik	30.87883774	5.185877108	0.978558231	5.299507931	1.16115192798599e-07	7.37085595081513e-07
Crybg1	972.5627114	1.669212147	0.121134768	13.77979394	3.37233373764679e-43	1.68490511130251e-41
Prdm1	366.6696827	4.578301285	0.489310576	9.35663668	8.23152586184251e-21	1.51330267064587e-19
Lilr4b	113.2242916	1.971505843	0.321600898	6.130287116	8.77206216796096e-10	7.12287568740622e-09
Lilrb4a	703.0626907	1.010658446	0.162389531	6.223667511	4.85665754523867e-10	4.06492550894648e-09
Man1a	1244.694161	1.483606838	0.297900847	4.980203488	6.35174509514126e-07	3.6233314059235e-06
Sept10	95.62105163	1.053581634	0.183515225	5.741112954	9.40563247392772e-09	6.74276893165077e-08
Sowahc	1687.691266	1.101119396	0.104290253	10.55821958	4.65405241506676e-26	1.11159960853521e-24
Ddit4	658.4377482	1.782111305	0.134612829	13.23879243	5.23843137513779e-40	2.25651960320818e-38
Cdh23	46.5515688	2.175152516	0.583833367	3.725639264	0.000194821	0.000744078
Pcbd1	4.641889804	-2.369199651	0.837284011	-2.829624859	0.004660261	0.012895551
Adamts14	17.36000731	2.114351018	0.651591898	3.244900719	0.001174916	0.003769019
Prf1	65.62370126	1.35904029	0.521689891	2.605073079	0.009185467	0.023547176
Ppa1	702.2915611	2.265333355	0.217621704	10.40950103	2.24394680393925e-25	5.18259978035592e-24
Aifm2	41.97184688	2.004135099	0.370724094	5.406001745	6.44471685476835e-08	4.20739759465299e-07
Tspan15	32.62791896	2.77232564	0.690528273	4.01478947	5.94988802822035e-05	0.000251288
Dna2	272.0932481	3.403053322	0.208526276	16.31954197	7.16713254582535e-60	6.53900683016327e-58
Rtkn2	20.07758408	4.748153869	0.748197947	6.346119888	2.20813181288535e-10	1.90683410931645e-09
Cdk1	265.073208	4.677370659	0.298270609	15.68163446	2.01988982734709e-55	1.55341160596342e-53
Gnaz	28.50882297	4.08514692	0.878189547	4.651782673	3.29077790393802e-06	1.71351423718347e-05
Upb1	2031.27793	-1.379204778	0.137997719	-9.994402718	1.61256410736541e-23	3.37420999616674e-22
Ggt5	48.62114247	2.363809842	0.321345571	7.355974551	1.89539126453668e-13	2.14494624690134e-12
Susd2	46.12427437	3.962964734	0.59638595	6.644966628	3.03285783065153e-11	2.85026543022651e-10
Gstt1	17.43522919	3.983136942	1.118828521	3.560095999	0.000370719	0.001335335
Derl3	1218.60788	5.012031507	0.427147825	11.73371656	8.56151574742033e-32	2.62000218362203e-30
Mmp11	40.19901467	-1.396579402	0.326025142	-4.283655525	1.83847481989196e-05	8.46562903742726e-05
Chchd10	160.6723136	1.203357055	0.266167819	4.521046383	6.15347021745743e-06	3.08177033836455e-05
Gm867	3.318319159	4.766918175	1.562821516	3.050199992	0.00228689	0.006865299
Vpreb3	30.75194381	1.598383687	0.544230265	2.936962147	0.003314446	0.009551872
Zfp280b	347.7848289	1.44326582	0.257612003	5.602478928	2.11307731735506e-08	1.46548596386348e-07
Prmt2	87.92417271	-2.041538743	0.207444831	-9.841357488	7.46960693213342e-23	1.52178996152715e-21
Col18a1	8.470460156	2.362813767	0.740652179	3.190179999	0.001421842	0.004466518
1700009J07Rik	6.204591685	4.817300194	1.269850269	3.793597017	0.000148481	0.000582385
Lrrc3	18.92410082	3.068674121	0.478811532	6.408939459	1.46535363557543e-10	1.27742311887047e-09
Trpm2	219.4066499	3.494520407	0.236971069	14.74661202	3.23501986335084e-49	2.01352571071019e-47
Aire	94.48691794	3.942228423	0.38831514	10.15213681	3.24186271872249e-24	6.98236385268544e-23
Hcn2	3.719500052	3.717840629	1.307717953	2.842998845	0.004469123	0.01243078
Prss57	68.40939603	1.692580776	0.272192234	6.218328696	5.02478113360571e-10	4.19369375406445e-09
Misp	36.1095058	1.999516941	0.445716099	4.486077452	7.25463787020298e-06	3.59041023165133e-05
Plppr3	158.3457947	1.640941623	0.173826949	9.440087604	3.72467864914483e-21	6.97854651496026e-20
Prtn3	84.01569515	6.794162281	0.583061001	11.6525754	2.22627277289299e-31	6.64669121159046e-30
Elane	40.42976786	5.103678423	0.609894229	8.368136936	5.85363456898669e-17	8.37235035869966e-16
Grin3b	6.477821082	-2.775757925	0.826843995	-3.357051564	0.000787784	0.002634137
Reep6	5.10933959	2.422502214	0.890365823	2.720794251	0.006512528	0.017355321
Hcfc2	150.3643984	1.601671343	0.264365049	6.058559365	1.3734605944259e-09	1.09052771197416e-08
Chst11	395.4356571	1.614805782	0.116554071	13.8545636	1.1938020396554e-43	6.04681315879249e-42
Slc41a2	3324.597453	-1.02333742	0.098949744	-10.34199157	4.5498224542833e-25	1.03616034156538e-23
1500009L16Rik	30.93115252	1.754805765	0.408698983	4.293638685	1.75768434839038e-05	8.12417413263257e-05
Nuak1	41.0596145	-1.380125542	0.373279138	-3.69730157	0.000217903	0.000824732
Ckap4	1524.969657	3.001670112	0.360316261	8.330654033	8.03969562873786e-17	1.13771762129605e-15
Syn3	9.161529926	4.921142491	1.362798079	3.611057696	0.000304951	0.001119016
Stab2	29.56551407	-1.450829831	0.542297067	-2.675341469	0.007465317	0.019578297
Igf1	21.14304637	-1.41723453	0.553349184	-2.561193854	0.010431313	0.026345523
Parpbp	71.95035903	4.082402037	0.370240387	11.02635524	2.85190035440535e-28	7.38828294635981e-27
Dram1	69.34502485	2.39815257	0.429614156	5.582107895	2.37620882568818e-08	1.62571641548829e-07
Mybpc1	15.21741673	3.351718971	1.395757131	2.401362599	0.016334142	0.038805145
Gas2l3	94.31510105	2.299003013	0.257717616	8.920628125	4.63650995385875e-19	7.61808665684913e-18
Tmpo	2969.363615	1.293819955	0.0983559	13.15447221	1.6039960795419e-39	6.77043057827328e-38
Amdhd1	20.0725836	-1.854218601	0.491061467	-3.775939928	0.000159405	0.000620102
Ntn4	4.562574869	3.696138057	1.473901263	2.50772433	0.012151142	0.030028286
Gm15915	11.40019224	2.480083493	0.69010455	3.593779368	0.000325916	0.001190594
Usp44	17.93263226	7.709502288	1.311481764	5.878467012	4.14083303488381e-09	3.07040365721395e-08
Socs2	267.4297866	3.42743091	0.435073552	7.877819487	3.33143529901525e-15	4.24786919333637e-14
Btg1	10079.4972	-1.257533715	0.123643478	-10.17064337	2.68131709749165e-24	5.79203924191984e-23
Dcn	5.655443796	-4.514954691	1.421192902	-3.176876753	0.001488703	0.004654652
Tmtc2	34.3458876	-2.428880307	0.330654135	-7.345682537	2.04711739409172e-13	2.30775958571092e-12
Gm15663	5.600611291	-4.515561376	1.255020196	-3.597998973	0.000320675	0.001172323
E2f7	76.11872565	4.662634418	0.409233691	11.39357417	4.50138592159964e-30	1.2570505285623e-28
Csrp2	20.01711346	3.114094945	0.54947302	5.667421019	1.44962839356027e-08	1.01980802073788e-07
Phlda1	20.66321089	2.355478524	0.477565284	4.932264978	8.12815492350119e-07	4.56194836767632e-06
Lgr5	67.79794112	-2.517807476	0.339609279	-7.413835924	1.22697704897359e-13	1.41246597745871e-12
Ptprr	21.0089471	2.449647629	0.547088254	4.477609621	7.54834700131839e-06	3.7207271510861e-05
4933412E12Rik	123.2425551	1.259720831	0.205500851	6.130002985	8.78774239209055e-10	7.13166563521647e-09
Lyz2	915.6398161	3.314810622	0.431197212	7.687458385	1.50086639753967e-14	1.82956236626226e-13
Lyz1	6.768116451	2.765600532	0.94711209	2.920035084	0.00349992	0.010019552
Cpm	11.71559669	-2.174781243	0.663602487	-3.27723492	0.001048291	0.003405715
Msrb3	6.637170629	2.093491781	0.837426386	2.499911413	0.012422437	0.030626581
Slc16a7	164.3262242	-1.787780562	0.176362146	-10.13698578	3.78601640924888e-24	8.11865620955573e-23
Lrig3	14.18085139	-1.734050037	0.515048664	-3.366769315	0.000760543	0.002553512
Mettl21b	15.43655487	5.803949131	1.370075881	4.236224585	2.27309428223454e-05	0.000102927
Arhgef25	13.2036864	3.672502864	0.778362371	4.718243069	2.3789016208352e-06	1.26150490644218e-05
Ndufa4l2	2.274269978	4.165841223	1.765262141	2.359899489	0.018279887	0.04278414
Shmt2	943.2105946	1.155594294	0.17307681	6.676771405	2.44263496968566e-11	2.32683949868435e-10
Lrp1	471.9985353	1.238653906	0.15164809	8.167949241	3.13675835475477e-16	4.29011577960827e-15
Nab2	125.1627956	1.555864276	0.270167511	5.7588874	8.4670156871046e-09	6.10564523455471e-08
Myo1a	3.19514623	3.232297932	1.310206923	2.467013321	0.013624529	0.033172668
Prim1	188.135162	2.122396551	0.254364575	8.343915624	7.18702781137189e-17	1.02197726545249e-15
Timeless	881.7738846	2.368508942	0.114256536	20.72974578	1.86773977736875e-95	4.8131981736438e-93
Apon	6.428808136	2.296951978	0.938711601	2.446919775	0.014408291	0.034821221
Apof	172.3458921	1.896433219	0.187287695	10.12577582	4.24597986007291e-24	9.09171984906866e-23
Mmp19	11.11630778	4.998472351	1.11404893	4.486761951	7.23137937077652e-06	3.58010554692741e-05
Gdf11	10.50541571	-2.460672297	0.748843789	-3.285962084	0.001016347	0.003312429
Rdh5	22.19111846	-1.027062132	0.413744592	-2.482357844	0.013051613	0.031984509
Sfi1	1231.880385	1.142341642	0.106824519	10.69362772	1.09021485119964e-26	2.69483449253324e-25
Inpp5j	5.203295152	6.381248099	1.516389152	4.208186329	2.57428558307156e-05	0.000115426
Selenom	141.7514445	1.894028925	0.307976555	6.149912705	7.7525604272399e-10	6.34414262483158e-09
Osbp2	18.83369199	-2.504010752	0.534290306	-4.68661086	2.777663890858e-06	1.46031155665044e-05
Dusp18	63.64784037	-2.28277803	0.308456761	-7.400641909	1.35527748789856e-13	1.55165011845222e-12
Osm	55.2015308	1.735229595	0.307379857	5.645228716	1.64961798051755e-08	1.15441822371712e-07
Lif	16.73595877	3.569391013	1.296471441	2.753158226	0.005902336	0.015884833
Nefh	10.98782561	1.867630948	0.769253598	2.427848181	0.0151887	0.03643155
Gas2l1	149.5593657	1.031650162	0.241385246	4.273874149	1.92105494699382e-05	8.80893294783451e-05
Emid1	292.5874732	-1.515851967	0.144550468	-10.48666245	9.9480523661403e-26	2.32686212111839e-24
Kremen1	579.40097	-1.183103268	0.10988271	-10.76696481	4.9298590692396e-27	1.23364054289711e-25
Ramp3	69.38738076	-1.508196543	0.469720399	-3.210838933	0.001323481	0.004182576
Upp1	21.51659506	4.508436768	0.655681954	6.875950663	6.15778108671835e-12	6.21233835046743e-11
Abca13	18.05916039	5.877894573	0.965114709	6.090358501	1.12658119655536e-09	9.0337140519154e-09
Spata48	2.289373093	3.655554928	1.491465631	2.450981674	0.014246721	0.034496242
Fignl1	119.2749246	4.140063968	0.31912918	12.97300348	1.74073234887564e-38	7.0634302410592e-37
Ddc	6.38189077	-2.784667015	0.764501049	-3.642463302	0.000270041	0.001002689
Egfr	235.4728471	-2.383683413	0.164550215	-14.48605473	1.48426677765208e-47	8.61754731104005e-46
Eldr	1414.726956	-1.215987936	0.145443397	-8.360557883	6.24223619659712e-17	8.91080733642518e-16
Cnrip1	16.02504049	-2.083075681	0.529088264	-3.937104305	8.24707658564833e-05	0.000339617
Slc1a4	33.67865874	3.471064448	0.588962914	5.893519549	3.78055352405717e-09	2.82464652669764e-08
Zrsr1	155.3076231	-1.352129247	0.20947732	-6.454776344	1.08378841621162e-10	9.56142224968918e-10
Il9r	303.317262	-2.405693837	0.174475156	-13.78817415	3.00263621126876e-43	1.50531478864597e-41
Rhbdf1	108.6109508	-2.077012987	0.220671438	-9.412242051	4.85664749735433e-21	9.06471348013187e-20
Sh3pxd2b	85.01688434	2.948349972	0.391741722	7.526259794	5.22144015032303e-14	6.17534093140861e-13
Ranbp17	14.28447178	-1.916391779	0.501154434	-3.823954555	0.000131328	0.000518988
Lcp2	1274.758712	1.695844056	0.104667029	16.20227568	4.85949823275381e-59	4.24887913934052e-57
Spdl1	94.96289093	2.467706428	0.29336962	8.411594998	4.04472392905045e-17	5.82479899939432e-16
Hmmr	229.2735744	5.029985354	0.342054422	14.70521948	5.96771153825411e-49	3.65248811605894e-47
Adra1b	32.84022921	-2.88594174	0.355401418	-8.12023136	4.6529581629186e-16	6.29929054885818e-15
Il12b	857.8419067	3.616439639	0.572677783	6.314964098	2.70224201363323e-10	2.31043265065532e-09
F630206G17Rik	16.29059729	-3.121569642	0.57912295	-5.390167391	7.03920855458673e-08	4.57922650391162e-07
Timd2	46.02948551	-1.893658551	0.329217525	-5.75199802	8.81948326166429e-09	6.34424043244793e-08
Havcr1	1527.310132	-2.660763685	0.119784127	-22.21299053	2.57233991079637e-109	8.58752294311089e-107
Trim7	152.7754646	-1.104588017	0.168481312	-6.556145628	5.5216311709947e-11	5.03771678700255e-10
Irgm1	4356.324214	1.409537875	0.083099964	16.96195534	1.57030715344593e-64	1.62438322373009e-62
Gm5431	1052.487921	2.972994281	0.115264576	25.79278373	1.06843351843948e-146	8.71901108464306e-144
Gm12185	571.2403323	3.781639158	0.201779478	18.74144585	2.27364681354395e-78	3.51553663622601e-76
Tgtp1	1065.697452	5.610012119	0.226399007	24.77931415	1.49834323399641e-135	9.17048490173887e-133
Tgtp2	2659.032677	2.56776108	0.111189012	23.09365854	5.36176305696906e-118	2.46121679824433e-115
Flt4	335.143397	2.538083954	0.240638277	10.54729941	5.22781416020095e-26	1.24257867636233e-24
Zfp2	8.674001922	-1.443498239	0.611171659	-2.361854019	0.018183801	0.042586392
Sec24a	962.19277	1.328126556	0.227636039	5.83443009	5.39747321912725e-09	3.9503479878306e-08
Shroom1	6.151630485	4.091367656	1.057514703	3.868851794	0.000109349	0.000438501
Gpx3	104.571483	4.461744369	0.649044006	6.874332604	6.2280743307935e-12	6.27894192484734e-11
Gm12250	891.929674	3.182235636	0.140234096	22.69231047	5.33598347609669e-114	1.95950653200961e-111
Igtp	2504.089812	2.493038363	0.148498884	16.78826332	2.9742135738921e-63	2.89325981370206e-61
Irgm2	1372.703063	1.783949567	0.109938327	16.22682111	3.25906237878611e-59	2.90135559284783e-57
1810065E05Rik	459.8597176	1.96004792	0.22784053	8.602718403	7.78498189907216e-18	1.18501138979763e-16
Trim58	4.647872334	2.63092291	0.9881614	2.662442503	0.007757582	0.020247179
Obscn	2590.50445	-1.474586723	0.165031652	-8.935175172	4.06533620960505e-19	6.68709110670645e-18
Shmt1	65.71849035	2.250975482	0.311382388	7.228974937	4.86653223122764e-13	5.32671325964998e-12
Fam83g	16.67357283	5.340699133	1.150927459	4.640343828	3.47829960328714e-06	1.80094264619968e-05
Ulk2	773.4032664	-1.098955812	0.102338372	-10.73845315	6.71601902641711e-27	1.67489988928762e-25
Specc1	194.2390852	1.36160337	0.228364011	5.962425365	2.4852117698112e-09	1.89933796497173e-08
Cenpv	42.71186812	3.379649935	0.482733832	7.001062926	2.54027809197476e-12	2.63517972408314e-11
Fbxw10	49.84330176	-1.17582659	0.362756774	-3.241363569	0.001189594	0.003810394
Hs3st3b1	370.1818346	-1.219903694	0.120544943	-10.11990764	4.50840862083406e-24	9.63959450239177e-23
Hs3st3a1	15.03800209	-3.25192731	0.574626999	-5.659196867	1.52083018825491e-08	1.06734231415558e-07
Tmem220	38.5623506	-1.038380041	0.331683073	-3.130639233	0.001744263	0.005364631
Myh13	134.1290362	-5.081233827	0.283555011	-17.91974616	8.27046385529066e-72	1.04728313422728e-69
Gas7	2159.392669	-1.647094693	0.105656629	-15.58912781	8.63038202446142e-55	6.46794293659764e-53
Pik3r6	47.06939643	2.945821125	0.369072518	7.981686479	1.44347294247179e-15	1.88472658239717e-14
Myh10	258.3970679	-1.456984273	0.155501501	-9.369583314	7.2819435987247e-21	1.34208870165203e-19
Aurkb	317.2503569	3.57331071	0.1736481	20.57788545	4.33169071336937e-94	1.06047008147805e-91
Kcnab3	25.44231702	2.533746371	0.451050578	5.617432937	1.93815360493006e-08	1.34744997083556e-07
Atp1b2	51.2345847	4.349562866	1.111121969	3.914568326	9.05660898422553e-05	0.000369535
Cd68	3278.190455	-1.450738855	0.123485858	-11.74821862	7.21232272510871e-32	2.21635582655067e-30
Nlgn2	294.5030976	2.334661187	0.222176074	10.50815753	7.92262049049751e-26	1.85903150774629e-24
Plscr3	289.8136007	1.099619825	0.125987082	8.728036274	2.59132547630258e-18	4.07537258259192e-17
2810408A11Rik	12.39123062	1.243127628	0.539705959	2.303342415	0.021259585	0.048870429
Cldn7	3.555747781	4.320899737	1.504175416	2.872603615	0.004071046	0.011442707
Asgr2	4.863894859	2.513052588	1.03836618	2.420198806	0.015512024	0.037091994
Alox12	11.48061455	2.299673646	0.818445614	2.809806306	0.004957132	0.013640936
Cxcl16	99.75469213	3.002224751	0.348198178	8.622172478	6.56956521518869e-18	1.00626009849746e-16
Zmynd15	8.491376907	3.435934522	1.213723355	2.830904181	0.004641662	0.012854709
Scimp	1610.759572	-1.639899468	0.115387003	-14.21216801	7.70041019671011e-46	4.18930834738795e-44
Nlrp1a	42.70797942	1.035399584	0.26237883	3.946200933	7.94009881601432e-05	0.00032782
Nlrp1b	42.71652696	1.484501934	0.284348106	5.220720318	1.7822853360853e-07	1.10417500218292e-06
Nlrp1c-ps	8.983681272	4.739456468	1.111269328	4.264903518	1.99988602820361e-05	9.14865333798906e-05
Pimreg	67.05583847	5.746660092	0.479711691	11.97940387	4.5558786129334e-33	1.46436107101485e-31
Xaf1	1256.606077	1.560002967	0.098150038	15.89406376	6.96614326305238e-57	5.56117817342263e-55
Fbxo39	7.666003956	2.783273763	1.036465318	2.685351565	0.007245355	0.019081094
P2rx1	8.040518508	3.840073327	1.205864033	3.18449943	0.001450046	0.004544426
Camkk1	76.54182646	1.330616815	0.213805772	6.223484054	4.86234256906238e-10	4.06736617294745e-09
Itgae	109.0331429	5.984509747	0.416530305	14.36752541	8.27349735734643e-47	4.6562989533357e-45
Haspin	116.9601341	2.105384224	0.249411161	8.441419448	3.13506939220035e-17	4.54600536051639e-16
P2rx5	9.238446136	3.790823157	0.781001179	4.853799532	1.21118175050191e-06	6.65832662167762e-06
Hic1	27.40039865	3.589485774	0.500292329	7.174776761	7.24252678227124e-13	7.81097473603394e-12
Scarf1	13.96718544	4.014358985	0.842136887	4.766872283	1.87107833206265e-06	1.00015537189477e-05
Rph3al	9.303865704	2.09798691	0.615118431	3.410704029	0.000647954	0.002206769
Rflnb	22.45580961	1.865106952	0.407132419	4.581081892	4.62576649031321e-06	2.36012101341475e-05
Fam57a	8.200419445	1.743416182	0.758999813	2.296991585	0.02161925	0.049573082
Cpd	98.71148344	2.207148279	0.289054627	7.635747956	2.24513161800888e-14	2.70096137075614e-13
Ankrd13b	19.27511801	1.395220896	0.477148104	2.924083498	0.003454721	0.009903667
Spag5	283.0511523	3.84638048	0.190923342	20.14620341	2.905618968571e-90	6.5662518506676e-88
Ksr1	54.91595774	3.065096889	0.394771119	7.764237921	8.21375851359112e-15	1.01644396635333e-13
Rab11fip4	90.61503129	2.142688154	0.236034985	9.077841385	1.10749403992326e-19	1.9004649477141e-18
Atad5	205.3218585	2.151780164	0.218574712	9.844597945	7.23278301945903e-23	1.47558819128936e-21
Myo1d	16.53880897	3.920047801	0.715930895	5.475455564	4.36387461916951e-08	2.90049566882266e-07
Ccl2	16.10149908	4.321146469	1.229585035	3.514312833	0.000440893	0.001559422
Unc45b	4.126955539	3.88870063	1.379735801	2.818438593	0.004825784	0.013304419
Slfn5	13058.50857	2.459716901	0.103423565	23.78294444	5.01479912943083e-125	2.54008222111067e-122
Slfn9	199.1355587	2.409919375	0.27551938	8.746823446	2.19442637386697e-18	3.47348372906594e-17
Slfn2	3022.041016	1.358364231	0.089559709	15.16713534	5.83692748375667e-52	4.04427489664631e-50
Slfn1	403.1935198	4.742114998	0.320684771	14.78746553	1.76474802563527e-49	1.13198182308107e-47
Slfn4	468.7196182	6.326785367	0.54055033	11.70434096	1.21096431628031e-31	3.67517662021519e-30
Slfn3	87.33203485	2.918290562	0.309015936	9.443818996	3.5943463796537e-21	6.74295708438483e-20
Ccl5	1072.284903	1.383063415	0.47670897	2.901274155	0.003716486	0.010579152
Ccl9	87.4659896	2.641506005	0.228749407	11.54759719	7.59131708224579e-31	2.17366192243876e-29
Ccl6	177.3144918	1.158021531	0.232708624	4.97627252	6.48203717765221e-07	3.68906021319385e-06
Ccl3	1882.588333	1.217773378	0.203322175	5.98937808	2.1064496957687e-09	1.62679493065964e-08
Wfdc21	19.41272772	4.184239653	0.821200561	5.095271302	3.48242185037412e-07	2.06346488746048e-06
Dusp14	31.21433703	3.842802339	0.770215097	4.989258653	6.06114471270818e-07	3.47374774424387e-06
Brip1	99.62926429	3.458976394	0.357769406	9.668172671	4.1166257816033e-22	8.08410643127953e-21
Ypel2	255.3479045	-1.119391686	0.112968275	-9.908903051	3.80804048292576e-23	7.87835304981641e-22
Prr11	219.3044879	4.735872006	0.271893897	17.41808864	6.01532529358257e-68	7.01262803471701e-66
Ppm1e	675.2285378	-1.054573429	0.124794781	-8.450461021	2.90154777106444e-17	4.22406691864872e-16
Rad51c	56.48934884	1.317628738	0.261337891	5.041858771	4.61031503496424e-07	2.69482361912414e-06
Tex14	16.91762837	2.963932991	0.608593834	4.870133125	1.11523086215209e-06	6.16980435958742e-06
Sept4	93.30981503	-1.742566514	0.258546365	-6.739860808	1.58538434161644e-11	1.52906832527931e-10
Rnf43	12.5907645	1.72116181	0.662594191	2.597610776	0.009387484	0.024018942
Tspoap1	192.7257216	4.437356411	0.317473526	13.97709114	2.15101499329115e-44	1.12043472469694e-42
Mpo	206.4290972	5.70959722	0.606917236	9.407538422	5.07891764951002e-21	9.44357232324718e-20
Cuedc1	51.19528902	-1.629772004	0.291899	-5.583342205	2.3593984924297e-08	1.61647408840018e-07
0610039H22Rik	23.07495139	3.351144997	0.701929013	4.774193593	1.80428756759525e-06	9.66211450251792e-06
Akap1	121.9737795	1.127133076	0.19818464	5.687287745	1.2907287484962e-08	9.13711546345095e-08
Tob1	207.5627616	-1.19097269	0.183057684	-6.5059967	7.71799201119755e-11	6.92968121347682e-10
Wfikkn2	3.827732607	3.102638678	1.27165754	2.439838227	0.01469384	0.035389051
Abcc3	19.67348958	-2.075664374	0.49371395	-4.204184175	2.62025521112441e-05	0.000117344
Mycbpap	14.00673454	-2.760762877	0.632687599	-4.363548271	1.27969687384158e-05	6.07153339142731e-05
Eme1	48.74714812	4.124623038	0.487093748	8.467821757	2.50024518521714e-17	3.65797823960702e-16
Gm11545	9.189163375	4.417988189	1.076592553	4.103677083	4.06634937901904e-05	0.000176822
Samd14	14.91253683	3.168500107	0.646401516	4.901752286	9.49855635443423e-07	5.28901797916166e-06
Phospho1	11.22467366	2.856850597	0.670853653	4.258530284	2.05775345494445e-05	9.39289636410162e-05
Abi3	906.4614629	-1.032206471	0.113850676	-9.066318328	1.23106415002037e-19	2.10758756406169e-18
Gngt2	407.4306916	-1.081916271	0.141737012	-7.633265704	2.28880476740777e-14	2.74764923012718e-13
Tbx21	39.77295315	2.657499106	0.444247875	5.982018727	2.20388926900302e-09	1.69491777342332e-08
Tbkbp1	119.5598413	3.452318456	0.310075952	11.13378329	8.59101301072395e-29	2.28197812141996e-27
Arhgap23	118.4700193	1.329745192	0.205904671	6.458062287	1.06052094632368e-10	9.37303981982465e-10
Stac2	434.9273359	3.173734895	0.298492166	10.63255675	2.10267624746366e-26	5.09673455428938e-25
Grb7	7.772859033	5.858975724	1.510995837	3.877559143	0.00010551	0.000425077
Cdc6	152.5002175	4.774339781	0.344577921	13.85561722	1.17641280608796e-43	5.97935214831352e-42
Top2a	1785.853491	4.993713143	0.218917637	22.81092203	3.57248105353415e-115	1.41827497825306e-112
Igfbp4	43.6062962	3.011975868	0.335055769	8.989476219	2.48411435963154e-19	4.15121226719313e-18
Tns4	3.538087641	4.121985373	1.555695498	2.649609373	0.008058488	0.020935822
Krt222	51.09685134	1.845494542	0.556413877	3.316765843	0.000910659	0.003005993
Krt24	40.08274622	1.762697619	0.733682763	2.402533778	0.016281931	0.038698581
Krt10	17.04667709	-1.114257822	0.459779325	-2.423462218	0.015373352	0.036820344
Hap1	63.44653603	1.859680233	0.391281564	4.752792884	2.00625838427081e-06	1.07007732049941e-05
Fkbp10	19.31934683	-1.364990347	0.416226618	-3.279440303	0.001040132	0.003382444
Dhx58	2683.149365	1.724078446	0.090976487	18.95081351	4.34809393126868e-80	7.09657241737841e-78
Psmc3ip	68.04801203	1.689882703	0.245752832	6.876350871	6.14051514220322e-12	6.19917710816654e-11
Cntd1	9.185756445	1.573669632	0.620701007	2.535310261	0.011234777	0.02812332
Ptges3l	21.59268982	1.420996623	0.408105914	3.481930975	0.000497812	0.001739795
Brca1	191.4962987	3.629300859	0.30248742	11.99818776	3.63161145934935e-33	1.17499428912737e-31
Tmem106a	480.9230415	2.674396853	0.149141878	17.93189741	6.64720030672399e-72	8.49049785264945e-70
BC030867	49.04344876	5.207093494	0.546805123	9.522759166	1.68640850264301e-21	3.21292535607304e-20
Slc4a1	9.220896589	1.887866783	0.711676357	2.652704089	0.007984984	0.02076322
Itga2b	79.12393783	2.417534489	0.271451927	8.905939684	5.29357065018477e-19	8.67826554470581e-18
Kif18b	158.3669722	5.265062442	0.358409344	14.6900814	7.46241053244984e-49	4.52955984756842e-47
Myl4	66.4407577	2.815336719	0.493707189	5.702442225	1.18102947553314e-08	8.38479553702576e-08
Tanc2	170.6138863	-1.113616774	0.255586645	-4.357100788	1.31796587240193e-05	6.23296867344237e-05
Cyb561	14.15768898	1.810743785	0.493151273	3.671781629	0.000240865	0.000903396
Tcam1	5.199488845	2.232000573	0.972684094	2.294681888	0.021751362	0.049813806
Kpna2	641.1686336	2.176913016	0.203613522	10.69139708	1.11675925018968e-26	2.75236185000607e-25
Prkca	2414.75568	-1.269016068	0.094527255	-13.42486953	4.323451147413e-41	1.99708094038835e-39
Slc16a6	391.4882749	2.226048989	0.259280381	8.585489504	9.04504621836858e-18	1.37113192880925e-16
Arsg	21.84447649	4.242761178	0.721989418	5.876486652	4.19065179835478e-09	3.10420999828711e-08
Wipi1	81.8258457	3.778998407	0.448236567	8.430812394	3.43273701997493e-17	4.96793341484062e-16
Abca9	11.8723802	-2.189052313	0.56441993	-3.878410732	0.000105141	0.000423709
Abca6	88.71711158	-1.574244572	0.241960119	-6.506215068	7.70678699836893e-11	6.92385285743371e-10
Abca5	532.4324722	-1.050708279	0.142844695	-7.355598877	1.90072997116018e-13	2.149331989713e-12
Map2k6	122.2734229	-1.46136993	0.1948474	-7.500074063	6.37817846879621e-14	7.4951250822518e-13
2610035D17Rik	74.93162896	-1.478110888	0.213505308	-6.923063886	4.41978319120731e-12	4.51475627925203e-11
Cdc42ep4	58.36801184	2.610840849	0.361686496	7.218519023	5.25567859353637e-13	5.71856761929302e-12
Ttyh2	37.08612088	1.231902899	0.375843745	3.277699621	0.001046567	0.003401111
Kif19a	26.48748125	4.418479957	0.887558185	4.978242587	6.41642051566718e-07	3.65454831154072e-06
Gprc5c	494.834933	2.469022062	0.184625303	13.37315103	8.67850010255124e-41	3.92241501558077e-39
Cd300lb	39.76314033	1.536083511	0.397170928	3.867562809	0.000109929	0.000440442
Cd300ld	40.65573795	1.811091413	0.336248983	5.386161751	7.19781922513626e-08	4.67826400876224e-07
Cd300c2	623.6894634	-1.162760892	0.142311781	-8.170517451	3.07069523515889e-16	4.20759723034039e-15
Hid1	689.6060836	1.753100978	0.371792175	4.715271311	2.41388879488998e-06	1.2786733684868e-05
Slc16a5	19.89042565	4.270822889	1.296971789	3.29291888	0.000991531	0.003245231
Caskin2	121.9520421	1.358153673	0.290320177	4.67812361	2.89512009974988e-06	1.52066018279145e-05
Itgb4	22.87473144	1.58913495	0.425036498	3.738819977	0.000184886	0.000709803
Sphk1	19.74531704	6.435142561	1.286231006	5.003100168	5.64156074446565e-07	3.25103514223052e-06
2900041M22Rik	10.43324158	-2.609658737	0.699034901	-3.733230963	0.000189039	0.000724067
Tk1	282.8242953	2.347160876	0.148407181	15.81568263	2.42566241536075e-56	1.91562124834592e-54
Birc5	281.5949159	4.117877944	0.249637056	16.4954595	3.95539370437339e-61	3.72440885407312e-59
Timp2	1599.273691	-2.931465091	0.123979161	-23.64482108	1.33438206085503e-123	6.53357936396652e-121
Lgals3bp	10105.84506	1.010761807	0.048259985	20.94409682	2.12387709499893e-97	5.67229648153441e-95
Sgsh	467.9353412	-1.042829487	0.119437269	-8.731189997	2.5200692416366e-18	3.97607917190118e-17
Rnf213	18033.20234	1.503747506	0.133006019	11.30586058	1.22744828971368e-29	3.38909547511358e-28
Aatk	11.16065187	2.901289986	0.755944495	3.837966949	0.000124057	0.000491577
Slc25a10	208.3438916	1.163116992	0.173566289	6.701283978	2.06596101356045e-11	1.9782856146147e-10
Pycr1	214.8284323	4.712994626	0.427027109	11.03675745	2.54035780372553e-28	6.59281197507496e-27
Ccdc57	13.58270424	1.695978911	0.475624537	3.565793557	0.000362757	0.001309866
Slc16a3	44.64028733	1.696622813	0.287400937	5.903330825	3.56234904739169e-09	2.67248953815815e-08
Metrnl	58.43231013	2.726155385	0.355701265	7.664171186	1.79989696551478e-14	2.1832111087074e-13
Efr3b	10.30820352	2.779022273	0.922754931	3.011658002	0.002598251	0.007710246
Fkbp1b	14.39288211	1.946484897	0.504013322	3.861971123	0.000112476	0.000449322
Mfsd2b	29.56858578	1.452890303	0.40066473	3.626199648	0.000287623	0.001061265
Hs1bp3	109.6795634	-1.107178615	0.190380218	-5.815617955	6.04102968322222e-09	4.40599230470959e-08
Sdc1	1036.428416	1.183138132	0.39083757	3.02718629	0.002468418	0.00736215
9530020I12Rik	4.859091535	-2.476209358	0.904198966	-2.738566897	0.00617076	0.016531516
Gen1	96.2613046	1.312642247	0.284849109	4.608202041	4.06165892574316e-06	2.09086748431469e-05
2410004P03Rik	49.2348641	-1.346774591	0.331996329	-4.056594825	4.97933518452004e-05	0.000213801
Asap2	34.84885785	3.237674585	0.515051152	6.286122402	3.25493347796834e-10	2.77330149987686e-09
Rrm2	767.9029964	5.403871876	0.266446966	20.28122879	1.88366487314273e-91	4.39192909866566e-89
Mboat2	9.164313219	5.731296697	1.399447005	4.095401025	4.21438245917024e-05	0.000182665
Id2	682.0039859	3.944512603	0.23444663	16.82477839	1.60661712955247e-63	1.60541489904736e-61
Rsad2	4914.895429	2.430498526	0.128789973	18.87179926	1.9455995985302e-79	3.14053983547364e-77
Cmpk2	1117.06069	1.266261481	0.105518132	12.00041596	3.53515233810247e-33	1.14631021400413e-31
Prkar2b	345.3565864	-1.694636261	0.132913168	-12.74995008	3.11944936702417e-37	1.21178948647517e-35
Gdap10	170.312007	1.234888681	0.224644187	5.497087179	3.8611584339706e-08	2.5862542743545e-07
Hdac9	685.9066148	-1.490424021	0.118112215	-12.618712	1.66522532027054e-36	6.17689260844796e-35
Ispd	53.21271295	-1.272386156	0.299076647	-4.254381506	2.09627631775006e-05	9.5598270200033e-05
Agmo	14.56361832	-1.498673136	0.478685203	-3.130811497	0.00174324	0.005362608
Etv1	23.75039792	-1.922866758	0.493430353	-3.896936507	9.74171455900946e-05	0.000395075
Arl4a	289.1190295	-1.253708824	0.201663226	-6.216844043	5.07253469476807e-10	4.22874359429331e-09
Scin	39.97494011	1.791571991	0.508454633	3.523563115	0.000425786	0.001512909
Lrrn3	34.12351014	3.638984747	0.651688386	5.583933708	2.35138364646155e-08	1.61173468888818e-07
Coch	20.88597017	-3.775443235	1.364697199	-2.76650618	0.005666051	0.015310637
Gpr33	348.358062	5.557563884	0.378107661	14.6983636	6.6036293531334e-49	4.02492579121064e-47
Egln3	57.60071062	-1.902549681	0.324969105	-5.85455556	4.78287301524553e-09	3.52688864060952e-08
Gm527	31.31554175	-1.003605389	0.397453004	-2.525091971	0.011566801	0.02882184
Fancm	113.8812676	1.645870693	0.238786015	6.892659491	5.47588423046938e-12	5.55876043271352e-11
Mis18bp1	117.0550086	3.689632177	0.291719905	12.64785885	1.14965385545198e-36	4.31899372959952e-35
Lrr1	17.59567113	5.032669447	0.831560174	6.052080901	1.42986624297944e-09	1.1328643604706e-08
Pole2	70.34041446	1.929898667	0.270981685	7.121878615	1.06465804259394e-12	1.13571256264796e-11
5830428M24Rik	150.9707059	-1.285655941	0.242267739	-5.306756673	1.1159298414504e-07	7.09298720946124e-07
Atp5s	70.11262335	-1.202137353	0.256018709	-4.69550588	2.65947717864454e-06	1.40269516255331e-05
Pygl	79.26987699	3.091137447	0.418925236	7.378732954	1.59802989857851e-13	1.82247369411644e-12
Hspa2	79.36629449	1.351190065	0.412837984	3.272930588	0.001064386	0.003447578
Sptb	11.7604945	6.826225798	1.295260577	5.270156385	1.36307574297072e-07	8.58585745647383e-07
Plekhh1	36.21196281	-1.382083432	0.344920547	-4.006961729	6.15048243602688e-05	0.000258644
Arg2	21.79449251	3.303123476	0.849295013	3.889253351	0.000100553	0.000406446
Rad51b	84.846652	-1.032875776	0.215810738	-4.78602587	1.70116139372392e-06	9.15659938160892e-06
Gm4787	7.145740216	-1.848849374	0.7320326	-2.525638031	0.01154884	0.028789886
Adam4	16.84009372	-1.576557251	0.470303663	-3.352211294	0.000801688	0.002675147
Papln	3.581160333	4.610518231	1.573771338	2.92959855	0.003394002	0.009742914
Acot1	10.11769745	3.636057394	0.688191829	5.28349399	1.26743024014161e-07	8.01432750643135e-07
Pnma1	9.928908074	-2.092565905	0.650963442	-3.21456747	0.001306412	0.004136643
Syndig1l	4.022232724	5.901681725	1.572198206	3.753777165	0.00017419	0.000673158
Jdp2	67.790957	2.264421965	0.292809725	7.733424718	1.04691289994443e-14	1.28902796205228e-13
Tgfb3	10.31230088	2.301343022	0.59785244	3.849349554	0.000118432	0.00047087
Lrrc74a	8.774392166	-2.02078357	0.610965136	-3.307526814	0.000941237	0.003097184
Gm6566	13.79170968	1.701472082	0.510770592	3.331186462	0.000864767	0.002869337
Dio2	6.57519306	4.111085197	1.608722504	2.555496792	0.010603634	0.026721012
Efcab11	12.35020395	4.202090813	0.807254897	5.205407647	1.93571198268735e-07	1.19569694338496e-06
Lgmn	3312.642806	1.098388382	0.083587031	13.14065548	1.92551516032248e-39	8.10426710314526e-38
Prima1	4.484098765	6.358946662	1.551235034	4.099279944	4.14437506082577e-05	0.000179896
Asb2	251.2320024	2.598939762	0.21694579	11.97967362	4.54107922075035e-33	1.46280510249127e-31
Ifi27l2a	3571.432277	1.297019494	0.091214828	14.21939302	6.94527258008166e-46	3.79253193043939e-44
Serpina3g	2941.827	2.59147521	0.089941185	28.8129983	1.47437267629939e-182	2.16570602421618e-179
Serpina3f	582.9793218	3.994401543	0.219491221	18.19845696	5.30820592933542e-74	7.21965156444518e-72
Ak7	19.57562346	7.533228501	1.314614623	5.730370233	1.00211666555201e-08	7.16654902643307e-08
Ccdc85c	4.509174394	2.571855223	0.924861514	2.78080035	0.005422507	0.014750224
Cyp46a1	8.748343297	-1.686201927	0.612350533	-2.753654707	0.005893391	0.015863665
Slc25a29	65.01092062	-1.222448874	0.244415535	-5.001518717	5.68804436412079e-07	3.27525220166877e-06
Slc25a47	12.32792516	1.9577125	0.708850065	2.761814657	0.00574811	0.015506701
Exoc3l4	14.27485784	4.573186744	1.319709356	3.465298418	0.000529643	0.001840968
Tnfaip2	120.9113884	3.284491773	0.378498101	8.677696842	4.03863833727922e-18	6.27098927444973e-17
Ckb	422.5803012	2.537231239	0.719960808	3.524124109	0.000424885	0.00151044
Xrcc3	61.47707216	1.467144423	0.284279819	5.160916552	2.45743709562125e-07	1.49843476536242e-06
Crip1	1122.654369	1.120049001	0.12689568	8.826533759	1.07969769302203e-18	1.73519468411385e-17
Tedc1	182.1659648	3.456125727	0.296792275	11.64493156	2.43517055993703e-31	7.24093529451721e-30
Vipr2	240.4632514	3.785704186	0.577230549	6.558391955	5.43910932893733e-11	4.97169115947482e-10
D430020J02Rik	64.8866003	2.523323953	0.273595102	9.22284037	2.89332371203921e-20	5.13285410702221e-19
Ncapg2	587.103571	1.861565212	0.174660289	10.65820529	1.59648412309514e-26	3.90195595410057e-25
Rapgef5	31.17984272	4.52385483	0.916829051	4.934240275	8.04633374080292e-07	4.51806560851124e-06
Calm4	24.77951571	1.433448775	0.40129093	3.572093631	0.000354139	0.001281583
Akr1c13	24.96350851	-1.999186071	0.376545373	-5.30928332	1.10057138524939e-07	7.00142619226e-07
Akr1e1	113.5740906	-1.911831268	0.20204612	-9.46235079	3.01096536122358e-21	5.67026540910425e-20
Pfkp	2081.079986	1.459823966	0.075261032	19.39681028	8.21106660695905e-84	1.52673870113445e-81
Gpr137b	857.0482768	-1.071732018	0.113458732	-9.446007399	3.52001802063479e-21	6.6119622385044e-20
Epdr1	5.526234984	4.375605992	1.313406656	3.331493695	0.000863813	0.00286729
Gpr141b	90.6172177	4.405809784	0.371009128	11.87520589	1.59241514371806e-32	5.03031957980099e-31
Gpr141	156.2478528	5.232758426	0.301541362	17.35336869	1.8600943267495e-67	2.15141146186011e-65
Aoah	96.05558311	2.656300541	0.331887705	8.00361237	1.20821323152001e-15	1.59027277399618e-14
Pgbd1	12.02626229	-1.259324785	0.534434615	-2.356368301	0.01845461	0.043149573
Hist1h2bl	1.689337488	4.930249985	1.838178273	2.682139191	0.007315302	0.019239595
Hist1h2bm	2.110326804	3.839782422	1.661516171	2.311011166	0.020832238	0.048009647
Hist1h1b	6.804869463	4.313114747	1.05076424	4.104740703	4.04768628710916e-05	0.000176063
Hist1h3i	4.557619942	2.94065321	1.266600345	2.321689884	0.02024964	0.046783102
Hist1h2an	2.13986942	3.832700052	1.552361264	2.468948524	0.013551071	0.03302666
Hist1h4n	4.725687113	3.186811201	1.349175117	2.362044157	0.018174477	0.042571344
Prss16	59.70968236	3.736427747	0.414322755	9.018157221	1.91279672123922e-19	3.22584053252387e-18
Hist1h2bk	5.029512557	3.626946655	1.124119966	3.226476501	0.001253245	0.00398634
Hist1h4i	50.24064496	2.146281779	0.383307553	5.599372514	2.15129071203307e-08	1.48847429435015e-07
Hist1h2ag	1.847035718	4.982118368	1.849633048	2.693571233	0.007069104	0.018672553
Hist1h2bj	5.930538449	3.188711338	1.086677557	2.93436753	0.003342282	0.009618883
Hist1h3g	2.404912548	4.995193068	1.560393813	3.201238704	0.001368381	0.004314263
Hist1h2ae	6.393690321	2.270062739	0.84383744	2.69016594	0.00714165	0.018840462
Hist1h3d	3.802802108	2.392449776	1.011241305	2.365854484	0.017988513	0.042216531
Hist1h2ac	4.569153448	2.370690674	1.006441802	2.355516901	0.018496956	0.043230196
Hist1h3c	5.861963683	5.265997021	1.361599388	3.867508363	0.000109953	0.000440442
Hist1h2bb	6.900204987	2.874496147	0.900625165	3.191667588	0.00141454	0.004445482
Hist1h2ab	3.046829115	3.738459413	1.492954781	2.50406741	0.012277464	0.030304767
Hist1h3b	1.332453011	4.714931617	1.831534165	2.574307216	0.010044104	0.025490299
Hist1h1a	7.53980621	5.752044422	1.437483743	4.00146746	6.29508533360732e-05	0.000264271
Cmah	4622.87388	-1.38517344	0.140437368	-9.863282576	6.00533162512924e-23	1.23029729765026e-21
Gm11346	105.5643725	-1.444857227	0.187849534	-7.691566729	1.4534409482132e-14	1.77617255310347e-13
Gmnn	191.1825014	2.00079447	0.204629738	9.777632981	1.40456868659544e-22	2.83013846877921e-21
Mboat1	13.64166825	2.823440593	0.565272031	4.994835121	5.88860542413854e-07	3.38145915071036e-06
Serpinb1a	100.1862218	1.298103001	0.211995618	6.123253931	9.16834019233323e-10	7.4200412719109e-09
Serpinb6b	456.3608596	1.081504932	0.149021867	7.257357284	3.94726097782753e-13	4.35622212646947e-12
Serpinb9	661.4989584	1.385461196	0.135134516	10.25245984	1.15369474648412e-24	2.55605160348495e-23
Tubb2a	1334.351545	-1.312929571	0.127840231	-10.2700813	9.61236178152233e-25	2.13286982188492e-23
4930447K03Rik	8.179869675	-2.734568797	0.671554548	-4.071998034	4.66115729693425e-05	0.00020108
Slc22a23	243.1671849	-1.44997352	0.140326703	-10.33284107	5.00556366076117e-25	1.13467167612532e-23
F13a1	141.0733171	4.942928574	0.472763504	10.45539372	1.38422656116359e-25	3.22744507252889e-24
Bmp6	96.13247182	-1.643693303	0.20268423	-8.109626016	5.07757968548332e-16	6.86782394107408e-15
Gcnt2	402.2237779	1.744046408	0.179767068	9.701701385	2.96512318290326e-22	5.85412559592285e-21
Gcm2	47.57861621	-3.289753542	0.321056029	-10.24666488	1.22497500500712e-24	2.70581321030821e-23
Gm10790	114.8803053	-1.515474295	0.191558574	-7.911284055	2.54747522312716e-15	3.27956735780148e-14
Cd83	617.7284133	1.938463734	0.156605515	12.37800425	3.43785471637813e-35	1.21977410456228e-33
Atxn1	140.746589	3.919115159	0.424872209	9.224221021	2.85629427530058e-20	5.07328979563364e-19
Rnf144b	189.6737667	3.528210676	0.236682367	14.90694354	2.97041806453037e-50	1.96542661936426e-48
Ptpdc1	78.70529862	-1.407602093	0.236792131	-5.944463124	2.77364397482435e-09	2.11098737545051e-08
Susd3	171.3787315	1.014498308	0.139144631	7.290962673	3.07748030877496e-13	3.42462941330268e-12
Cenpp	29.29148977	3.499659886	0.574066581	6.096261309	1.08577874552571e-09	8.73439430067204e-09
9430083A17Rik	30.90539291	-1.152182421	0.377101034	-3.05536797	0.002247845	0.006760566
S1pr3	18.79032796	2.594639615	0.555786604	4.668409779	3.03540019244924e-06	1.58842156846765e-05
Cks2	225.5157336	1.776509127	0.140031061	12.68653617	7.02233820469199e-37	2.67230896084769e-35
Gadd45g	52.60522878	1.414447777	0.432032168	3.27394088	0.001060588	0.003436792
Diras2	20.22713201	-3.18712551	0.699328114	-4.557410817	5.17880684086755e-06	2.62405980288042e-05
Gm2848	15.30579856	-1.885380822	0.630310562	-2.991193444	0.002778894	0.008165468
Tspan17	95.28558604	2.807198052	0.32851885	8.545013641	1.28521092357234e-17	1.93426877626579e-16
Hk3	254.2103565	4.533491592	0.278825862	16.25922203	1.92162441949994e-59	1.73170190785488e-57
Mxd3	78.91007911	4.264153825	0.387237363	11.01173139	3.35493569088451e-28	8.67617083862721e-27
Slc34a1	8.598905066	2.45274063	0.820532112	2.989207361	0.002797022	0.008215449
Dbn1	63.60450144	4.24308714	0.517867195	8.193388534	2.53972660933536e-16	3.50620715832022e-15
Pdlim7	56.93652585	2.633836389	0.353376192	7.453349857	9.0999547351422e-14	1.05834707129457e-12
Dok3	263.9708442	2.321891304	0.271502643	8.552002572	1.20971081698569e-17	1.82250689135413e-16
Fbxl21	6.370746418	-1.695045899	0.727326677	-2.330515232	0.019778936	0.045825361
Tgfbi	316.3589074	3.626355672	0.232293754	15.61107699	6.11951972358451e-55	4.63348583606871e-53
Ctla2b	21.65901121	3.268678269	0.791495539	4.129749451	3.63158781895131e-05	0.000159475
Ctla2a	38.30132818	1.684505857	0.427795157	3.93764593	8.228489064816e-05	0.000339041
2010111I01Rik	183.3190927	1.041224275	0.223351807	4.661812631	3.1343648749814e-06	1.63671118551731e-05
Cdc14b	868.2687505	-1.733367613	0.122180882	-14.18689724	1.10438003584039e-45	5.9640582156101e-44
1810034E14Rik	275.077971	-1.702257548	0.127522857	-13.34864658	1.20620513712842e-40	5.38539430373232e-39
Ctsl	10244.13732	-1.631708319	0.099975971	-16.32100501	6.99740567472925e-60	6.42405574725612e-58
Srd5a1	18.04483472	2.209719482	0.628107207	3.518061023	0.000434712	0.001540129
Ube2ql1	4.301738684	-3.425237811	1.411255702	-2.427085188	0.015220681	0.0365023
Lpcat1	195.277892	1.437214722	0.238433747	6.027731986	1.66276483499219e-09	1.30402309990391e-08
Trip13	63.43295236	3.032023112	0.349747571	8.669175611	4.35260215096789e-18	6.74423765776027e-17
Tppp	32.27133823	-3.328355963	0.434443803	-7.661188714	1.84219927954755e-14	2.22900042975898e-13
Glrx	261.1547205	1.183585204	0.152226044	7.77518207	7.53389670206706e-15	9.35464147562663e-14
Mctp1	64.20577945	1.118006587	0.294063931	3.801916754	0.000143581	0.00056392
Arrdc3	653.1618032	-1.713742022	0.222314378	-7.708642316	1.27163261978545e-14	1.56048550977682e-13
Mblac2	89.42364236	-1.083272182	0.319260808	-3.393063458	0.000691156	0.002339261
Vcan	34.84224838	4.428511748	0.750432294	5.901280882	3.60690230932409e-09	2.70315245008478e-08
Dhfr	187.4876033	2.355803192	0.195065472	12.07698713	1.39746996239115e-33	4.64421635238996e-32
A630019I02Rik	168.8527468	-1.201532961	0.186752602	-6.433821799	1.24434738553132e-10	1.09123694006386e-09
Scamp1	112.0832871	-1.628130772	0.213256219	-7.634622699	2.26482704817643e-14	2.7224259010363e-13
F2rl1	106.7807825	3.997056931	0.553382032	7.222961176	5.086754032476e-13	5.55121322310847e-12
F2r	18.02960618	2.093270712	0.713303251	2.93461541	0.003339613	0.009613086
Gm5086	586.5283659	-1.449772767	0.151319188	-9.580891778	9.62105811001237e-22	1.857079140315e-20
Zfp366	139.5444303	4.50483518	0.339659095	13.26281336	3.80354203145834e-40	1.65296535207371e-38
Naip1	50.50496902	-2.433445821	0.43448799	-5.600720563	2.13462606641872e-08	1.47764007019909e-07
Marveld2	128.3714633	1.214362342	0.215621916	5.631905913	1.78228913274352e-08	1.24370760431684e-07
Cenph	54.95552958	3.029871937	0.348779193	8.687077656	3.71881927680018e-18	5.79276101345894e-17
Ccnb1	272.6623797	5.083437679	0.318419762	15.96457973	2.25555860270872e-57	1.8304917301209e-55
Cd180	5847.109237	-1.427377575	0.108825211	-13.11623987	2.65799309494474e-39	1.10918353896714e-37
Cenpk	38.63763155	3.378048425	0.407321535	8.29332146	1.1012918929003e-16	1.54506939969555e-15
Rgs7bp	81.43257277	-3.626232734	0.301906114	-12.01112719	3.10582598524058e-33	1.01156270282037e-31
4933425L06Rik	14.0313746	-1.653601248	0.56334668	-2.935317288	0.003332068	0.009598891
Depdc1b	36.66695506	5.059008819	0.592782597	8.534340998	1.40956538239551e-17	2.10846292281137e-16
Pde4d	24.22294506	-1.467034055	0.392384951	-3.738762286	0.000184928	0.000709803
Gapt	1413.834052	-3.049630251	0.159659831	-19.10079845	2.48655412795219e-81	4.19827512476893e-79
Gm15326	127.1566538	-1.081547398	0.158761821	-6.812389724	9.59906340329342e-12	9.47584961901728e-11
Ankrd55	112.1164941	2.975616908	0.416741463	7.140198828	9.31960133446638e-13	9.97781516049392e-12
Il31ra	34.73813045	1.735355138	0.486373289	3.567949101	0.000359786	0.001299779
Plpp1	37.92553943	3.667797829	0.456466872	8.035189518	9.34343698706019e-16	1.23756308298401e-14
Gzmk	2.921699724	4.475469501	1.532836114	2.919731249	0.003503334	0.010027371
Snx18	4191.810368	-1.172761524	0.1005238	-11.66650607	1.89028144562666e-31	5.65505990932995e-30
Itga1	9.652079889	3.508553167	0.794013523	4.418757447	9.92699802383916e-06	4.80368344856072e-05
Emb	416.2397587	1.116824413	0.108644668	10.27960627	8.70826180701442e-25	1.94400695567226e-23
Gm21188	267.1963285	2.368816595	0.164743618	14.37880641	7.0296445575406e-47	3.97147880406592e-45
Gm20767	10.33099539	3.085083335	0.994302003	3.102762868	0.001917232	0.005853714
Abhd6	407.8633673	-1.768315643	0.148520871	-11.90617613	1.0990270880114e-32	3.4867405822461e-31
Ube2e2	12.80549583	1.504303917	0.541436339	2.77835788	0.005463441	0.014839586
Kcnk5	85.85799476	4.186207016	0.547839971	7.641295343	2.15047137966984e-14	2.58920279475167e-13
Plau	99.64031923	-1.051187669	0.213839289	-4.915783582	8.84280432011653e-07	4.94073612241125e-06
Adk	604.7289168	-1.541993373	0.149775922	-10.29533556	7.396125003874e-25	1.65865160583061e-23
Cacna1d	361.3365286	-1.143731918	0.155035302	-7.377235415	1.61610106777572e-13	1.84165310974069e-12
Nt5dc2	33.92257943	2.298152341	0.424941345	5.408163665	6.36742259432305e-08	4.16063480818555e-07
Btd	437.0831954	-1.176968699	0.106436755	-11.05791602	2.00706627586358e-28	5.24587126800002e-27
Ankrd28	667.4036426	-1.440922015	0.098731976	-14.59427913	3.05423974169094e-48	1.80902127281041e-46
Vstm4	3.738242002	-3.899140683	1.630707095	-2.391073599	0.016799185	0.039710851
Wdfy4	4509.611835	1.335119204	0.150188134	8.88964508	6.13044122444255e-19	1.00166908949763e-17
Arhgap22	218.9090468	3.107117804	0.193572141	16.05147198	5.58242236639721e-58	4.63277978192139e-56
Syt15	20.12143478	3.336875102	1.358190604	2.456853325	0.01401599	0.034007413
Bmpr1a	13.96392934	1.927734157	0.816078464	2.36219217	0.018167222	0.042567926
Ptger2	5.905078126	2.347131657	0.911161991	2.575976258	0.009995751	0.025389988
Cdkn3	57.69383295	4.700651932	0.458715011	10.24743428	1.21526563941565e-24	2.68840918333983e-23
Wdhd1	227.4972082	2.52584338	0.226986366	11.12773171	9.19454699112379e-29	2.43349010365076e-27
Lgals3	2077.482758	1.900592936	0.158911098	11.96010197	5.74912792356947e-33	1.84386332029065e-31
Dlgap5	194.934145	4.639098436	0.328405196	14.12614202	2.62115875129766e-45	1.40518981378873e-43
Peli2	687.4563141	-1.516567323	0.148203541	-10.23300332	1.41075140068678e-24	3.09753771669479e-23
Gm6498	2.440762929	-3.775966025	1.556380643	-2.426119884	0.015261228	0.036575653
Tlr11	105.2887625	4.508483712	0.371894351	12.12302285	7.97619696285025e-34	2.66884640517784e-32
Pnp	2397.827877	1.929002346	0.130652642	14.76435777	2.48679837331851e-49	1.56775027062986e-47
Pnp2	10.85435445	6.654286201	1.260809901	5.277787077	1.30753266137649e-07	8.24660681106023e-07
Ang	24.26403531	1.153977789	0.38756314	2.977522033	0.002905888	0.008501211
Rnase4	122.218618	1.333109745	0.178882767	7.452421304	9.16425234535241e-14	1.0649818251652e-12
Rnase2b	13.0692879	-1.379305188	0.574999037	-2.398795649	0.016449092	0.039002535
Arhgef40	146.2614352	4.210639015	0.345136954	12.19990778	3.11176181742805e-34	1.06547014769699e-32
Sall2	15.40225364	2.547830178	0.72137469	3.531909579	0.00041257	0.001470934
Abhd4	393.7626201	-1.391533912	0.127219572	-10.93804901	7.58138013460336e-28	1.94350598249893e-26
Mmp14	105.1323838	1.099608182	0.221421324	4.966134968	6.83004294830903e-07	3.87710859857418e-06
Haus4	244.1427626	1.071730663	0.119922065	8.936892976	4.00265703937015e-19	6.59137099229912e-18
Cebpe	4.249874103	6.446383097	1.500878913	4.29507207	1.74636594553302e-05	8.08457906521732e-05
Slc7a8	51.39811198	1.761898441	0.36592896	4.814864731	1.4729963475144e-06	8.0195861188432e-06
Slc22a17	46.1179457	-1.33034026	0.337120348	-3.946187965	7.94052865550664e-05	0.00032782
Zfhx2os	13.14933383	3.416004712	0.793887701	4.302881515	1.68591019563488e-05	7.83185795815329e-05
Ltb4r1	8.018211238	4.237914849	0.920028877	4.606284601	4.09927260609022e-06	2.10868857691167e-05
Adcy4	3.771755922	2.519833059	1.026244091	2.455393488	0.014073045	0.034123301
Mcpt8	9.038174923	1.91463412	0.771591094	2.481410343	0.013086363	0.03204828
Ctsg	28.50413076	6.36902365	0.941110321	6.767563278	1.30969376883928e-11	1.27742973243561e-10
Gzmb	225.4375119	2.931804668	0.454042565	6.457114139	1.06718410185249e-10	9.42625813115524e-10
Il17d	7.88033983	-3.541660696	0.920015343	-3.849566991	0.000118327	0.000470648
Ska3	66.12290778	4.47481519	0.492333672	9.088988726	9.9964484373809e-20	1.71941254211578e-18
Gm6904	73.9551891	2.094601589	0.47740046	4.387514813	1.14653187079868e-05	5.48758769962911e-05
Phf11a	1169.882871	2.036622849	0.117926267	17.27030715	7.8722315313296e-67	8.96396968710857e-65
Phf11b	3674.597534	1.307893606	0.112834886	11.59121663	4.56600287167761e-31	1.33339992409687e-29
Phf11d	1948.959787	3.99053298	0.175645664	22.71922283	2.89280529079871e-114	1.11822149780374e-111
Arl11	142.1285996	-1.1323748	0.183866876	-6.158666648	7.33599615528533e-10	6.01330622349254e-09
Ebpl	156.3792614	-1.15515915	0.195078785	-5.921500649	3.19017046582923e-09	2.40803771698692e-08
Spryd7	127.044607	-1.134240724	0.163259976	-6.94745127	3.71944476059467e-12	3.81262554699058e-11
Blk	249.1224961	1.135364349	0.201660772	5.630070425	1.80136054009963e-08	1.25588875748499e-07
Fam167a	91.17195956	1.506972871	0.35546543	4.239435807	2.24082258872081e-05	0.00010156
Nuggc	234.3815201	8.285343157	1.093278049	7.578440971	3.49731955247313e-14	4.16643365014419e-13
Pbk	119.7658052	4.641860733	0.335925817	13.81811252	1.98198777369263e-43	1.00046111366911e-41
Esco2	98.46835511	5.039148377	0.431816769	11.66964495	1.82181983192922e-31	5.47253814135139e-30
Cdca2	165.2178275	4.07540522	0.326309824	12.48937336	8.53230091491949e-36	3.08696965860228e-34
Dock5	395.6150587	3.626616554	0.180632506	20.07731958	1.16514406902973e-89	2.55444794477279e-87
Hr	67.59083948	-2.290076613	0.243380275	-9.409458583	4.98699052561512e-21	9.28439845763757e-20
Dmtn	81.7411737	2.171558714	0.481287979	4.511973721	6.42271473099141e-06	3.20568320365385e-05
Dok2	120.8109569	2.980906683	0.291526078	10.22518022	1.52943212009531e-24	3.34811153682265e-23
Cysltr2	13.71004341	1.955720674	0.794585334	2.461309807	0.013843077	0.033643442
Tsc22d1	4195.248179	-1.574359529	0.127241918	-12.37296286	3.66064552571984e-35	1.29257745498314e-33
Serp2	21.72165031	-1.653668812	0.42683455	-3.874261844	0.000106948	0.000430283
Dgkh	54.59082253	2.577737465	0.431948788	5.967692325	2.40632572295242e-09	1.84192384285816e-08
Kbtbd6	13.78223356	3.753233667	0.710428963	5.283052725	1.27048806658199e-07	8.03020620052618e-07
Olfm4	3.083155395	6.148755789	1.702689067	3.611202954	0.00030478	0.001118669
Diaph3	164.642288	2.680406412	0.203406886	13.17755984	1.18150867787196e-39	5.05981952456594e-38
Bora	120.3291334	2.182995652	0.246397295	8.859657538	8.02606124868842e-19	1.30270512355784e-17
4933432I03Rik	6.053342123	5.034102358	1.448985188	3.474226237	0.000512329	0.001786704
Acod1	25.79939468	4.746415838	0.917067766	5.175643518	2.27126758996587e-07	1.38953142977962e-06
Spry2	21.98372861	-1.136592501	0.464546959	-2.446668692	0.014418331	0.034839753
Dzip1	27.08064741	1.063448963	0.329547523	3.226997288	0.001250966	0.003979954
Uggt2	8.94157614	-2.178016848	0.61778934	-3.525500859	0.000422683	0.001502975
Farp1	54.43285238	-2.197183181	0.357732254	-6.141976737	8.15007958545372e-10	6.6583158526546e-09
B930095G15Rik	19.13050617	-2.17742309	0.411957751	-5.285549515	1.25327966216611e-07	7.93061120326167e-07
Dock9	115.3595469	1.595341494	0.22948455	6.951847069	3.60534131769282e-12	3.70341668640488e-11
Tmtc4	143.7440858	1.247968035	0.226673537	5.505574448	3.6796641526635e-08	2.47144886778574e-07
Selenop	1219.028101	-1.373016329	0.123290615	-11.13642214	8.34030286980209e-29	2.22342484309479e-27
C6	29.49757545	-3.01275011	0.623981392	-4.828269155	1.37724864090596e-06	7.53460159637528e-06
5430437J10Rik	7.893648586	3.400033853	1.010743502	3.363893854	0.000768511	0.002577319
Fyb	8171.48465	-1.083999191	0.116805675	-9.280364076	1.68900434426523e-20	3.04414537581742e-19
Il7r	2805.172938	-1.467436476	0.132252208	-11.09574277	1.31562536772384e-28	3.45710572924785e-27
Prlr	105.491157	4.761673187	0.479800293	9.92428154	3.26445164379311e-23	6.77281499938941e-22
Rai14	8.545844046	2.148127817	0.772332618	2.781350634	0.005413323	0.014730141
Tars	832.6558535	1.013891878	0.144507848	7.016171734	2.28029752425864e-12	2.37386891097344e-11
Ankrd33b	197.6455818	2.715642983	0.361809518	7.505725652	6.10892397431941e-14	7.20176438673979e-13
Snhg18	3.244320094	-4.607346116	1.562009983	-2.949626549	0.003181582	0.009225082
Sema5a	21.34876368	-4.174387648	0.583997143	-7.147959024	8.80775926795947e-13	9.45048764697272e-12
Sdc2	87.01519015	-4.534648616	0.342039495	-13.25767543	4.07326999691936e-40	1.76496350987459e-38
Matn2	228.6150983	-1.553252154	0.169733989	-9.151096765	5.63584177051456e-20	9.83193346402475e-19
Ncald	440.3792999	-1.411600918	0.132588315	-10.64649565	1.81053006026523e-26	4.39584728185719e-25
Rrm2b	582.2127895	-1.149145528	0.126156697	-9.108874575	8.32409438276628e-20	1.44019578784987e-18
Angpt1	39.60543738	-2.083871249	0.350113637	-5.951985383	2.64909038319899e-09	2.02037843399844e-08
Dscc1	32.30038447	4.672749826	0.64487694	7.245955835	4.29400029362789e-13	4.72115047253743e-12
Deptor	57.78212672	1.073217366	0.271545508	3.952256014	7.74178488076421e-05	0.000320155
Col14a1	4.700328695	-2.642502276	0.999050149	-2.645014646	0.008168738	0.021192263
Atad2	545.0418546	1.764943281	0.145721553	12.11175176	9.15184829074339e-34	3.05526135324386e-32
Mtss1	1077.883813	-1.279689453	0.08878332	-14.41362464	4.2481759154648e-47	2.41866108613421e-45
Trib1	3917.085989	-1.455856557	0.095187227	-15.294663	8.29892802243378e-53	5.9464855473917e-51
Fam84b	263.5615372	2.185146286	0.194288007	11.24694375	2.3975633633889e-29	6.53391618642291e-28
9930014A18Rik	7.915735284	2.771488207	0.892714143	3.104564019	0.001905597	0.005825455
Myc	253.8905489	2.630793879	0.227152852	11.58160178	5.10825421810965e-31	1.48584447940223e-29
Pvt1	21.02966459	2.634552027	0.54026433	4.876413046	1.08032277142926e-06	5.99277235253944e-06
Asap1	337.0430001	1.32823616	0.130309454	10.19293782	2.13221500726466e-24	4.6469000358621e-23
Tg	85.90985735	1.155822373	0.383873495	3.010946026	0.002604351	0.007725226
Peg13	605.4666493	-2.6752572	0.129334573	-20.68478005	4.74934991141949e-95	1.1824271330312e-92
Gpr20	6.076063653	-3.792504089	1.066022907	-3.557619694	0.000374231	0.001346662
Ptp4a3	2494.560334	-1.313735596	0.093608508	-14.03436105	9.60582670613342e-45	5.07553915418683e-43
Adgrb1	6.785214773	6.655980697	1.769377849	3.761763323	0.00016872	0.000654256
Lynx1	1887.914871	-1.008189592	0.105460615	-9.559868279	1.17906673262673e-21	2.2580588312326e-20
2010109I03Rik	13.74294082	1.34938916	0.570171112	2.366638945	0.017950435	0.042140633
Ly6i	236.1104996	2.395843893	0.179937089	13.31489748	1.896325786843e-40	8.39009924184843e-39
Ly6a	16824.90514	1.163744938	0.084970364	13.69589206	1.07432768642908e-42	5.26026646198558e-41
Ly6c1	117.8078067	1.150303573	0.326554428	3.522547772	0.00042742	0.001518349
Ly6g	5.890540861	6.874162602	1.423396503	4.829408101	1.3693949569874e-06	7.49722047081176e-06
9030619P08Rik	20.81083658	1.253288644	0.427632329	2.930762151	0.003381316	0.009715991
Rhpn1	6.94606179	6.887454671	1.339040201	5.143575725	2.6955792818797e-07	1.63145299017433e-06
Nrbp2	8.000344091	2.601056682	1.061244438	2.450949648	0.014247988	0.034496242
Parp10	1224.666172	2.271179224	0.119832092	18.95301326	4.17006941402963e-80	6.88248872164958e-78
Slc39a4	22.99055465	1.695714175	0.463739911	3.65660607	0.000255577	0.000953802
Tonsl	122.0676712	1.818444542	0.202644037	8.973590206	2.87003531920084e-19	4.76899873345488e-18
Recql4	83.49699103	2.062051372	0.241624604	8.534111748	1.41236281893941e-17	2.11049821438464e-16
Lrrc24	5.57513725	-1.962404197	0.700271393	-2.802348083	0.00507321	0.013929044
Apol11b	3.173840955	5.953544835	1.687163305	3.528730632	0.000417558	0.001486398
Apol7e	11.19114729	2.064140365	0.634806171	3.251607277	0.001147545	0.003690887
Apol9b	13.45231577	4.452947693	1.276564192	3.488228577	0.000486232	0.00170216
Kctd17	228.4914517	1.814649948	0.156822246	11.57138092	5.7548880185615e-31	1.66732840443096e-29
Il2rb	214.3260053	1.076093292	0.351219793	3.063874285	0.002184907	0.006584756
C1qtnf6	21.43483921	2.941330631	0.567966171	5.178707431	2.23428547632825e-07	1.36918729085464e-06
Gm36738	25.85316714	-1.955064331	0.427937391	-4.568575614	4.91049917122978e-06	2.49758733816462e-05
Sh3bp1	1184.657027	1.525646856	0.082173363	18.56619715	6.0327300512195e-77	8.86147717223632e-75
H1f0	1157.83007	1.416105261	0.201206649	7.038063934	1.94929249624838e-12	2.03794715141583e-11
Gcat	65.9963787	1.010890667	0.272352093	3.71170515	0.000205868	0.000781999
Kdelr3	25.49640236	3.389188316	0.85950037	3.943207511	8.03990309854323e-05	0.00033155
Dmc1	13.69985933	4.190579714	0.783726161	5.346994809	8.94265800176986e-08	5.73118252129134e-07
Gm16576	28.82825626	1.079671142	0.385246741	2.802544515	0.005070122	0.013923167
Fam83f	356.9618406	-1.207452253	0.14292883	-8.447926507	2.96521935790316e-17	4.30822029161618e-16
Shisa8	9.887380791	2.52971681	1.009779087	2.505218064	0.012237592	0.030221585
Tnfrsf13c	439.7203933	1.248535822	0.223207243	5.593616974	2.22387274123807e-08	1.53447255009082e-07
Cenpm	69.10488593	3.852264459	0.324441424	11.8735284	1.62467898018126e-32	5.11025900211617e-31
Sept3	173.0288454	3.365387591	0.330221837	10.1912933	2.16859801784605e-24	4.71919056061343e-23
Gm20324	49.36074744	1.340159473	0.262436757	5.106599737	3.28007517212021e-07	1.95222950580526e-06
A4galt	33.38307157	4.683786604	0.824352813	5.681774275	1.33304523614257e-08	9.41851922736807e-08
1700001L05Rik	26.98138684	1.130071063	0.365306661	3.093486064	0.001978198	0.006021085
Parvb	37.54728023	2.713728208	0.427524775	6.347534377	2.1879309854305e-10	1.89161378722711e-09
Rtl6	640.888467	-1.078744834	0.088946851	-12.12797106	7.50867846845951e-34	2.5239125405767e-32
Arhgap8	23.71292605	4.836336989	1.30022762	3.719607949	0.000199532	0.00076049
Phf21b	11.15493467	2.0994616	0.600074571	3.498667835	0.000467589	0.001645128
Fam118a	81.51501578	1.302573215	0.279862697	4.654329538	3.25036607613448e-06	1.69427350221219e-05
Gtse1	124.6865367	4.031305589	0.318533063	12.65584663	1.03849960165699e-36	3.91141555095887e-35
Creld2	3282.878896	1.471548855	0.307416159	4.78682988	1.69436338048943e-06	9.12335179472478e-06
Mapk11	200.1112272	1.502218811	0.153859301	9.763587879	1.61343963601685e-22	3.24654997444541e-21
C230037L18Rik	37.54838677	-1.385117577	0.315307332	-4.392912685	1.1184205419659e-05	5.3705391765077e-05
Shank3	10.65081594	3.033437708	0.986260555	3.075696065	0.002100118	0.006361855
Lrrk2	491.8676049	1.202448751	0.224074331	5.366294067	8.0370867463067e-08	5.1822394070293e-07
Prickle1	8.547429435	-1.762589271	0.686370635	-2.567984675	0.010229168	0.025910717
Amigo2	74.55407263	4.138238134	0.546200912	7.576402831	3.5526756178671e-14	4.22895074155996e-13
Endou	181.2019943	5.684652559	0.665647591	8.54003325	1.34183219301339e-17	2.01329653556422e-16
Rapgef3	187.5371609	5.027319268	0.520798446	9.653099594	4.76919646511073e-22	9.32819265992164e-21
Tmem106c	483.4614103	-1.209522507	0.100430321	-12.04339983	2.1011413329006e-33	6.92010426882891e-32
Adcy6	459.2496162	3.532758069	0.196878414	17.94385681	5.36023001933823e-72	6.90670339947888e-70
Cacnb3	1382.714361	5.161776996	0.167712531	30.77752734	5.23818812407891e-208	1.0991963622085e-204
Rnd1	15.10845056	2.333091537	0.668285857	3.49115803	0.000480932	0.001686016
Fkbp11	285.1330463	4.934876587	0.594923766	8.294973024	1.08609849276055e-16	1.52521039772081e-15
Tuba1b	2821.628229	1.011872441	0.093332952	10.84153472	2.18769833595195e-27	5.55970603058793e-26
Tuba1c	445.7945623	1.512419541	0.190479196	7.94007732	2.02055259263709e-15	2.61266699236322e-14
Troap	101.0846511	4.463551813	0.36578149	12.20278209	3.00382380679601e-34	1.03091513780436e-32
Lima1	184.1027016	1.048410091	0.230307192	4.552224722	5.30815915556233e-06	2.68497072438206e-05
Slc11a2	101.2562169	1.0212851	0.22670315	4.50494446	6.639030436154e-06	3.30915229306638e-05
Tfcp2	117.7714675	-1.07417477	0.202275822	-5.310445694	1.09357467315446e-07	6.95992997138901e-07
Smagp	32.11039109	2.866355987	0.548673275	5.224158201	1.74949160837362e-07	1.08477341643732e-06
Galnt6	267.5758655	1.568461048	0.140168106	11.18985689	4.57170904771251e-29	1.22992370333057e-27
I730030J21Rik	16.98030863	1.482556366	0.43339214	3.420819689	0.000624327	0.002136208
Slc4a8	245.8438972	4.987537156	0.259772963	19.19960068	3.72948112757699e-82	6.44498215093864e-80
Acvrl1	220.8657877	2.988335715	0.182525329	16.37217001	3.02242470402583e-60	2.80989851123009e-58
Grasp	191.0471122	-1.378878162	0.241581956	-5.707703446	1.14510708051892e-08	8.14156723414443e-08
Krt80	26.60249391	1.630872491	0.455993689	3.576524261	0.000348193	0.001260687
Soat2	94.17678581	1.620978932	0.208866981	7.760819478	8.43823552634703e-15	1.04246628802785e-13
Csad	574.3986551	1.974426495	0.109523675	18.02739441	1.18757629464098e-72	1.55752751714119e-70
Rarg	125.1870027	-1.675377797	0.214408039	-7.813969131	5.54146719165309e-15	6.97503098356403e-14
Espl1	300.6600417	2.829459047	0.191396465	14.78323565	1.87917287007325e-49	1.2001378386307e-47
Map3k12	65.38861832	1.611071432	0.323145987	4.9855839	6.17749648413567e-07	3.53242477578743e-06
Nfe2	27.70714111	3.313420707	0.579901219	5.713767444	1.10501986295119e-08	7.87179280644519e-08
Itga5	224.4530941	1.712414783	0.17821985	9.608440288	7.36562203087746e-22	1.42735649091766e-20
Pde1b	430.2765597	1.312762403	0.128275214	10.23395218	1.3969919074802e-24	3.07191828278094e-23
Mefv	29.02225222	2.955318327	0.537981219	5.493348513	3.94383413806944e-08	2.63922458560829e-07
Zfp174	23.28147068	-1.165019751	0.356307578	-3.269702426	0.001076607	0.003484088
Adcy9	51.30998919	-1.010507052	0.313115891	-3.227262114	0.001249809	0.003977133
Srl	583.4135422	-1.00462837	0.130819257	-7.679514439	1.59692716672666e-14	1.94182641987151e-13
Nmral1	630.5380877	1.075147977	0.136105102	7.899395135	2.80260109477269e-15	3.59540676690969e-14
Cdip1	1890.033063	-1.173916902	0.103469652	-11.34551897	7.80617377581484e-30	2.1716834581997e-28
Rmi2	48.70870335	3.990832793	0.491170784	8.12514287	4.4683576735444e-16	6.0605453247178e-15
Tnfrsf17	43.91210931	3.964605414	0.619221069	6.402568669	1.52784374002238e-10	1.3311089381488e-09
Snx29	258.568823	-1.103095819	0.187739161	-5.875683128	4.21103152928435e-09	3.11773397851098e-08
A930007A09Rik	36.98762831	-1.277940854	0.312810397	-4.085352872	4.40098805491794e-05	0.00019036
Mcm4	735.1481928	1.379199367	0.127967428	10.77773762	4.3853894398441e-27	1.09926596385444e-25
Fgd4	38.60728563	1.499628239	0.345138865	4.344999623	1.39275902655274e-05	6.55915653985603e-05
Igll1	24.81740587	2.257139709	0.578303318	3.903037801	9.4992859888082e-05	0.000385882
2610318N02Rik	43.52045537	3.69195184	0.462377983	7.984705104	1.40858634014331e-15	1.84245100181345e-14
Sdf2l1	1666.562463	1.186452551	0.201414306	5.890607154	3.84779274678671e-09	2.86759145903349e-08
Slc7a4	17.82848972	-1.853407226	0.476134163	-3.89261551	9.91692560572153e-05	0.000401515
Sept5	32.33938713	1.765049023	0.536381298	3.290661011	0.000999523	0.003267021
Cdc45	176.9299859	3.929865753	0.294612663	13.33909316	1.37117342746235e-40	6.10338378060437e-39
B3gnt5	126.4577599	1.342697378	0.208381589	6.44345492	1.1678396916208e-10	1.0278248789825e-09
Camk2n2	3.047842331	5.114085374	1.51927781	3.366129184	0.00076231	0.00255886
Clcn2	425.2510188	1.087696616	0.139274695	7.809721755	5.73143735389342e-15	7.1937827033103e-14
2510009E07Rik	67.14693569	-1.865964417	0.35116152	-5.31369273	1.07425702426362e-07	6.84588348347433e-07
Dgkg	53.12131391	4.265828732	0.690289165	6.179770662	6.41947873245254e-10	5.30645599893052e-09
Rfc4	132.6187227	1.961782792	0.224172314	8.75122695	2.11045457640948e-18	3.34417122684777e-17
BC106179	8.545967151	-1.666970067	0.705916925	-2.361425273	0.01820484	0.04262887
Rtp4	517.4761796	4.566424057	0.271514727	16.81832917	1.79140002914621e-63	1.76603188108246e-61
Lrrc15	22.99677714	-2.26994795	0.393002354	-5.775914384	7.65362866133761e-09	5.53268461645611e-08
Fam43a	1414.586091	-1.331521573	0.146125671	-9.11216741	8.07523199338808e-20	1.39878635319431e-18
Apod	6506.562964	3.242668527	0.172181511	18.83284978	4.0629647890764e-79	6.48705323768948e-77
Bex6	224.3830934	2.939942632	0.209216771	14.05213651	7.4744573268919e-45	3.96362107128936e-43
Muc13	12.50841914	2.60381227	0.876662071	2.970143636	0.002976605	0.008683023
Kalrn	22.60116958	1.848537964	0.551586435	3.351311503	0.000804298	0.002683245
Adcy5	94.36751129	-1.948759059	0.230811115	-8.443090194	3.09056445146326e-17	4.48589933078496e-16
Parp14	8111.362357	1.708413378	0.082477663	20.71364918	2.6092198136101e-95	6.60807411071012e-93
Parp9	4146.820425	1.142843075	0.06501944	17.57694431	3.69986144498146e-69	4.49150948473823e-67
Stfa2l1	14.07144672	5.877277562	1.024476963	5.736856731	9.64497776932932e-09	6.90760987097408e-08
Gm5483	8.514046224	6.714568056	1.428130684	4.701648197	2.58069858019381e-06	1.36359285771464e-05
Stfa1	1.809092514	5.394948453	2.020634406	2.669928038	0.00758675	0.019854432
Cd86	1072.343491	2.469262226	0.134822273	18.31494289	6.289285403703e-75	8.71540691462201e-73
Ildr1	157.2569462	5.377400703	0.578615336	9.293567539	1.49201653414454e-20	2.69572335424959e-19
Eaf2	640.7567743	3.626416273	0.390047962	9.297359891	1.43976208336938e-20	2.6045154239671e-19
Fbxo40	3.880602521	4.26255346	1.737956423	2.4526239	0.014181853	0.034364441
Polq	104.5264617	3.15068339	0.376967533	8.357970151	6.3806584750456e-17	9.09073640542626e-16
Cd80	371.2375864	1.889984447	0.241365881	7.830371233	4.86431510395542e-15	6.15434320086143e-14
Arhgap31	315.1029685	2.309390103	0.203673838	11.33866834	8.4419247244077e-30	2.34411025097967e-28
B4galt4	363.4325919	1.67742376	0.214983114	7.802583776	6.06523380913403e-15	7.60172520668684e-14
Upk1b	76.87740571	2.789605081	0.337682866	8.261020513	1.44432260279191e-16	2.01669721600859e-15
Mir568	10.82617235	-1.245867886	0.534169978	-2.33234352	0.019682627	0.045623813
Tigit	455.9566019	1.615460447	0.190428931	8.483272134	2.18947768664747e-17	3.21291086305342e-16
Zdhhc23	79.900424	1.55560316	0.336305033	4.625572045	3.73565924054046e-06	1.92875566201402e-05
Cd200	990.444564	-2.737736778	0.169655816	-16.1370052	1.40179923913714e-58	1.20415374407518e-56
Gcsam	51.1666587	4.329979971	0.464116434	9.329512292	1.06359177646184e-20	1.94317159259303e-19
Cd96	58.18762894	-3.04092037	0.300760246	-10.11077898	4.94892002622934e-24	1.05660881199539e-22
Retnlg	112.0608586	4.901558161	0.502797315	9.748576635	1.87072706653019e-22	3.74374794009019e-21
Cip2a	290.2387393	2.93602069	0.259243085	11.32535779	9.82767724178773e-30	2.71862054622636e-28
Adgrg7	9.248302721	6.851637349	1.366255661	5.014901342	5.30606851621624e-07	3.0685370249882e-06
St3gal6	532.514048	-1.383078299	0.120095491	-11.51648811	1.0896208151087e-30	3.10182948704102e-29
Pros1	261.8357502	1.079856695	0.198851037	5.430480595	5.62024908400413e-08	3.69708189856411e-07
Robo2	37.06024021	-2.456967572	0.311354199	-7.891229919	2.99222802495569e-15	3.82531222441899e-14
Samsn1	1959.934721	-1.043832044	0.089027213	-11.72486483	9.50526390884229e-32	2.89673903645196e-30
Mir155hg	85.99583383	1.374738307	0.513130479	2.679120348	0.007381586	0.019382931
Tiam1	203.2953049	3.581704541	0.242579937	14.76504852	2.46145071907238e-49	1.55845903501958e-47
Hunk	12.31958406	5.281527493	1.034099276	5.107369878	3.26673904781357e-07	1.9466584127113e-06
Mis18a	227.5064872	1.196454717	0.1466516	8.158483918	3.39255877216122e-16	4.62704696418535e-15
A930006K02Rik	118.0136703	1.729208454	0.182453847	9.477511589	2.60419065934225e-21	4.9105207439125e-20
Itsn1	1631.485899	-1.213168255	0.12199674	-9.944267848	2.67131088138383e-23	5.55791579839193e-22
Runx1	1311.545355	1.031622803	0.098053293	10.52104186	6.91051601017666e-26	1.62413711477576e-24
Cbr3	7.600711128	1.827370659	0.770626941	2.371277933	0.017726695	0.041665046
2310043M15Rik	5.969428505	2.137542186	0.840996225	2.541678695	0.011032154	0.027677422
Chaf1b	131.1908771	2.444525294	0.219317903	11.14603625	7.4867659420744e-29	1.99951099860238e-27
Ripply3	8.844573691	5.795719855	1.42165941	4.076728796	4.56737122859403e-05	0.00019715
Erg	6.720436354	2.471160766	1.021285826	2.419656382	0.015535179	0.037123364
Ets2	68.9984707	2.00887794	0.325822409	6.165561008	7.02336841165297e-10	5.76992497755987e-09
Wrb	146.4631261	-1.0375977	0.159460585	-6.506922688	7.67058630122497e-11	6.90399768251799e-10
Lca5l	25.31108439	-2.134061584	0.425649065	-5.013664452	5.34030832474202e-07	3.08712274624697e-06
B3galt5	83.94542934	-1.049841229	0.215172146	-4.87907589	1.06584050118166e-06	5.91690518588717e-06
Itgb2l	9.597134092	5.88145037	1.268166148	4.637760108	3.52205232065229e-06	1.82166994852329e-05
Mx1	9835.61554	1.745537345	0.125501509	13.90849689	5.62491401213148e-44	2.89910041839296e-42
Zdhhc14	863.5885548	-1.307928861	0.117950776	-11.08876861	1.42232133223607e-28	3.73079965164564e-27
3300005D01Rik	113.5819374	-2.124832055	0.19231464	-11.0487275	2.22344078057733e-28	5.79080170671994e-27
Dynlt1a	53.33492661	2.146935135	0.286372941	7.49699022	6.52998493031422e-14	7.66738198572227e-13
Sytl3	56.54550787	2.60149108	0.404180217	6.436463169	1.22289491948967e-10	1.07306472355936e-09
Ccr6	37.48815033	-1.481927031	0.297378217	-4.98330728	6.25065674588024e-07	3.57260299378346e-06
Prkn	3.097946468	-2.365539751	1.010590647	-2.340749696	0.019245065	0.044800437
Agpat4	95.20775051	1.414184321	0.253389698	5.581064778	2.39050583670382e-08	1.63321582489965e-07
C030013G03Rik	38.13815087	-1.287593548	0.333022862	-3.86638185	0.000110462	0.000442
Igf2r	258.1375777	3.295131149	0.505578764	6.517542636	7.14685105360305e-11	6.45634041367622e-10
Airn	4.161733689	4.257621594	1.5202921	2.800528658	0.005101898	0.013992116
Mas1	4.747538208	-2.675359327	0.922661653	-2.899610402	0.003736267	0.010617534
Gm10510	2.177245667	-3.905564364	1.621975803	-2.407905442	0.016044336	0.038196961
Dll1	385.0419669	-2.794371559	0.167419728	-16.69081412	1.52871876603338e-62	1.45813960741976e-60
Lix1	7.745511583	-4.107094284	1.262313641	-3.253624259	0.001139429	0.00366639
Fpr1	46.08232777	1.915417397	0.517337539	3.702451982	0.000213526	0.000809414
Fpr2	42.44124639	5.514910337	0.738581781	7.466891925	8.2111152836666e-14	9.56487489308316e-13
Zfp820	9.027737246	-1.355032045	0.559756724	-2.420751707	0.015488452	0.03704166
Mmp25	439.0124771	4.706459377	0.455501747	10.33247272	5.02482732901107e-25	1.13728333799451e-23
Pkmyt1	219.5200001	2.646978792	0.180867139	14.63493479	1.68136819061796e-48	1.01219743245849e-46
Paqr4	32.31352203	4.999530858	0.652380915	7.663514893	1.80912279132267e-14	2.19259114535798e-13
Kremen2	3.345491681	6.032562949	1.501254541	4.018347844	5.86076354793164e-05	0.000247809
9530082P21Rik	9.338736745	5.299553135	1.320289184	4.013933613	5.97151481318854e-05	0.000252056
Ccnf	159.143488	4.367700208	0.276151462	15.81632113	2.40119406947004e-56	1.90654809115921e-54
Rab26	10.76938298	2.300502322	1.003171308	2.293229785	0.021834779	0.049981467
Rpl3l	22.66288482	-1.296494508	0.44231461	-2.931159135	0.003376997	0.009705481
Baiap3	31.21812497	1.227251635	0.3592865	3.415802249	0.000635944	0.002171405
Cacna1h	1016.388835	6.652656659	0.548058931	12.13857906	6.59615548250029e-34	2.22226898812951e-32
Sox8	56.10619362	1.01719868	0.350656594	2.900840014	0.003721638	0.010588252
Chtf18	111.2889647	2.835751871	0.301349853	9.410165109	4.95358163169386e-21	9.23390362791257e-20
Metrn	100.1103399	1.019712376	0.348393788	2.926895979	0.003423634	0.009824137
Wdr90	259.1067665	1.165618579	0.193017777	6.038918259	1.5515081098921e-09	1.2219894169547e-08
Neurl1b	179.7795565	1.394181013	0.163688134	8.517300413	1.63315468952737e-17	2.42807785773964e-16
Kifc5b	96.18131736	1.91568729	0.274048884	6.990312313	2.74274991670588e-12	2.8392003894639e-11
Syngap1	21.94008721	2.016814862	0.448991156	4.491881039	7.05968555809759e-06	3.50218578733183e-05
Hmga1	16.95073622	1.194809745	0.464466044	2.572437235	0.010098527	0.025606293
Pacsin1	4842.066224	-1.138261749	0.114600997	-9.932389581	3.00955304716987e-23	6.25280406080313e-22
Tead3	2.674315693	4.002699403	1.673469165	2.391857279	0.01676336	0.039645305
Fkbp5	1569.65509	2.667342199	0.121291777	21.99112152	3.50224726798178e-107	1.09456404509328e-104
Mapk13	23.43703698	4.860419337	0.569357839	8.53666887	1.38146722339557e-17	2.06853945407315e-16
4930539E08Rik	39.08792894	1.672939033	0.348631183	4.798592658	1.59784384740367e-06	8.64165253111651e-06
Cdkn1a	869.7253435	3.1397277	0.233619232	13.43950873	3.54784163296479e-41	1.65442049989269e-39
Rab44	44.94768484	3.115728191	0.452118176	6.891402194	5.52450995768268e-12	5.60094181854864e-11
Pi16	75.65197775	1.444501189	0.214617137	6.730595733	1.68969832514361e-11	1.62753958675636e-10
Pim1	3563.132549	1.739625746	0.129209027	13.46365483	2.55936813952265e-41	1.20110410867247e-39
Mdga1	26.1362449	-1.357074739	0.378241079	-3.587856568	0.000333408	0.001213435
1700097N02Rik	23.06182054	1.753710129	0.479655092	3.656189951	0.000255992	0.000955108
Abcg1	892.588919	-1.128590773	0.143014184	-7.891460426	2.98670544646907e-15	3.82157807519025e-14
Tmprss3	8.7929986	1.544958723	0.623829669	2.47657141	0.013265109	0.032421161
Rsph1	15.84370854	7.11409639	1.325294642	5.367935677	7.96429454565137e-08	5.14004932254275e-07
Pglyrp2	24.53403244	1.160327161	0.451212909	2.5715735	0.010123752	0.02565697
Zfp763	36.06561541	-1.464336091	0.38583645	-3.795224867	0.00014751	0.000578731
Angptl4	11.78540783	2.562374685	0.670712352	3.820377955	0.000133247	0.000526148
Kifc1	228.8123044	4.256684249	0.256672436	16.58411129	9.07989062994375e-62	8.60480732020928e-60
BC051226	75.77013376	1.022140308	0.20853118	4.901618577	9.50502489552214e-07	5.29061427397972e-06
Daxx	3919.504967	1.097049319	0.106333647	10.31704782	5.90096950186484e-25	1.33147989267116e-23
BC051537	15.13691495	-1.181294485	0.469596283	-2.515553311	0.01188457	0.029468678
Tap1	8709.587107	1.071405057	0.060972025	17.57207597	4.03146319934429e-69	4.85394778157116e-67
H2-Eb2	298.2296927	1.218551088	0.235157659	5.181847339	2.19699002318255e-07	1.3482335318593e-06
Btnl2	17.42382497	2.39920058	0.645449249	3.717101825	0.000201521	0.000766877
Btnl4	5.050053495	5.962389784	1.564027109	3.812203605	0.000137733	0.000542258
Btnl5-ps	3.255301848	4.465244336	1.527764009	2.922731724	0.003469753	0.009940941
Btnl6	7.441362022	2.839515334	1.019846252	2.784258243	0.00536503	0.01462184
Notch4	47.0723353	3.070235685	0.352463147	8.710799158	3.01739873627989e-18	4.72522068627029e-17
Ager	40.704519	1.600133903	0.339302042	4.715957182	2.40577029763907e-06	1.27483260829799e-05
Prrt1	73.50461025	-1.03508032	0.280256027	-3.6933383	0.000221329	0.000836936
C4b	65.4655755	7.467206306	1.105005515	6.757619037	1.40277782228593e-11	1.3591954770157e-10
Cfb	255.6069058	5.521466558	0.524272769	10.53166764	6.1731029267108e-26	1.4578249017758e-24
C2	87.23642254	2.654186458	0.393128604	6.751445781	1.46379088338071e-11	1.41551180289528e-10
1110038B12Rik	92.73458279	1.14150785	0.19316548	5.909481607	3.4318599323707e-09	2.58250976160826e-08
Lsm2	173.2083077	1.032997957	0.149795816	6.896040116	5.34721014503031e-12	5.43189279532159e-11
Ddah2	34.27159313	1.919765184	0.339068416	5.661881471	1.4972223200777e-08	1.05127622655934e-07
Aif1	233.9796055	2.250016907	0.1680217	13.39122811	6.80461886943452e-41	3.08497057324456e-39
Tnf	3559.630602	1.693564312	0.150029311	11.28822294	1.50039483961691e-29	4.11949528955754e-28
Lta	2268.872245	3.023171899	0.222804195	13.56873867	6.13690023034476e-42	2.93631685614118e-40
Mir8094	7.029569552	2.155385917	0.7227581	2.982167776	0.002862151	0.008386622
H2-Q1	6.560396589	2.349414803	0.863058652	2.722195993	0.006484967	0.017291283
H2-Q2	15.52546469	4.631768944	1.354042251	3.420697501	0.000624608	0.00213667
H2-Q10	10.03990499	2.847468765	0.874296294	3.256869309	0.001126483	0.003628708
Tcf19	345.6610141	1.588817184	0.120737314	13.15928876	1.5049586676957e-39	6.38911499126652e-38
Ier3	73.66567706	2.133501343	0.30074276	7.09410707	1.30189310660908e-12	1.37976247063353e-11
Tubb5	6680.30939	1.144964251	0.06085785	18.81374797	5.82687780827333e-79	9.20333420706741e-77
Nrm	357.8142375	1.110681463	0.166138961	6.685255878	2.30521501181547e-11	2.19735907258646e-10
Atat1	356.8533628	1.325328914	0.252011948	5.258992371	1.44846898365049e-07	9.08478262205038e-07
H2-T22	134.9224346	1.300294228	0.209980877	6.192441166	5.92394650080145e-10	4.92176754243623e-09
H2-Bl	75.47883048	1.685679821	0.448791485	3.756042345	0.000172621	0.000667624
H2-T-ps	216.4974457	1.543343483	0.146336747	10.54652035	5.27132879090323e-26	1.25089739272339e-24
Znrd1as	54.22356045	-1.022069856	0.251028213	-4.071533807	4.67045821058039e-05	0.000201363
Rhag	10.9197419	7.527949281	1.289831011	5.836384157	5.3345821470098e-09	3.91211568434483e-08
Pla2g7	78.59300635	2.842612966	0.550924337	5.159715729	2.4732508763172e-07	1.50682630121209e-06
Rcan2	5.889753354	-5.784886045	1.5404086	-3.755423104	0.000173049	0.000668925
Enpp5	207.1941685	-1.198197119	0.175598843	-6.823490946	8.88543432769693e-12	8.80095379902497e-11
Clic5	28.66077661	3.627306356	0.704153223	5.151302636	2.58683361079041e-07	1.57211414600332e-06
Vegfa	122.7646553	3.0385664	0.326725662	9.300054298	1.40373979331046e-20	2.54562145974535e-19
Rsph9	5.260064424	4.118314317	1.367089848	3.012467925	0.002591328	0.007692809
Dnph1	8.39501444	6.202989069	1.351810031	4.588654416	4.46112250860909e-06	2.28564452490265e-05
Ptk7	5.0037577	3.054246316	1.21442391	2.514975446	0.011904067	0.029507061
Ptcra	53.9477035	2.047094051	0.423808638	4.830232011	1.36374049650183e-06	7.47183295528364e-06
Guca1b	14.4223257	-1.860017668	0.460230313	-4.041493175	5.31119271371255e-05	0.000226396
Guca1a	13.45460208	3.305686292	0.648467438	5.097690494	3.43822359384511e-07	2.0397441991111e-06
9830107B12Rik	2.723724448	4.54666438	1.640788203	2.771024543	0.005588021	0.015122043
Trem1	12.78918021	3.594637308	0.701836325	5.121760132	3.02696790158555e-07	1.8133414154319e-06
Trem3	9.480424852	5.504487971	1.461838746	3.765454969	0.000166246	0.000645346
Treml2	2280.954232	1.135154573	0.117224074	9.683630072	3.53921329977481e-22	6.96883433785417e-21
B430306N03Rik	1960.150709	1.114454354	0.127685899	8.728092603	2.59003549432573e-18	4.07537258259192e-17
Tspo2	3.955643362	3.864007916	1.462800272	2.641514354	0.008253631	0.021389835
Unc5cl	41.27366568	-1.100133859	0.311266888	-3.534374845	0.000408741	0.001459406
Sgo1	108.9863193	4.460263983	0.418832479	10.64927913	1.75720504075219e-26	4.273441199273e-25
Adgre4	59.43436509	-1.134771586	0.402200226	-2.821409617	0.004781311	0.013191712
Chaf1a	254.9986101	3.234439967	0.225695204	14.33100886	1.40070907922097e-46	7.79356653965029e-45
Lrg1	16.14745843	3.758371672	0.819433896	4.586546508	4.50638053755576e-06	2.30641894481382e-05
Sema6b	17.24486892	1.685307072	0.464251937	3.630156252	0.00028325	0.001046179
Tnfaip8l1	15.45415748	1.869673893	0.573667334	3.259160459	0.001117424	0.003604271
Uhrf1	636.0486863	4.381754097	0.182701121	23.9831812	4.16593751020589e-127	2.18548057455051e-124
Nrtn	3.716683491	3.654027807	1.440369458	2.536868431	0.011184898	0.028027118
Tnfsf14	7.318752995	1.928225944	0.784785763	2.457009332	0.014009905	0.034001419
C3	268.1729104	3.443854405	0.530247642	6.494803807	8.31416887296507e-11	7.44221977909714e-10
Nudt12	14.8529468	-1.26745834	0.438599896	-2.889782583	0.003855083	0.01089406
Efna5	20.91995702	-5.969955495	0.810676216	-7.364167563	1.78255676934835e-13	2.02662355920727e-12
Rab31	92.27701462	1.464073687	0.206491787	7.090227218	1.3389198429297e-12	1.41390320437055e-11
Ddx11	128.3461238	1.020155922	0.202030208	5.049521703	4.42917618607184e-07	2.59721233521794e-06
Ptprm	9.905490276	-2.105133846	0.826457527	-2.547177294	0.010859824	0.027301037
Emilin2	199.7242818	3.174256742	0.161635614	19.63834993	7.27229531931041e-86	1.46332528692261e-83
Ndc80	130.5060123	3.651155625	0.287332635	12.70706902	5.40215037963791e-37	2.07185866648828e-35
Ehd3	216.7047133	1.853908734	0.202673636	9.147261423	5.83950764993843e-20	1.01751515859959e-18
Xdh	803.3219662	5.196308593	0.188050075	27.63257923	4.51988184684705e-168	5.10711880371818e-165
Nlrc4	138.016677	1.884534438	0.193157147	9.756483112	1.73052444853058e-22	3.47738353275865e-21
Ltbp1	113.1717302	3.723134324	0.550543872	6.762647835	1.3549230621589e-11	1.31804403046703e-10
Rasgrp3	503.0688049	3.315632975	0.371767904	8.918556283	4.72406035748174e-19	7.75326509397199e-18
Gm6548	948.9424886	1.012319729	0.090451124	11.19189773	4.46767783811144e-29	1.20414164704622e-27
Eif2ak2	2399.108681	1.419883162	0.110170857	12.88801055	5.2582816396855e-38	2.1103524318399e-36
Qpct	9.875562056	5.661701477	1.134993556	4.988311561	6.09092829761411e-07	3.48945576301301e-06
Hnrnpll	120.9591065	3.357106315	0.30228251	11.10585697	1.17484897008016e-28	3.09826867531551e-27
Gemin6	74.01640599	1.46032237	0.287643387	5.076850143	3.8374329215431e-07	2.26286841367108e-06
Plekhh2	8.35882518	-4.79263686	1.337103215	-3.584343233	0.000337927	0.001228363
Camkmt	133.4776244	-1.556015292	0.182798967	-8.512166754	1.70712830454843e-17	2.53293006722342e-16
Epas1	15.74554113	2.829402626	0.952624543	2.970113092	0.002976901	0.008683023
Rhoq	913.7310458	-1.183703472	0.096717368	-12.2387891	1.92888868490419e-34	6.63546742214464e-33
Pigf	57.48842367	1.32027671	0.301213709	4.383189316	1.16954394897485e-05	5.58862428968494e-05
Kcnk12	26.48393233	2.470589402	0.452133555	5.464291192	4.64760087044452e-08	3.08349634986267e-07
Ston1	18.46973096	4.503347308	0.650607892	6.921753279	4.46087681927785e-12	4.55040413877586e-11
Jcad	12.13994757	2.68946831	0.774882562	3.470807631	0.000518896	0.00180746
Rbbp8	368.291606	1.390377887	0.117874134	11.79544522	4.1201584616133e-32	1.27681450722865e-30
Ttc39c	12.9851128	3.335128862	0.879496751	3.792087758	0.000149386	0.000585155
Zfp521	263.6390318	-2.307476654	0.171284577	-13.47159615	2.29843015316621e-41	1.08210386281598e-39
Rnf125	44.93398228	1.505453924	0.51178971	2.941547858	0.003265764	0.009439355
Pkd2l2	57.86349952	1.457757965	0.42005352	3.470410066	0.000519664	0.001809279
Kif20a	249.4583418	3.884922204	0.266992111	14.55070038	5.78081444543096e-48	3.39657533555741e-46
Gfra3	297.4039236	2.594642181	0.285056613	9.102199562	8.85205995420724e-20	1.52794252253055e-18
Cdc25c	68.8900378	6.051611496	0.584000976	10.36233113	3.67884965228828e-25	8.44353477225976e-24
Slc23a1	7.103319063	3.300657685	1.099100923	3.003052419	0.002672864	0.00789656
Mzb1	3776.945362	2.599219392	0.315380326	8.241539419	1.70008901618608e-16	2.36707180651729e-15
Cxxc5	1554.089215	-1.077811932	0.118355134	-9.10659216	8.50102515877745e-20	1.46907715949743e-18
Pcdhgc3	10.62155188	2.504229333	1.072071858	2.335878247	0.019497588	0.045309298
Arap3	27.57906269	2.492221469	0.494671663	5.038132672	4.70095557730252e-07	2.74343808005549e-06
Pcdh1	18.55470558	3.103959379	0.648722772	4.784723942	1.71222499324225e-06	9.21277396547085e-06
Spry4	5.83573296	3.553788114	1.351680004	2.629163785	0.008559512	0.02209678
Prelid2	24.15674973	1.291924238	0.370746985	3.484652044	0.000492777	0.00172343
Ppic	7.532509385	-4.073682351	0.967890585	-4.208825269	2.56701796522244e-05	0.000115136
Gramd3	1489.674874	1.537588538	0.075610386	20.33567903	6.21729983592018e-92	1.47299866596502e-89
Lmnb1	1372.502509	1.988831475	0.105983402	18.7654995	1.44631697869847e-78	2.26010107447891e-76
Gm4951	658.7964828	6.764310441	0.309800798	21.83438679	1.09400735589836e-105	3.34789042724812e-103
Gm4841	224.7746425	8.013389466	0.844857473	9.484900973	2.42613327751285e-21	4.59838344688855e-20
F830016B08Rik	286.1694929	6.275387279	0.44186754	14.20196486	8.90792842609431e-46	4.8283601716199e-44
Iigp1	6436.526098	2.748796561	0.086975827	31.60414383	3.23847755972507e-219	7.92833281246693e-216
Synpo	18.90312283	2.38287662	0.473064631	5.03710585	4.72623448755618e-07	2.75490707887749e-06
Arsi	25.87091433	3.28072853	0.633828623	5.176049822	2.26632960760589e-07	1.38708815025512e-06
Pdgfrb	13.83156328	3.259050567	0.591942634	5.505686495	3.67732434483484e-08	2.47100719584991e-07
Csf1r	722.2704164	1.709386382	0.129938673	13.15533195	1.58585495720051e-39	6.7131479730024e-38
Arhgef37	9.393583855	2.307550288	0.880519541	2.620669028	0.008775741	0.022595419
Alpk2	51.34003332	1.546006524	0.464999613	3.324747979	0.000884985	0.002929145
Tubb6	111.1551614	3.876975219	0.373048701	10.39267851	2.67726997430259e-25	6.17369209615866e-24
Spire1	37.20978357	2.804291051	0.465513423	6.024082044	1.70072083971319e-09	1.33236738210918e-08
Cep76	179.5386502	1.12512703	0.262593834	4.284666605	1.83013421052808e-05	8.42986560628627e-05
Mapk4	23.2643343	-2.457236798	0.456882042	-5.378273984	7.5203312527393e-08	4.8770925285425e-07
Ska1	48.10950405	5.474215232	0.572608685	9.560133073	1.17605387734389e-21	2.2552291650528e-20
Myo5b	8.238823586	-2.993536727	0.816432204	-3.666607851	0.000245789	0.000920081
Lipg	34.29286396	3.570385746	0.79898176	4.468669905	7.8707481528702e-06	3.86925768465564e-05
Ctif	184.6706104	-1.340754504	0.173310366	-7.736147187	1.02474821237161e-14	1.26491819256526e-13
F830208F22Rik	12.99993094	3.128556265	1.341268013	2.332536253	0.019672498	0.045614732
Pstpip2	343.1557495	1.915399551	0.197043364	9.72070063	2.46082365362853e-22	4.88473495245263e-21
Setbp1	409.7188296	-1.222982084	0.109823898	-11.1358466	8.39435638989314e-29	2.23378081541921e-27
Cd226	17.65352634	1.277927334	0.531726217	2.403355889	0.016245369	0.038631734
Cpt1a	1096.242786	1.755045216	0.085983307	20.41146441	1.32262019980501e-92	3.18491280572718e-90
Lrp5	272.9019138	1.193282122	0.132855263	8.981820448	2.66323182793516e-19	4.44043272650847e-18
Gstp3	41.8528096	1.067319938	0.266893125	3.999053701	6.35962504006901e-05	0.000266676
Cabp4	111.5046261	3.546876008	0.291557306	12.1652791	4.75816237350228e-34	1.61414889386547e-32
Tmem151a	5.027132516	3.974895452	1.489680086	2.66828797	0.007623888	0.019938033
Cnih2	15.02636393	1.343487923	0.489931035	2.742198038	0.006102953	0.01637375
Efemp2	9.561894372	2.419644131	0.738810492	3.275053832	0.001056418	0.003428575
Pola2	466.6656051	1.013601361	0.105954383	9.566393919	1.10699536143131e-21	2.1291281317659e-20
Syvn1	2748.219038	1.056605709	0.270593576	3.904770119	9.43149946462866e-05	0.000383659
Cdca5	130.2269284	4.129574047	0.308940345	13.36689788	9.43962335928425e-41	4.25333213265418e-39
Gm550	1.775041168	3.807474852	1.655467496	2.299939359	0.021451656	0.049219521
Naaladl1	4.566470932	4.772655765	1.437646094	3.319770968	0.000900913	0.002977169
Batf2	20.30387829	6.996265275	1.265698941	5.527590368	3.24659007056704e-08	2.19260512857744e-07
Nrxn2	196.4176772	-3.3664728	0.196562356	-17.12674225	9.37599854020089e-66	1.02779136236575e-63
Slc22a12	75.96008628	-2.52971753	0.361616556	-6.995579956	2.641638781531e-12	2.73839322949251e-11
2700081O15Rik	249.0250496	1.504547262	0.145802819	10.31905469	5.77893056939151e-25	1.30594940205834e-23
Rom1	155.4902405	1.165709299	0.165507944	7.043222653	1.87843698031413e-12	1.96666862464963e-11
Incenp	687.4979088	1.749742447	0.135048732	12.95637824	2.16217488960789e-38	8.74936279709375e-37
Best1	38.36796449	1.466891896	0.285440368	5.139048511	2.76133111034312e-07	1.66918488394362e-06
Rab3il1	442.3384315	1.792858774	0.167907389	10.67766455	1.29488300550295e-26	3.18069171702891e-25
Fen1	709.4819124	1.19748568	0.146448882	8.176816807	2.91440587029055e-16	4.00839960942864e-15
Cd6	44.73165827	2.598391395	0.43183386	6.017108975	1.775595552305e-09	1.38732569509618e-08
Zp1	3.522322747	5.224397412	1.494438719	3.495892702	0.000472479	0.001659947
Ptgdr2	4.894536332	6.62265112	1.494821759	4.430395184	9.4060557646226e-06	4.5704781054099e-05
AW112010	437.943076	2.395886394	0.174708014	13.71366054	8.41052594146706e-43	4.13184667405383e-41
Ms4a8a	5.566141322	3.311818043	0.989841103	3.345807759	0.000820433	0.002733349
Ms4a4a	23.49436278	1.987881045	0.546279116	3.638947536	0.000273755	0.001014169
Ms4a4c	2970.342072	1.998353364	0.103330168	19.33949585	2.49906353303286e-83	4.47667612642924e-81
Ms4a4b	181.7757109	1.299893094	0.241876215	5.374208012	7.69200191777071e-08	4.97743683568872e-07
Ms4a6c	2562.223963	1.335842643	0.133243445	10.0255787	1.1766824381024e-23	2.48337476052962e-22
Ms4a6b	800.4000386	3.024416575	0.134583953	22.47234164	7.74009518317604e-112	2.70700614632554e-109
Ms4a6d	62.69314401	3.463882289	0.462780318	7.484938644	7.15805691630533e-14	8.37139315633829e-13
Ms4a3	16.52477578	5.275057204	0.873380194	6.039817758	1.54288388271977e-09	1.21650141456096e-08
Oosp2	3.909423278	4.868465073	1.573573731	3.093890663	0.001975503	0.006014126
Oosp1	99.9322105	5.217473966	0.704477128	7.406165168	1.30003903268459e-13	1.49189635555499e-12
Fam111a	874.9028118	1.965579682	0.090238492	21.78205381	3.43331489339238e-105	1.02922372385797e-102
Psat1	577.9402889	1.4106522	0.114738486	12.29449904	9.69559768312282e-35	3.37484915562538e-33
Anxa1	232.5371234	3.539565837	0.217760196	16.25442073	2.07823267276612e-59	1.86141217867449e-57
Aldh1a1	19.8535287	2.474988432	0.934474698	2.648534451	0.008084161	0.020987671
Gda	81.83760699	4.749538844	0.812237527	5.847475262	4.99090032148359e-09	3.67291256624612e-08
Klf9	12.76375749	1.785120152	0.711980032	2.50726154	0.012167065	0.03005752
Mamdc2	7.240664171	2.139841196	0.800151944	2.674293566	0.007488687	0.019629071
Fxn	87.30826397	1.101253347	0.249454202	4.414651416	1.01172882006201e-05	4.89340949551886e-05
Pip5k1b	13.51569152	3.456715925	0.678071416	5.097864092	3.43507289533776e-07	2.03869841452996e-06
Glis3	35.91240081	1.442580776	0.393965288	3.66169513	0.000250552	0.000936478
Insl6	80.3800219	1.704221628	0.408099065	4.175999834	2.96680034166018e-05	0.000131859
Sgms1	308.1481375	-1.270770898	0.16427301	-7.735725401	1.02815165237482e-14	1.26805370459561e-13
2700046G09Rik	31.52003012	-2.167980407	0.365214947	-5.936176563	2.91745609517629e-09	2.21584863402505e-08
Papss2	86.78758514	3.127307962	0.34147411	9.15825789	5.27418485596932e-20	9.23390957679777e-19
Stambpl1	809.1867369	-1.671523063	0.143094735	-11.68123386	1.5897101118963e-31	4.79491824099483e-30
Fas	122.6851035	1.19822524	0.340280417	3.521287677	0.000429456	0.001524477
Ch25h	10.32908528	2.885298901	1.239640675	2.32752842	0.019937158	0.046162818
Ifit2	8677.8546	2.894834546	0.125637623	23.0411438	1.80462777392449e-117	8.03278102156873e-115
Ifit3	3333.286918	3.876693156	0.179822161	21.5584839	4.40812621745305e-103	1.26962678447388e-100
Ifit1bl1	290.3618916	4.453380785	0.485701421	9.168968002	4.77568951032585e-20	8.39116067191106e-19
Ifit3b	679.7726023	4.328220405	0.34181497	12.66246591	9.545320789316e-37	3.6044014672047e-35
Ifit1bl2	11.1136822	2.932488675	1.013469555	2.893514323	0.003809569	0.010792432
Ifit1	2143.720313	3.432181555	0.173142069	19.82292096	1.88824190790013e-87	3.90653315283732e-85
Kif20b	222.5996752	3.068553321	0.22508996	13.63256417	2.56410132465561e-42	1.23895014335087e-40
Htr7	147.7016623	6.025691357	0.507436529	11.8747686	1.60076388408256e-32	5.04584135049115e-31
Hectd2	22.06547344	1.453501828	0.405861343	3.581276837	0.000341919	0.00124103
Cpeb3	181.7172631	5.220518075	0.483528663	10.7967086	3.56764103598634e-27	8.9581331927527e-26
Kif11	589.269346	4.668980221	0.211777301	22.04665091	1.02859905156529e-107	3.35757588187612e-105
Cep55	198.056808	4.191489285	0.276748627	15.14547454	8.11666344841301e-52	5.59744926731168e-50
Plce1	6.213351513	3.18284962	1.079799946	2.947628987	0.003202211	0.009275741
Hells	251.2218581	2.906378406	0.225645599	12.88027962	5.81245931609632e-38	2.32008736125377e-36
Dntt	1066.019855	-3.260085715	0.135667924	-24.02989317	1.35474011701314e-127	7.37028799215037e-125
Arhgap19	707.6078476	1.97801004	0.126986006	15.5765986	1.04994955661027e-54	7.82878631322248e-53
Avpi1	210.5105504	1.28910827	0.185247727	6.958834479	3.43099330598738e-12	3.52926195179613e-11
Cpn1	12.74898226	-1.523203501	0.549587058	-2.771541794	0.005579151	0.01510082
Scd4	9.282012268	3.819613623	0.892431855	4.280005921	1.86888341372001e-05	8.59487428432474e-05
Sema4g	17.42550098	1.832035256	0.734488649	2.494300299	0.012620572	0.031052526
Pdzd7	3.412655841	-3.761437048	1.431289974	-2.628004889	0.008588728	0.022164411
Btrc	659.9591231	-1.245537349	0.129129435	-9.645650125	5.12851845166268e-22	1.00176605766587e-20
Poll	48.4421468	2.984825566	0.43676245	6.833979356	8.25909150025037e-12	8.22493525743578e-11
Dusp5	892.9374463	-1.930594261	0.11905333	-16.21621389	3.87348174009806e-59	3.42756465543978e-57
4930552P12Rik	268.8184929	2.100597814	0.518050045	4.054816391	5.01736975352697e-05	0.000215246
Ablim1	1203.594127	-1.306146505	0.142418616	-9.171178171	4.67877045412631e-20	8.23071367672591e-19
Shtn1	571.1806922	2.901009808	0.115514869	25.1137349	3.52084824927485e-139	2.46274952064753e-136
Slc18a2	5.367989658	-2.934903353	1.240606972	-2.365699548	0.017996042	0.042227454
Nanos1	14.30773107	2.238285608	0.622011507	3.598463346	0.000320103	0.001170815
Grk5	63.48689634	1.097660014	0.350375665	3.132808935	0.001731421	0.005331833
Fam171a1	12.21638034	-3.774256596	0.850247164	-4.439011096	9.03731576678761e-06	4.40441709682625e-05
Meig1	2.045805846	-3.928941229	1.557685518	-2.522294253	0.011659213	0.029017652
Suv39h2	30.87355608	1.329452462	0.464285263	2.863438852	0.004190697	0.011738586
Mcm10	163.964248	5.23182496	0.33377851	15.67454106	2.25850414872201e-55	1.72787330419675e-53
Optn	108.8499407	1.419141521	0.236558287	5.999119866	1.98389876513337e-09	1.54024783092199e-08
Dhtkd1	5.53201071	2.543207075	1.050262689	2.421496165	0.015456764	0.036977917
Proser2	2.029679454	3.595534262	1.540091268	2.334624146	0.019563064	0.045411164
Itih5	43.30795757	3.006039963	0.522217609	5.756297583	8.59787660334401e-09	6.19392885858363e-08
Sfmbt2	39.46756431	4.247121402	0.48917023	8.682297375	3.8785376024779e-18	6.03515241978791e-17
Il15ra	155.7738698	2.008614807	0.211931841	9.477645271	2.60085737381609e-21	4.9105207439125e-20
Cubn	29.89881092	4.379907324	1.004192266	4.361622244	1.29101631037999e-05	6.11536232930399e-05
Vim	6861.987731	1.53601329	0.139777468	10.9889907	4.31726822323027e-28	1.11452289861212e-26
St8sia6	258.278506	2.121565588	0.258112014	8.219553826	2.042616699329e-16	2.82796748193154e-15
Mrc1	118.4139928	1.34956658	0.388590084	3.472982546	0.000514709	0.001794152
Cacnb2	86.21280688	-1.334132627	0.319888239	-4.170621058	3.0377063201324e-05	0.000134766
Plxdc2	221.7671149	-1.433140964	0.164077745	-8.734523758	2.44684829735421e-18	3.86886486973476e-17
Gm17762	1.779342656	4.774608123	1.717624342	2.779774369	0.005439668	0.014789503
Skida1	14.90045998	5.53523965	1.358492111	4.074546776	4.61040462152278e-05	0.000198949
Spag6	8.758469913	4.054297047	1.063147934	3.813483448	0.000137022	0.000540035
4930426L09Rik	43.6219612	-1.063007786	0.322948967	-3.291565839	0.000996313	0.003257979
Armc3	20.86506888	-1.396285912	0.458711981	-3.043927279	0.002335116	0.006998677
Gm3230	10.35743275	-1.597795495	0.630106118	-2.535756197	0.011220482	0.028101903
Otud1	400.5572301	-1.507231185	0.1620738	-9.299659702	1.40895901945537e-20	2.55193576285819e-19
Etl4	83.58388677	5.903311503	1.501092902	3.932675649	8.40055539883761e-05	0.000345066
Mastl	59.31728049	4.073839209	0.41935385	9.714562563	2.6136886617456e-22	5.18117041192727e-21
Il1f9	7.289971159	4.447512146	1.146351184	3.879711738	0.00010458	0.00042168
Il1rn	72.14158161	3.498930242	0.700403254	4.995593925	5.8654967445032e-07	3.37214409706487e-06
Cacna1b	6.145631612	3.501557306	1.38143153	2.534730987	0.011253371	0.028155266
Tubb4b	1629.685738	1.213661366	0.163598285	7.418545778	1.18413250531374e-13	1.36635682408119e-12
Sapcd2	84.86282572	6.643558134	0.71889613	9.241332452	2.43446459086016e-20	4.35034676096652e-19
Fut7	73.14112116	2.874012814	0.352176725	8.16071197	3.33055520940252e-16	4.5467031106797e-15
Ptgds	15.81442626	-3.615089286	1.269165926	-2.848397684	0.004393998	0.012238042
Ajm1	27.40690927	1.971441515	0.40828974	4.828535528	1.37540797988117e-06	7.52733525203967e-06
Fcna	104.6758725	-2.797547842	0.353809104	-7.906941364	2.63789795124857e-15	3.38707019282257e-14
Card9	329.4615411	1.798438101	0.170924645	10.52181855	6.8537769317136e-26	1.61338348317213e-24
Egfl7	14.15666194	1.877138624	0.484837976	3.871682333	0.000108087	0.000434269
Adamtsl2	476.9406428	2.200896954	0.15059251	14.61491645	2.25631032795822e-48	1.34727408160074e-46
Sardh	103.888403	2.309157359	0.270668716	8.531304964	1.44706012929242e-17	2.16014900804637e-16
Col5a1	6.327214701	3.680872251	1.220467867	3.015951792	0.00256174	0.007614204
Fcnb	3.948358302	4.459540151	1.549508891	2.878034567	0.004001613	0.011271274
Olfm1	217.3822501	4.542379849	0.247137671	18.37995732	1.90118207320571e-75	2.71130713333191e-73
Gbgt1	3.732677755	3.973512172	1.475549407	2.692903506	0.007083277	0.018703263
Gfi1b	12.53898659	2.309599669	0.613275173	3.766008753	0.000165878	0.000644161
Cercam	152.5956877	1.221760554	0.179255468	6.81575053	9.37729000972614e-12	9.2818741881986e-11
Ptges	11.09651331	6.004710302	1.348195517	4.453886864	8.43295485946974e-06	4.12218548854413e-05
D330023K18Rik	10.02165924	-1.56279586	0.667705463	-2.340546763	0.019255527	0.044817689
Plpp7	14.2706359	-1.262001077	0.471459994	-2.676793566	0.007433042	0.019505544
Dnm1	21.14839406	3.256323575	0.741447128	4.391848659	1.1239092371861e-05	5.39513162909366e-05
Lcn2	108.7229626	6.030577582	0.561382534	10.74236766	6.43719999869692e-27	1.60809576157924e-25
Fam102a	281.6803501	1.337640536	0.122229978	10.94363721	7.12815904290672e-28	1.83051622694505e-26
St6galnac6	88.74600476	2.365978836	0.27321358	8.659814191	4.72533868605872e-18	7.29868558985452e-17
Garnl3	42.54043323	-2.363737885	0.290062225	-8.149071756	3.66728307006759e-16	4.98323043628334e-15
Angptl2	43.61715362	-1.220729597	0.269846215	-4.523797365	6.0739879734295e-06	3.04507881712307e-05
Phf19	102.4547893	2.127362536	0.220901416	9.630370741	5.95143624435013e-22	1.16096476750676e-20
Ggta1	1034.71489	1.382411155	0.156690661	8.822549788	1.11882425411476e-18	1.79219296277991e-17
Crb2	7.960619585	6.203180012	1.403018733	4.421309472	9.81045467300374e-06	4.75439685555104e-05
Nmi	907.1619184	1.011472461	0.094811776	10.66821555	1.43352920899312e-26	3.51537738746243e-25
Ccdc148	7.500882493	-4.475510136	1.489267787	-3.005174875	0.002654282	0.007848619
Pkp4	409.8514613	1.344861995	0.184349708	7.295167473	2.98287809477326e-13	3.32691695779228e-12
Tanc1	105.3023366	-2.384032048	0.222609422	-10.70948404	9.18724093486169e-27	2.27958415696256e-25
Ly75	236.0010882	3.291583244	0.327016433	10.06549796	7.8489117611927e-24	1.66607897196762e-22
Ifih1	4134.303971	2.025462068	0.09072052	22.32639394	2.04801300217509e-110	6.9961076718488e-108
Gca	297.9327304	2.623040702	0.270144788	9.709758675	2.73985032373913e-22	5.42394358563397e-21
Cobll1	576.1911203	-1.384758169	0.101303386	-13.66941637	1.54630413004691e-42	7.52107992260232e-41
Scn3a	271.1457126	-4.444947929	0.226365755	-19.6361324	7.5968263780514e-86	1.5079700360432e-83
Stk39	133.0274634	2.748505545	0.346034701	7.942861034	1.9757025278258e-15	2.55692461949191e-14
Nostrin	49.35379589	1.217271314	0.26794429	4.543001509	5.54588542381449e-06	2.79655032579509e-05
Spc25	108.4624839	4.054596124	0.354755919	11.42925575	2.98657590207577e-30	8.3721017987769e-29
Dhrs9	5.439884502	3.834984796	1.012697357	3.786901159	0.000152538	0.000596705
Klhl41	3.654395299	-2.794432784	1.164654868	-2.399365565	0.016423509	0.038954453
Klhl23	10.10050256	2.606223134	0.597330186	4.363119752	1.28220709797974e-05	6.07965930171077e-05
Itga6	94.17704129	1.755428583	0.265393905	6.614426883	3.72993957863289e-11	3.46327954933872e-10
Rapgef4	6.576135007	-2.198178364	0.829643376	-2.649546091	0.008059998	0.02093604
Map3k20	51.01908498	3.039796214	0.426864738	7.121216502	1.06978591932217e-12	1.14035452604669e-11
Cdca7	134.3711166	3.684508946	0.252437554	14.59572429	2.99020066753301e-48	1.77826144151386e-46
Ttc30b	29.29029984	-1.274531406	0.324231282	-3.930932881	8.4616893956858e-05	0.000347286
Sestd1	69.0204045	1.290850052	0.290369527	4.445542434	8.7670372975418e-06	4.27837245393992e-05
Ssfa2	1691.829978	-1.065864868	0.090092695	-11.83075791	2.70686554496633e-32	8.45981872127881e-31
Ctnnd1	86.43002929	1.083565939	0.256916801	4.217575247	2.46943426240291e-05	0.000110996
Ube2l6	2626.148863	1.463543113	0.11598814	12.61804103	1.67947204997008e-36	6.21404658488929e-35
Slc43a1	150.868966	4.071265625	0.441778627	9.2156238	3.09473567924947e-20	5.48354311127811e-19
Slc43a3	1365.029918	2.348079762	0.121567741	19.31499055	4.01805190634881e-83	7.02632910147116e-81
Prg2	270.2076089	4.554122827	0.553709718	8.224747869	1.95601884575648e-16	2.71825551800538e-15
Prg3	228.0557146	6.023128349	0.753748116	7.990903357	1.33953537795317e-15	1.75682456846019e-14
P2rx3	9.208328585	2.858911947	0.888605306	3.217302357	0.001294021	0.004100061
Spi1	1823.550579	1.029877949	0.112074131	9.189256643	3.95565394940389e-20	6.98372606523964e-19
Pacsin3	47.59048568	5.389511501	1.306283696	4.125835388	3.69391422765083e-05	0.000162018
F2	7.907277588	2.355424353	0.832722978	2.828580951	0.004675487	0.012931319
Large2	118.2778935	1.214249948	0.186766328	6.501439321	7.95551256735381e-11	7.12986724233436e-10
Chst1	155.7210982	2.555859333	0.48356099	5.285495291	1.2536509778728e-07	7.93061120326167e-07
Lrrc4c	32.31251155	1.898890581	0.370537027	5.124698589	2.9801409614798e-07	1.78966846210862e-06
B230118H07Rik	118.7287875	-1.010994267	0.166886614	-6.057971009	1.37849231633388e-09	1.09393158479894e-08
Prr5l	657.2538021	1.641643365	0.165787711	9.902081136	4.07701254911528e-23	8.42295883740568e-22
Ldlrad3	608.6174462	-1.537876736	0.128673983	-11.95173024	6.35874263676343e-33	2.03051240416126e-31
Cd59a	96.71481679	1.327940457	0.306698223	4.329795078	1.49248160898279e-05	6.98494149913613e-05
Depdc7	9.196153357	3.261699549	0.812694092	4.013440704	5.98400398502874e-05	0.000252438
Kif18a	76.55914107	1.733599333	0.339402672	5.10779519	3.25939659515657e-07	1.94345363314795e-06
Ccdc34	86.49138944	1.064599412	0.185177386	5.74907895	8.97309135881579e-09	6.44842167170475e-08
Lpcat4	107.1036794	1.972509378	0.193708435	10.18287809	2.36462210990449e-24	5.1381559426608e-23
Arhgap11a	810.1715652	1.060003132	0.100588295	10.53803655	5.76907622309312e-26	1.36460484124017e-24
Thbs1	34.2365161	1.89547701	0.47143927	4.020617563	5.80457725610209e-05	0.000245858
Bmf	276.274913	1.353353904	0.232795088	5.813498529	6.11805098394376e-09	4.45553053560485e-08
Bub1b	516.8162385	4.236433156	0.220991664	19.17010387	6.57773360918819e-82	1.12349219750425e-79
Pak6	14.8458662	1.429940857	0.475110199	3.009703559	0.002615028	0.007750634
Inafm2	1122.193741	-1.668276361	0.125484254	-13.2947068	2.48445189158355e-40	1.09263813878655e-38
Ccdc9b	14.93284106	-3.174160416	0.688812764	-4.608161435	4.06245203910008e-06	2.09086748431469e-05
Knstrn	291.1998851	2.347229721	0.148791633	15.77528037	4.60349359395311e-56	3.59684667029666e-54
Knl1	588.9392246	2.533177712	0.146241308	17.3219027	3.21547799118758e-67	3.69001220410581e-65
Rad51	153.4752793	4.88203721	0.370639351	13.17193439	1.27293874852111e-39	5.4355224642519e-38
Spint1	216.3445936	4.109545467	0.229362794	17.91722799	8.65339873573286e-72	1.08640832503573e-69
Gm14207	294.4094238	-1.718208855	0.147272296	-11.66688438	1.88189678850979e-31	5.64146569926944e-30
Dll4	616.5184776	-1.008395961	0.146395885	-6.888144164	5.65249144501027e-12	5.71828146251762e-11
Chac1	40.23536592	6.546000572	1.096044528	5.972385617	2.33809069772809e-09	1.79343155399101e-08
Oip5	46.35008499	4.73309308	0.540469943	8.757365955	1.9986593876371e-18	3.17044360097207e-17
Nusap1	334.4829874	5.095777335	0.287096838	17.74933283	1.74413700315375e-70	2.15290995288449e-68
Itpka	25.74388416	1.713948266	0.398796764	4.297798825	1.72502616391835e-05	7.99334678921028e-05
Pla2g4f	298.575067	-1.276505027	0.218738343	-5.835762543	5.35451088483762e-09	3.92281348565485e-08
Strc	2.117855514	4.778117865	1.861094438	2.567369914	0.010247323	0.025947755
Ell3	149.6947718	1.545950669	0.25384005	6.090255139	1.12730882790915e-09	9.03384581186987e-09
Wdr76	186.7174029	1.511469371	0.207706196	7.276958513	3.41430198663815e-13	3.78796690949606e-12
Gm14085	2.815857687	-3.490494385	1.442435365	-2.419861901	0.015526402	0.037114292
Gatm	122.4479176	3.807291912	0.287716174	13.2328046	5.67302896810223e-40	2.43658252960391e-38
AA467197	63.10750498	3.945089728	0.498463836	7.914495384	2.48257932517678e-15	3.19882523750191e-14
Sema6d	189.6959727	1.56399402	0.238537219	6.556603742	5.5047029458591e-11	5.02539350974048e-10
Dut	304.7659319	1.87452095	0.161610367	11.59901426	4.16851965249749e-31	1.22218333683704e-29
Fbn1	92.72794539	2.302466999	0.274908773	8.375385671	5.50433153393885e-17	7.88042162787795e-16
Atp8b4	193.9852173	4.295015175	0.249563829	17.21008687	2.23096865532868e-66	2.52082296754792e-64
Slc27a2	13.49011874	4.099482764	0.812572208	5.045068883	4.5335800989257e-07	2.65208116579528e-06
Hdc	49.69193445	4.283905251	0.509386988	8.409922816	4.10280618860052e-17	5.90265622961343e-16
Ncaph	249.8537611	5.407798828	0.336454746	16.07288614	3.95247388916573e-58	3.29874369079292e-56
Dusp2	327.5576915	1.023653958	0.180144068	5.682418338	1.32803330144628e-08	9.38762327475667e-08
Kcnip3	163.6795979	1.371159812	0.196605465	6.974169352	3.07683268018645e-12	3.17162071854448e-11
Bub1	165.2598301	5.10984035	0.337401948	15.14466759	8.21690360570207e-52	5.64009799365223e-50
Bcl2l11	780.0854358	1.398217133	0.228331595	6.123625293	9.1469864855414e-10	7.40684037960957e-09
Gm14005	30.69942302	4.419456425	0.679387189	6.505062943	7.76608558525571e-11	6.96860300316562e-10
Ckap2l	181.8895503	5.105991879	0.359084593	14.21946801	6.93783441250063e-46	3.79253193043939e-44
Il1b	80.94055102	2.431333847	0.38493396	6.316236294	2.68010161365203e-10	2.29283707646678e-09
Sirpa	4351.984547	-1.008359243	0.097318084	-10.36147859	3.7117923483221e-25	8.50585301162299e-24
Adam33	5.962989277	4.248333207	1.383972341	3.069666265	0.002142981	0.006471679
Siglec1	86.36550919	3.174829691	0.494081135	6.425725384	1.31242148958514e-10	1.14887719073397e-09
Cdc25b	240.2493091	2.879167839	0.268692396	10.71547942	8.6109954533888e-27	2.14021848079235e-25
Prnp	460.636674	2.134052657	0.289957055	7.35989217	1.84058847262674e-13	2.08936662089755e-12
Lrrn4	4.316865783	5.053965037	1.432003403	3.529296806	0.000416666	0.001483733
Btbd3	298.8707675	-1.285390161	0.17570252	-7.315718407	2.56008016052237e-13	2.87061202121474e-12
Gm5535	95.89336969	5.638548169	0.616144455	9.15134125	5.62309974356252e-20	9.82136886244826e-19
Rin2	536.7878312	1.711321155	0.201390949	8.497507773	1.93704534348364e-17	2.85675291670995e-16
Thbd	107.0600012	1.368407727	0.374989136	3.649192994	0.000263065	0.000979014
Cd93	462.7258211	2.391914244	0.281869296	8.485898537	2.14058162524165e-17	3.14430034931746e-16
Napb	13.09968704	-1.702072815	0.737007957	-2.309436145	0.020919391	0.048163783
Cst7	99.77723309	1.919994805	0.23544331	8.154807205	3.49737334620084e-16	4.76116006323856e-15
Gins1	76.44535536	4.306753628	0.372760944	11.55366114	7.07413592299323e-31	2.03350259438058e-29
Ninl	4.919354791	4.203781964	1.424310477	2.951450567	0.003162852	0.009174393
Sdcbp2	16.40848429	-2.167626922	0.567035332	-3.822736964	0.000131979	0.000521418
Angpt4	21.33051854	-2.59187815	0.423531592	-6.119680802	9.37629888305283e-10	7.58416598530633e-09
Srxn1	21.66033949	1.553416884	0.507292841	3.062169934	0.002197387	0.00661965
Trib3	15.66334385	6.171019325	1.285187545	4.80164887	1.57364453203615e-06	8.52332762945389e-06
Id1	6.744837474	2.02273501	0.790924196	2.557432203	0.010544811	0.026613871
Cox4i2	4.01241819	4.693309583	1.643028661	2.856498913	0.004283415	0.011970905
Bcl2l1	231.5666882	1.159741118	0.280147801	4.139747353	3.47688527520186e-05	0.000153139
Tpx2	703.4446523	4.803070287	0.222400795	21.59646182	1.93911089587957e-103	5.69671998991501e-101
Ttll9	7.098197285	5.800527114	1.370811898	4.231453725	2.3218576704849e-05	0.000104844
Hck	3936.596494	1.944550723	0.110674297	17.57003002	4.17951177521043e-69	4.9912884931761e-67
Necab3	13.80195488	1.246886686	0.523757789	2.380655165	0.017281881	0.0407535
a	17.10975497	5.160720199	1.200190717	4.299916775	1.70862262511082e-05	7.92233514528184e-05
Ahcy	383.484513	1.23292554	0.136575718	9.027413901	1.75776522632448e-19	2.96779464476784e-18
Epb41l1	55.26551642	-1.21832251	0.306195684	-3.978901645	6.92343727906757e-05	0.00028867
Myl9	9.15555242	2.423307286	0.942671435	2.570680723	0.010149885	0.025718762
Dsn1	142.4741975	1.187905589	0.212392994	5.592960335	2.2323030263979e-08	1.53872825691032e-07
Soga1	1797.561184	-1.471460485	0.130296603	-11.29316076	1.41842364960919e-29	3.90172752605045e-28
Samhd1	13804.56729	1.087480194	0.05503563	19.75956666	6.63720990551063e-87	1.35408300419508e-84
Rbl1	1319.649841	1.136873481	0.075901332	14.97830735	1.01776192530237e-50	6.85775455081032e-49
Mroh8	2.628679933	4.161833616	1.505321108	2.764748062	0.005696677	0.015382076
Blcap	737.6674614	-1.067683555	0.124315844	-8.5884753	8.81310121058578e-18	1.3373516909328e-16
Tgm2	386.4784694	1.916692148	0.309217872	6.198516703	5.69977577269324e-10	4.74088371036755e-09
Lbp	6.817392747	6.214518142	1.356070249	4.582740567	4.58921270173298e-06	2.34391326063129e-05
Fam83d	42.65821751	3.786837589	0.518336823	7.305746804	2.75730963325259e-13	3.08470077706377e-12
Mybl2	214.3997494	4.038358179	0.272155215	14.83843759	8.26587824294178e-50	5.37245511108725e-48
Tox2	81.48363565	1.523274677	0.304151825	5.008270719	5.49212494148971e-07	3.168649774766e-06
Ada	375.3978305	2.937995402	0.301823704	9.734144017	2.15625381686388e-22	4.29176318643814e-21
Pabpc1l	4.28703893	4.501866432	1.387881051	3.243697599	0.001179889	0.003782496
Slpi	5061.262483	2.193403742	0.332455219	6.597591544	4.17890660165608e-11	3.86062635671233e-10
Sdc4	4666.892272	-1.790630404	0.105103158	-17.03688481	4.37418789562895e-65	4.5894604284924e-63
Ube2c	321.8945759	4.983157957	0.269038137	18.52212481	1.36924862069409e-76	1.97185225386034e-74
Snx21	147.5688617	2.356833301	0.18664724	12.6272068	1.49491022980189e-36	5.55917376343289e-35
Pltp	10555.90425	-1.194933401	0.110577597	-10.80628835	3.21412975317711e-27	8.11208796295852e-26
Mmp9	76.44242404	4.26032044	0.536776184	7.936865622	2.07354488983124e-15	2.67647635208533e-14
Cd40	1667.769023	2.889532313	0.157227703	18.37801004	1.97066311298237e-75	2.7833721602498e-73
Cdh22	782.2634506	2.043133433	0.157061002	13.00853428	1.09420711760858e-38	4.47710539012601e-37
Ocstamp	13.31984455	4.694695995	0.892656471	5.25924154	1.44650784474363e-07	9.08023663736716e-07
Sulf2	256.9469109	1.211433226	0.180857183	6.698286495	2.10877534063152e-11	2.01796749045839e-10
Znfx1	4081.966359	1.124578718	0.103816549	10.83236463	2.41828387738282e-27	6.13509013383009e-26
Zfas1	468.6684346	1.022120507	0.141258653	7.235808086	4.62765332557013e-13	5.08038861728697e-12
Atp9a	98.20668043	1.662084089	0.274711296	6.050293933	1.44581793935817e-09	1.14426830340691e-08
Aurka	166.9758003	3.772693744	0.287652481	13.11545701	2.68558400743682e-39	1.11752247833539e-37
Zbp1	3194.465167	3.233265742	0.154197046	20.96840256	1.27472629287002e-97	3.46749157703106e-95
Zfp831	75.22167749	-1.218415412	0.247744426	-4.918033601	8.7417909852592e-07	4.88615554727825e-06
Gm14322	6.448784399	-2.005153101	0.838725402	-2.390714644	0.016815617	0.039730512
Zfp971	178.8131251	1.149131169	0.252300565	4.554611944	5.24823709280368e-06	2.65649051192947e-05
Col9a3	59.52156891	1.709937186	0.283371978	6.034249392	1.59703261748258e-09	1.25515313634037e-08
Slc17a9	240.8286045	1.752012714	0.308697488	5.675500399	1.38283821262819e-08	9.7375409900745e-08
Col20a1	97.15311479	-1.054211373	0.244222459	-4.316602898	1.58448835379849e-05	7.38754161832901e-05
Srms	26.66940335	5.164432308	1.322731784	3.904368497	9.44717436419011e-05	0.00038419
Helz2	9434.550093	1.16659766	0.103284134	11.29503256	1.38852588651278e-29	3.82665229774601e-28
Zbtb46	378.4448819	1.97442034	0.160283081	12.31833287	7.21708394295881e-35	2.52408919138386e-33
Zbtb10	444.5466935	-1.068766085	0.14525923	-7.35764666	1.87180709926519e-13	2.12316405259509e-12
Car13	144.4845452	2.991552751	0.487376104	6.138078433	8.35256242544616e-10	6.81615497040993e-09
Car1	81.67895965	3.598213204	0.295582194	12.17330842	4.31242027009841e-34	1.46972485725001e-32
Car2	99.79937384	2.994487088	0.307696706	9.731943928	2.20341282522788e-22	4.37969296208016e-21
Gm9733	9.840683343	3.638639509	0.821027948	4.43180956	9.34455341534911e-06	4.54510414298222e-05
Sirpb1a	18.6395074	2.356646168	0.744997074	3.163295873	0.001559937	0.004845404
Sirpb1b	13.95756087	4.249132171	0.852286213	4.985569526	6.17795578255696e-07	3.53242477578743e-06
LOC100038947	13.16950055	2.952993598	0.71799783	4.112816883	3.90860414629631e-05	0.000170569
Bhlhe22	37.32562846	3.070510957	0.560739604	5.475823245	4.35482216579423e-08	2.89578917126987e-07
Cyp7b1	212.2141448	1.415391131	0.168455859	8.402148419	4.38383271653951e-17	6.29463526620224e-16
Cp	45.83803978	2.832919712	0.432723961	6.546713297	5.88171227015786e-11	5.35625985966205e-10
Ect2	232.7217907	2.55553023	0.151761651	16.83910408	1.26131718462961e-63	1.26900603596057e-61
Tnfsf10	668.8579391	1.445383215	0.195495681	7.393427857	1.43091100474543e-13	1.63569274308993e-12
Pld1	41.79841757	-1.291703283	0.334015961	-3.867190291	0.000110097	0.000440896
Actrt3	4.906224472	-2.610445607	0.796878855	-3.275837464	0.001053492	0.003420482
Ccna2	536.9208704	5.80276533	0.271588529	21.36601777	2.76755698410444e-101	7.67031029047361e-99
Bbs12	23.71229578	1.202242746	0.401908711	2.991332888	0.002777625	0.008165006
Intu	109.6331362	-1.062388423	0.20770337	-5.114931079	3.13855532572932e-07	1.87636301097427e-06
Plk4	204.8215525	2.768378027	0.238929409	11.58659387	4.81918129036462e-31	1.40454273758266e-29
Larp1b	267.1511638	1.219072081	0.236646919	5.151438636	2.58495807233954e-07	1.57162454985908e-06
D3Ertd751e	116.4720127	-1.661087918	0.180046227	-9.225896843	2.81197730479181e-20	5.00062162591852e-19
Rab33b	2392.29829	-1.180247152	0.111789122	-10.55779963	4.67491601209052e-26	1.11477015099996e-24
Rnf13	2098.089584	-1.350606542	0.08893709	-15.18608869	4.37242885131535e-52	3.07304341612302e-50
Siah2	525.7649159	-1.011375902	0.138681783	-7.292781226	3.03620910662884e-13	3.38382970920114e-12
P2ry13	1355.494669	-2.025494939	0.126652895	-15.99248825	1.44156186154859e-57	1.18296660247415e-55
Igsf10	4.766819963	-2.055445567	0.789868751	-2.602262164	0.009261103	0.023728648
E130311K13Rik	59.7320184	-1.114372704	0.304088953	-3.664627382	0.000247699	0.000926286
A330015K06Rik	2.180544047	4.019499807	1.679820313	2.392815337	0.016719654	0.039561049
Lxn	140.6838199	-1.034923034	0.249461027	-4.148636151	3.3446190669392e-05	0.000147757
Il12a	77.56936474	1.77238997	0.249380992	7.10715743	1.184572909146e-12	1.25997041726615e-11
Smc4	1500.782139	1.069052754	0.125228629	8.536807952	1.37980606752555e-17	2.0681603393758e-16
Ppm1l	498.2179	-1.807484314	0.142561579	-12.6786216	7.76860030464159e-37	2.94105592461032e-35
B3galnt1	272.5793956	-2.800984437	0.138953901	-20.15765244	2.30564633825792e-90	5.29181860354228e-88
4930579G24Rik	71.63025379	1.014241793	0.218272588	4.646675067	3.37327868840493e-06	1.75150550208484e-05
Rxfp1	7.317492414	-2.869704776	0.727524042	-3.944481021	7.9972986601456e-05	0.000329978
Fam198b	32.55310638	-1.521453671	0.30804418	-4.939076186	7.84935431783188e-07	4.41421001434275e-06
Pdgfc	69.86468815	-2.314874247	0.339783302	-6.812795779	9.57199807439409e-12	9.45548619467214e-11
Mnd1	7.422937102	5.786120758	1.349094268	4.288892847	1.79565971133697e-05	8.28666211116204e-05
Fhdc1	5.80510475	3.345309746	1.05945702	3.15757004	0.0015909	0.004933235
Dclk2	27.78627804	1.216443653	0.496247213	2.451285612	0.014234695	0.034475423
Fcrl1	122.2493609	1.124714993	0.285767105	3.935774877	8.29286843065533e-05	0.000341216
Insrr	18.67868167	2.301944593	0.744528233	3.091816389	0.001989359	0.006051292
Sh2d2a	43.20876775	1.25204112	0.47797942	2.619445666	0.00880728	0.022660735
Crabp2	4.921942699	4.104229992	1.415177447	2.900152204	0.003729815	0.0106033
Nes	88.53403531	4.554674727	0.891379617	5.10969136	3.22685513037877e-07	1.92679979715991e-06
Iqgap3	156.3420581	4.844470497	0.28205117	17.17585676	4.02663443463955e-66	4.51505597026109e-64
Rhbg	10.06533107	6.278193288	1.323813432	4.742506107	2.11090463824264e-06	1.12466732793421e-05
Pmf1	306.3840245	1.588783999	0.129332631	12.28447903	1.09749744655058e-34	3.81114420623676e-33
Sema4a	1423.476518	2.086335519	0.139561985	14.94916774	1.57707826535606e-50	1.05779464108745e-48
Lmna	37.77885592	1.135263767	0.388531563	2.921934474	0.003478647	0.009962536
Mex3a	16.84589981	1.643020763	0.599679158	2.739833027	0.00614704	0.016476985
Pklr	10.49376112	3.081988119	0.800371333	3.850697784	0.000117782	0.000468958
Hcn3	21.62408178	1.321521565	0.457806108	2.886640311	0.003893791	0.01099921
Muc1	11.62002183	1.575666849	0.55128603	2.858165748	0.004260978	0.01191727
Gm15417	4.961980078	2.358658437	0.864575496	2.728111596	0.006369805	0.017008921
Cks1b	299.0697994	2.19098924	0.177706828	12.32923497	6.30424075136948e-35	2.21009528393476e-33
Pbxip1	1456.635079	-1.395914753	0.067047936	-20.81965279	2.87259335116063e-96	7.53491495271403e-94
Nup210l	50.34211811	1.730860357	0.294450883	5.878265133	4.14588510038498e-09	3.07259870028027e-08
Slc27a3	169.3830572	1.322061793	0.230787581	5.728478929	1.01335136811012e-08	7.23632389215827e-08
Npr1	95.90326708	4.530068771	0.696864477	6.500645275	7.99762135923993e-11	7.16323537474849e-10
S100a4	543.0101905	1.765941922	0.144933926	12.18446205	3.76126959951585e-34	1.28486718947182e-32
S100a8	154.4987427	4.542659421	0.424805215	10.69351142	1.09158317316174e-26	2.69483449253324e-25
S100a9	359.6209153	4.55226932	0.557178378	8.170218908	3.07830376500593e-16	4.21409170588743e-15
Rorc	14.42001764	1.396262948	0.532238702	2.623377337	0.008706279	0.022432298
Tdrkh	116.9278377	-1.51826543	0.248716074	-6.104412175	1.03179706329354e-09	8.31836831104212e-09
Tuft1	73.16689916	1.923802216	0.239457607	8.033999184	9.4345822931414e-16	1.24850972345904e-14
Selenbp1	13.78209963	2.373461743	0.54670375	4.341403811	1.41575255942905e-05	6.65471659054507e-05
Tmod4	12.05905235	-1.17795708	0.511129011	-2.304617922	0.021187981	0.048736339
Adamtsl4	36.80071148	1.165665265	0.339870855	3.429729994	0.000604182	0.002075498
Gm9054	15.33434857	-1.66968384	0.53642146	-3.11263431	0.001854256	0.005680327
Mtmr11	30.30348468	2.303734143	0.449444417	5.125737586	2.96375162731998e-07	1.7812826372219e-06
Hist2h2be	327.9030568	-1.364737871	0.160772209	-8.488642894	2.09064062178343e-17	3.07709620174117e-16
Fcgr1	398.9977635	5.961486833	0.372202647	16.01677708	9.75785350063418e-58	8.05242191409075e-56
Fmo5	192.7001576	-1.255109652	0.170595276	-7.357235668	1.87757705702545e-13	2.126424779541e-12
Hmgcs2	81.15288458	-2.919473101	0.223539976	-13.06018349	5.55936306928841e-39	2.28743653010581e-37
Tent5c	1658.884132	3.271653305	0.436564734	7.494085187	6.67623550083799e-14	7.8265940360582e-13
Trim45	74.6892931	-1.615466828	0.227593207	-7.098045002	1.26533986620675e-12	1.34490429050007e-11
Cd101	13.85532755	3.055174793	0.739780659	4.129838699	3.63017836650869e-05	0.000159461
Igsf3	41.00842932	1.807016715	0.453340695	3.986001558	6.71960705580215e-05	0.000280729
Mab21l3	11.27104676	2.527111874	0.784375372	3.221814406	0.001273816	0.004046515
Slc22a15	76.70508232	1.289608832	0.247878901	5.202576049	1.96544888665527e-07	1.21304532336468e-06
Olfml3	31.63844277	1.785146578	0.525156792	3.399264003	0.000675675	0.002293203
Dclre1b	221.4541046	1.288595978	0.214029284	6.020652661	1.73715176553796e-09	1.35873388093648e-08
Gm15471	4.635366106	5.033279046	1.50723134	3.339420375	0.000839534	0.002791921
Ptpn22	274.0981001	2.660461805	0.324545697	8.197495241	2.45447522106055e-16	3.39170146022186e-15
Slc16a1	88.59773187	3.225411714	0.383146423	8.418222177	3.8224036742722e-17	5.52087390082441e-16
Ppm1j	7.221673734	2.209169594	0.901134229	2.451543315	0.014224507	0.034456428
Rhoc	28.03846916	2.010797657	0.648610596	3.100161593	0.001934151	0.005899241
Mov10	693.0965546	1.734462864	0.102583188	16.90786662	3.93704658006088e-64	4.04414525975624e-62
Cttnbp2nl	1107.205176	1.000953767	0.127521943	7.849266929	4.18476092771168e-15	5.31747000580942e-14
Gm5547	645.3242242	-1.161697222	0.116095072	-10.00643012	1.42813118179709e-23	2.99601183874473e-22
Tmigd3	54.38717845	-2.37187508	0.289726571	-8.186598405	2.68712962537142e-16	3.70274362730589e-15
Adora3	13.64504655	3.015477573	0.598242249	5.040562714	4.64164983358895e-07	2.71098188491404e-06
Chil3	465.8608426	6.526009401	0.697503496	9.356238988	8.26255592992691e-21	1.51710855068371e-19
Alx3	27.48362672	4.633464585	1.083779185	4.275284717	1.90893183577125e-05	8.75985621232236e-05
Gnat2	6.707783969	2.7146941	1.179581342	2.301404747	0.021368764	0.049052771
Sort1	1906.475396	-1.872937121	0.138463135	-13.52661211	1.08929232902255e-41	5.1781925634344e-40
Mybphl	12.40504741	-1.940456397	0.691577722	-2.805839943	0.005018561	0.01379585
Psrc1	124.4300129	1.01016468	0.159731098	6.324157885	2.54617287829659e-10	2.18207312773037e-09
Gpsm2	57.5405109	6.098937092	0.70692224	8.62745115	6.27343163592637e-18	9.62909480670036e-17
Fndc7	44.7432129	4.031155547	0.501353448	8.04054617	8.94389234761017e-16	1.1857115044589e-14
Fam102b	507.971067	-1.203982862	0.121730523	-9.890558496	4.5746853455573e-23	9.42462174486552e-22
Vcam1	264.4216043	-1.299135811	0.293956696	-4.419480253	9.89385607764136e-06	4.79165354185539e-05
Sass6	198.0944431	1.355917733	0.146758503	9.239108516	2.48559448218509e-20	4.43631802537263e-19
Cnn3	320.264691	1.880937089	0.192852354	9.753249312	1.78656480055556e-22	3.58508884636074e-21
Abca4	32.87445923	-1.69936272	0.360017054	-4.720228391	2.35579980818687e-06	1.24970543093019e-05
Fnbp1l	46.04861787	2.106590806	0.496564694	4.242329006	2.21212074974251e-05	0.000100414
Pde5a	97.77250291	-2.465630129	0.252120025	-9.779588627	1.3776935440322e-22	2.77979951487487e-21
Zgrf1	105.1431368	1.703953763	0.206277796	8.260480728	1.45086946180988e-16	2.02391467469376e-15
Mcub	31.28193649	1.197779214	0.429706783	2.787433805	0.005312731	0.014499944
Cyp2u1	10.59414091	-2.360997249	0.586008851	-4.028944694	5.60277962575803e-05	0.000237722
Sgms2	10.77047415	7.656612204	1.376448441	5.562585547	2.65806654674028e-08	1.80844555373173e-07
Cenpe	338.1561954	5.106261741	0.304077805	16.79261573	2.76390172046569e-63	2.70659682479471e-61
H2afz	1368.866098	1.131762503	0.088767279	12.74977126	3.12661321651636e-37	1.21178948647517e-35
Gbp5	1422.27552	2.220671223	0.094605669	23.47291917	7.71347316418352e-122	3.65494217124812e-119
Gbp7	955.3372568	3.866671512	0.168631892	22.9296574	2.35175293632408e-116	9.86997110904698e-114
Gbp3	687.4022319	2.223677754	0.145224036	15.31205042	6.35291571247717e-53	4.57441073042045e-51
Gbp2b	27.5057797	8.736655788	1.24023664	7.044345819	1.86334844239855e-12	1.95226285808789e-11
Gbp2	1680.656361	4.694312904	0.169810749	27.64438013	3.26056741192344e-168	3.99120622614528e-165
Kyat3	50.78190758	1.111567334	0.373878399	2.973071826	0.002948354	0.008610016
Clca3a1	21.27127877	3.815752989	0.699246558	5.456949266	4.8438467998491e-08	3.20645631559187e-07
Mcoln3	12.97953658	-1.728904813	0.592520682	-2.917880955	0.003524189	0.010085098
Lpar3	7.33587829	-3.956907738	1.044732873	-3.787482753	0.000152181	0.000595469
Ctbs	233.2871976	-1.062909517	0.148641677	-7.150817583	8.62625611357836e-13	9.2625055593825e-12
Adgrl2	188.3204842	-2.250620527	0.245540859	-9.165971545	4.91026443660764e-20	8.61730875858179e-19
Ifi44	4692.742181	1.50254572	0.115679566	12.98886027	1.41518830110822e-38	5.77436137638296e-37
Dnajb4	74.82739686	-1.091148637	0.24784167	-4.402603629	1.06959472214804e-05	5.15292780374961e-05
Depdc1a	62.32665817	4.757885521	0.409133683	11.6291709	2.92928828927235e-31	8.69258902648919e-30
6330407A03Rik	29.11368871	-1.382606464	0.402490182	-3.435130909	0.000592268	0.002039339
Fam110b	13.57965801	-1.848412308	0.576148016	-3.20822472	0.001335571	0.004219876
Asph	931.758311	-2.107315723	0.107972251	-19.51719719	7.84239538888726e-85	1.4960642320437e-82
Gm11827	10.49883001	7.153726458	1.289226126	5.548853155	2.87549561997104e-08	1.95005333156762e-07
Trp53inp1	5051.225389	1.231720115	0.370093609	3.328131274	0.000874307	0.002897065
Ccne2	85.6112544	4.800730603	0.414761605	11.57467458	5.53810003948369e-31	1.60769074071099e-29
Esrp1	90.02318196	2.777468413	0.38694273	7.177983192	7.07472552412112e-13	7.63560934781889e-12
Rad54b	60.39072093	5.144336085	0.463441865	11.1002835	1.25046612347411e-28	3.29177363579055e-27
Fsbp	2.137114612	3.897256935	1.532452984	2.543149431	0.010985824	0.027580031
Gem	328.296062	-1.813726418	0.174135043	-10.41563139	2.10396825158253e-25	4.86695899960563e-24
Cdh17	9.627963421	2.096767258	0.81129866	2.584457933	0.00975322	0.024859457
Triqk	6.74037118	-2.387866353	0.798280316	-2.991262975	0.002778261	0.008165242
Pip4p2	136.2781957	-1.296324162	0.163293153	-7.938631446	2.0442420470934e-15	2.64097374052374e-14
A530072M11Rik	22.76470136	-1.321669894	0.403327046	-3.276918592	0.001049466	0.003408271
Faxc	69.58982311	8.706520035	1.26367083	6.889863899	5.5845791304236e-12	5.65737123081326e-11
Mms22l	202.3514855	1.303086053	0.147134025	8.856456258	8.25982785483204e-19	1.33769141521089e-17
Ankrd6	7.894256919	5.190017291	1.388493681	3.737876062	0.000185581	0.000712123
Ddx58	1156.114974	2.999140895	0.213799802	14.02780014	1.05369652159395e-44	5.54758000204072e-43
Aqp7	7.381507291	1.523162494	0.62413247	2.440447449	0.01466908	0.035341007
Kif24	70.13263512	1.934668771	0.323078168	5.988237398	2.121272888878e-09	1.63652192566854e-08
Dnajb5	200.0376044	-1.10312339	0.136158661	-8.101749673	5.41743273028576e-16	7.31403211168819e-15
Cd72	1188.955537	-1.448034262	0.098445642	-14.70897274	5.64579591114119e-49	3.46992034053359e-47
Car9	60.99842963	-1.165342873	0.276331569	-4.217190515	2.4736497492528e-05	0.000111152
Gm12504	165.640574	-1.454996265	0.221908062	-6.556752622	5.4992124496262e-11	5.02350321346762e-10
Melk	158.2260667	4.427778636	0.273974519	16.16127898	9.45788764177748e-59	8.17217126882761e-57
Pax5	217.5890559	-1.389661455	0.200615212	-6.926999424	4.29860333308699e-12	4.394028139159e-11
Fbxo10	114.0471874	1.347973002	0.206274211	6.534859574	6.36692515134279e-11	5.7730718239552e-10
Shb	276.4514453	-1.987760241	0.128216302	-15.50317873	3.30146055048917e-54	2.43694241337364e-52
Gm829	148.8973111	-5.610726094	0.518822944	-10.81433686	2.94414176902236e-27	7.44345928488286e-26
Gm12409	5.990663029	-2.8821708	0.965988491	-2.983649212	0.002848331	0.008351125
Ccdc180	31.81408266	1.01316368	0.405993892	2.495514586	0.012577458	0.030962005
Hemgn	14.14244376	4.47777293	0.76838234	5.827532329	5.62529551486649e-09	4.11094357302855e-08
Gabbr2	7.284755532	2.944342954	0.962608531	3.058712716	0.002222902	0.006691026
Anks6	55.901688	-1.586897292	0.234739858	-6.760237926	1.37765314876332e-11	1.33838274485346e-10
Tgfbr1	2025.967179	-1.413631175	0.09145026	-15.45792402	6.6714172233351e-54	4.85130928681036e-52
Nr4a3	1189.747746	2.215392589	0.220681474	10.0388698	1.02845734519118e-23	2.17994371479267e-22
Msantd3	7.590852809	4.020129233	1.24436382	3.230670299	0.001235003	0.003937695
Tmeff1	6.010665629	2.258027498	0.798551597	2.82765385	0.004689048	0.012963942
Smc2	557.0252985	2.435818575	0.196632189	12.38768987	3.04694638820946e-35	1.08632513340798e-33
Slc44a1	841.0118463	-1.353126754	0.156897396	-8.624277979	6.44982788407322e-18	9.88951166901373e-17
Epb41l4b	39.90914547	3.315363084	0.482373001	6.873027879	6.2853276356713e-12	6.33231671058819e-11
Txn1	2110.493982	1.055375273	0.102535886	10.29274058	7.59823956482276e-25	1.70138019767807e-23
Lpar1	4.336825769	4.697929307	1.384871727	3.392320902	0.000693032	0.00234453
E130308A19Rik	76.38548458	-1.011827647	0.270267242	-3.74380424	0.000181255	0.000697708
Slc31a2	292.6564902	1.171070674	0.14517848	8.066420545	7.23891555346688e-16	9.64904088610482e-15
Slc31a1	685.6924599	1.2903043	0.142542707	9.052054103	1.40303754355074e-19	2.38532621264083e-18
Bspry	9.289738132	2.671694263	0.796950499	3.35239675	0.000801151	0.002673963
Rgs3	161.3991327	1.392182622	0.242216739	5.747673051	9.04799788447954e-09	6.49589642840274e-08
Col27a1	125.2027374	2.272161578	0.419763458	5.412957077	6.1992354568997e-08	4.06338998779115e-07
Whrn	213.4041936	-1.55057283	0.207305605	-7.479647418	7.45222747276645e-14	8.70157149025965e-13
Tnfsf15	46.37804405	3.857903149	1.133498247	3.403536935	0.000665194	0.002261291
Tnfsf8	19.11593414	3.916933212	0.754042366	5.19457976	2.05182792910584e-07	1.26264350442545e-06
Ttc39b	128.8742368	2.656182013	0.346903268	7.656837681	1.90567244041891e-14	2.30200842741063e-13
Plin2	987.2552114	1.636816114	0.127307534	12.85718188	7.83825490129607e-38	3.11178719581454e-36
Mllt3	193.7380202	1.66356739	0.250332971	6.645418632	3.02356460014253e-11	2.84335085861034e-10
Focad	153.8619329	1.072623542	0.257000716	4.173620834	2.99796539614576e-05	0.000133163
Hacd4	10.80598636	1.90298984	0.60658735	3.137206604	0.001705659	0.005261324
Ifnb1	950.9893247	3.31597906	1.06578543	3.111300799	0.001862651	0.005701288
Cdkn2a	8.52939994	5.967633241	1.350532964	4.418724607	9.92850633115281e-06	4.80368344856072e-05
Angptl3	5.613941387	-3.962055945	0.980268806	-4.041805596	5.30411984775007e-05	0.00022616
Dnajc6	9.416482955	3.315063342	0.931818573	3.55762746	0.00037422	0.001346662
Wdr78	36.77940919	-1.577410222	0.418857838	-3.765979953	0.000165897	0.000644161
C8a	95.55703274	-6.793436981	0.554518131	-12.25106376	1.65806662010559e-34	5.73066837240729e-33
Fyb2	283.402759	-4.563412636	0.177726892	-25.67654548	2.13713093797327e-145	1.56961581739447e-142
Prkaa2	2.293886599	-5.396982692	1.839001464	-2.934735397	0.003338322	0.009611254
Dhcr24	1000.94511	-1.563767838	0.138925741	-11.25614178	2.16010300868402e-29	5.8977236235241e-28
Ndc1	117.1835243	1.801562523	0.262270487	6.869101234	6.46076477591942e-12	6.49569978052569e-11
Lrp8	10089.81288	-1.001794627	0.124818275	-8.026025281	1.00681482682293e-15	1.32995530496421e-14
Gpx7	2.89464422	4.213346273	1.658403285	2.540604153	0.011066113	0.027757878
Orc1	24.92542619	4.460790822	0.767923883	5.808897107	6.28857203985417e-09	4.57744473208216e-08
Rab3b	1.904697434	4.247901746	1.662658506	2.554885281	0.01062228	0.026763408
Bend5	44.91261308	1.461897871	0.425426357	3.43631241	0.000589691	0.002031418
Stil	130.4206065	5.339566217	0.397797288	13.42283214	4.44399502583005e-41	2.04632736471529e-39
Tal1	17.95236084	2.461143769	0.696691525	3.5326162	0.000411469	0.001468041
Faah	279.4793803	1.609699131	0.237096404	6.789217812	1.12743119791641e-11	1.10700781191137e-10
Rad54l	103.606978	4.145600709	0.284525423	14.5702295	4.34429106878393e-48	2.56278279154085e-46
Lurap1	4.127032185	4.332258943	1.504894268	2.878779617	0.003992172	0.011249777
Mast2	200.7624007	1.427233207	0.177218494	8.053522954	8.0444304144522e-16	1.06936324305781e-14
C530005A16Rik	7.507800887	-1.890818338	0.584097453	-3.237162441	0.001207247	0.003859116
Nasp	587.8082717	1.137792596	0.117859109	9.653836764	4.7350239518436e-22	9.27370224381742e-21
Kif2c	127.6770355	5.909728802	0.400495774	14.75603285	2.81350866566333e-49	1.75862250169909e-47
Slc6a9	96.05303227	1.179562192	0.218027271	5.410158963	6.29688298237056e-08	4.12237418893122e-07
St3gal3	259.4078174	-1.025484019	0.130198564	-7.876308214	3.37195853464241e-15	4.29581083394297e-14
Cdc20	313.7632742	5.109456373	0.316794935	16.12859239	1.60640105796988e-58	1.37188518258834e-56
Zfp691	341.8230669	-1.795403506	0.141958031	-12.64742464	1.15602393151973e-36	4.3318457984932e-35
Rimkla	9.114454733	2.363425767	0.730016933	3.237494446	0.001205843	0.003857543
Cited4	29.49529182	1.547860789	0.523420014	2.957205971	0.003104407	0.009015546
Rims3	31.87426381	1.153542213	0.369314694	3.123466875	0.00178734	0.005492518
Mfsd2a	14.4268624	2.088518257	0.710412963	2.939865071	0.003283552	0.009477716
Pou3f1	31.58801331	3.467848421	1.270779505	2.728914345	0.006354321	0.016973744
Cdca8	224.4773365	4.440481992	0.222651102	19.94367849	1.70085346998548e-88	3.62084588704591e-86
Csf3r	166.1807625	2.869155892	0.358777553	7.997032886	1.2745320670034e-15	1.67456185440188e-14
Oscp1	10.56646361	2.781693289	0.718343876	3.872370021	0.000107782	0.000433282
Ago4	696.074736	-1.077455573	0.102400286	-10.52199774	6.84075299668729e-26	1.61290242003755e-24
Clspn	210.0277753	3.366757431	0.244587711	13.76503104	4.13706519812335e-43	2.05997798966895e-41
5730409E04Rik	79.06463188	-1.031200753	0.200945193	-5.131751288	2.87058653449975e-07	1.72996356222899e-06
Azin2	8.425686527	2.898998227	0.724807194	3.999681915	6.34276765778963e-05	0.000266045
Fndc5	114.6377038	4.7419221	0.426110847	11.12837689	9.12824913300159e-29	2.42030417896499e-27
C77080	24.81487893	2.924179963	0.557220822	5.24779378	1.53931462876806e-07	9.61760637259637e-07
Marcksl1	1264.205305	2.033014056	0.162476584	12.51265878	6.36572524511758e-36	2.32602333645602e-34
Sdc3	4866.072356	1.750232326	0.076361203	22.92043949	2.90630504375117e-116	1.18585318854614e-113
Rcc1	254.2520904	1.857182129	0.158652596	11.70596751	1.1879641071577e-31	3.61283742650919e-30
Smpdl3b	26.61095805	4.3877685	0.623609863	7.036079381	1.97724321716645e-12	2.06569883477653e-11
Rpa2	258.2754042	1.237909078	0.191504974	6.464109261	1.01897230099695e-10	9.02211219369751e-10
Map3k6	9.389476269	5.080522547	1.185350234	4.286094016	1.81842055012058e-05	8.38116707270827e-05
Trnp1	3.360431546	6.214528544	1.65166237	3.762590136	0.000168163	0.000652269
Sfn	198.54648	1.79949871	0.300512412	5.988101109	2.12305075915977e-09	1.63703373235159e-08
Lin28a	1.734787166	5.111772868	1.928743712	2.650312136	0.008041744	0.020899712
Crybg2	10.3097453	1.580058622	0.57750319	2.736017132	0.006218779	0.016641946
Stmn1	735.5964698	3.598667121	0.148776612	24.18839269	2.94745003734441e-129	1.73180374394208e-126
Aunip	21.51657887	4.417125894	0.705713191	6.259094983	3.87217989396672e-10	3.27640843677864e-09
Selenon	278.3491969	-1.168588381	0.13590143	-8.598793848	8.05582433589013e-18	1.22496898208996e-16
Man1c1	1733.986264	-1.737341273	0.103983394	-16.70787227	1.14861373075903e-62	1.10274425432153e-60
Ldlrap1	170.4076151	1.329867403	0.301840629	4.405859507	1.05365241505829e-05	5.07945530843163e-05
Grhl3	24.26879192	2.091453354	0.741079506	2.822171358	0.004769968	0.013167838
Ifnlr1	10.40366315	3.12612757	0.846858814	3.6914389	0.000222989	0.000842027
Cnr2	87.80988906	1.459169402	0.219846246	6.637226841	3.19639554315871e-11	2.99437845238893e-10
E2f2	358.5746186	4.180767189	0.328337783	12.73312854	3.87015025891358e-37	1.49209021399427e-35
Asap3	12.51198753	2.599411659	0.909840722	2.856996392	0.004276707	0.011954434
Luzp1	119.7753525	2.668099946	0.24423663	10.92424156	8.82747709308528e-28	2.25115991354739e-26
Hspg2	10.6486471	3.978390492	1.22890638	3.237342207	0.001206486	0.003858497
Alpl	358.0013256	6.611408105	0.591931156	11.16921798	5.76865127689877e-29	1.54627223734245e-27
Ece1	1698.216545	1.077832631	0.126775321	8.501912074	1.86493049809381e-17	2.75593200065393e-16
Sh2d5	330.068338	1.377677303	0.158990523	8.665153581	4.50904737480493e-18	6.97928312839933e-17
Kif17	18.61435368	1.962979194	0.48562758	4.042149325	5.29634852433562e-05	0.00022596
Padi4	56.63028261	1.848072038	0.310346279	5.954870941	2.60277141821075e-09	1.9871158712109e-08
Gm13032	26.65017176	-1.169376068	0.347776938	-3.362431322	0.000772593	0.002589828
Padi1	61.55195142	-1.136545548	0.241317287	-4.709756029	2.48013487910416e-06	1.3118725689291e-05
Padi2	2462.283059	-1.095307955	0.120573007	-9.084188723	1.04474894130501e-19	1.79489090044787e-18
Gm13031	22.78046207	-2.076242483	0.402312487	-5.160770672	2.45935298919038e-07	1.49898074930363e-06
Fblim1	71.45600703	1.840893248	0.499601714	3.684721644	0.000228953	0.00086233
Tmem82	8.543581655	5.746541712	1.395727576	4.117237354	3.83441119331844e-05	0.00016763
Slc25a34	2.909537093	4.624928437	1.752444785	2.639129334	0.008311926	0.021529516
Efhd2	1833.265083	1.085689303	0.087602539	12.39335432	2.83914491555696e-35	1.01717560157601e-33
Fhad1	19.43748677	2.149362052	0.621365027	3.459097243	0.000541989	0.001879877
Tmem51	60.8803151	3.407391055	0.392708316	8.676646042	4.07611217664537e-18	6.32249332235943e-17
Dhrs3	45.16657976	2.25672456	0.301062087	7.495877619	6.58562159536092e-14	7.72653319602688e-13
Zfp987	9.120022868	2.082898926	0.671753437	3.100689646	0.001930705	0.005889954
Mthfr	3559.114739	1.352183616	0.116952416	11.56182711	6.43253535942358e-31	1.85269631165829e-29
Angptl7	272.1050444	-1.036916723	0.173230775	-5.985753537	2.15390316470333e-09	1.6590814675578e-08
Cenps	29.60178856	2.475189959	0.407939151	6.067546972	1.29878639823188e-09	1.03403107878743e-08
Clstn1	229.1959279	-1.188590875	0.221126245	-5.375168726	7.65110008072115e-08	4.95315156834346e-07
Tnfrsf9	63.56729508	2.054301787	0.633778715	3.241354969	0.001189629	0.003810394
Acot7	214.11404	1.27815153	0.158412459	8.0685038	7.11648541960135e-16	9.50309584804766e-15
Nphp4	13.96147462	2.47814077	0.635291394	3.900793865	9.58777647365991e-05	0.000389047
Trp73	31.84287025	8.153679535	1.3135921	6.20716243	5.39498298437255e-10	4.48990963498291e-09
Ski	652.1685516	-1.698643868	0.116894993	-14.53136543	7.66766436678616e-48	4.4872638200686e-46
Mxra8	28.11379204	1.393904003	0.477905495	2.916693817	0.003537629	0.010119616
C1qtnf12	95.96743394	1.02325462	0.223511433	4.578086259	4.69249199665762e-06	2.39183510756043e-05
Agrn	401.5899625	2.086648054	0.157024075	13.28871421	2.69163749264072e-40	1.17671021218451e-38
Isg15	4207.00056	2.929541738	0.090742451	32.28413734	1.16802553555405e-228	4.28928177293835e-225
AW011738	575.2373403	3.607531306	0.243452448	14.81821744	1.1170970944391e-49	7.22865163886162e-48
Perm1	30.86515514	3.66574214	0.914935979	4.006555895	6.16105503490003e-05	0.000259015
Tmbim7	3.731890751	-2.721592204	1.111973759	-2.44753276	0.014383805	0.034768783
Fzd1	12.22995953	3.357120921	0.741571366	4.527036879	5.98165042680249e-06	3.00391326903596e-05
Cdk14	223.1397457	1.225445115	0.153359386	7.990675671	1.34201185615225e-15	1.75850242239254e-14
Abcb4	102.4719668	-1.237182476	0.196262334	-6.303718339	2.90588367666067e-10	2.48021646289765e-09
Gnai1	27.49313507	-1.151886581	0.347005511	-3.319505151	0.000901771	0.002979334
Magi2	33.04613725	-3.451111119	0.443987956	-7.772983641	7.66586452868447e-15	9.50243747357352e-14
Ccdc146	2.119767638	4.412742705	1.702960214	2.591218908	0.009563663	0.024431418
Fgl2	1042.352996	4.832427912	0.225184454	21.45986469	3.6937698689419e-102	1.04341895394015e-99
Fbxl13	100.4187009	-3.492606818	0.240649744	-14.51323719	9.98928055316765e-48	5.82271992243967e-46
Reln	249.2288465	5.83516271	0.81092574	7.19568072	6.21499075757589e-13	6.73741691793596e-12
AI506816	36.56821483	3.504143105	0.575360378	6.090344834	1.12667738737212e-09	9.0337140519154e-09
Atg9b	11.26734007	3.584890229	0.748674394	4.788316868	1.68185942766926e-06	9.0593447499207e-06
Wdr86	65.48890653	7.245401334	0.87196999	8.309232448	9.63230735546482e-17	1.35785952729772e-15
Xrcc2	64.10692947	1.037025876	0.252892304	4.100662052	4.11969824697141e-05	0.00017893
Actr3b	13.50001217	1.883134102	0.549896658	3.424523634	0.000615878	0.002112001
Insig1	1782.499471	-1.089864601	0.074417825	-14.64520902	1.44556025524642e-48	8.7382035346974e-47
Tyms	189.1536603	2.398837491	0.175384049	13.67762634	1.38128511806601e-42	6.74076315590421e-41
Adgrf3	6.209277799	2.584374164	1.033501025	2.500601453	0.012398262	0.030572111
Cenpa	281.0878591	2.292347672	0.150785557	15.20270054	3.39338421408539e-52	2.40799133916426e-50
Dpysl5	6.401326953	3.825323724	1.495962047	2.557099448	0.010554904	0.026630193
Khk	1448.674407	-1.197421422	0.134998347	-8.869896889	7.32136628832015e-19	1.19227881828309e-17
Cad	703.4810523	1.264695855	0.249340229	5.072169301	3.93306233777908e-07	2.31646963430781e-06
Krtcap3	30.40012426	1.219002504	0.378750249	3.21848634	0.001288691	0.004085816
AI839979	24.73619333	2.069418114	0.512507441	4.037830378	5.39478373138639e-05	0.000229626
Fosl2	46.51484543	1.774259886	0.384623463	4.612978808	3.96938787237761e-06	2.04511885153822e-05
Yes1	20.65348051	3.440122443	0.740843115	4.643523538	3.42516950868958e-06	1.77531104139525e-05
Tacc3	421.5091922	3.171286174	0.185832211	17.06532011	2.68911274277532e-65	2.84175374666379e-63
Nsd2	886.0335933	1.135767884	0.134104084	8.469301206	2.46869545865835e-17	3.61542049773006e-16
Hgfac	3.433446726	4.111822833	1.36987519	3.001603987	0.002685613	0.007927847
Evc	75.83631497	3.463428655	0.56955367	6.080952224	1.19470890485605e-09	9.54792116617546e-09
Clnk	51.19539397	2.622196649	0.341576262	7.676753156	1.63171419021743e-14	1.98248550373067e-13
Hs3st1	801.3535991	-2.39631515	0.187029185	-12.81251985	1.39528721343321e-37	5.48004649147606e-36
Bst1	260.1812119	2.249254392	0.156715757	14.35244568	1.02845433681512e-46	5.76601746315927e-45
D5Ertd615e	19.63524799	-1.686589837	0.418766261	-4.027520821	5.63680771812155e-05	0.000238958
Lap3	536.8705056	1.09998345	0.147397934	7.462678881	8.47807966406076e-14	9.86802790692461e-13
Ncapg	231.6449871	5.644540925	0.317059189	17.80279875	6.72238036907339e-71	8.36822417299314e-69
Adgra3	20.25676397	-3.317664075	0.486911903	-6.81368448	9.51302294874422e-12	9.40355276541749e-11
Tlr1	135.8798531	2.139421396	0.217612029	9.8313563	8.25000975533838e-23	1.67613268736052e-21
Nsun7	4.801803281	4.598013357	1.43622259	3.201462913	0.001367317	0.004311833
Apbb2	37.97460828	-1.38899131	0.447439284	-3.104312385	0.001907218	0.005827987
Uchl1	19.11737665	2.416190571	0.679737627	3.554592943	0.000378565	0.001360591
Nipal1	92.74541566	2.663684575	0.909149971	2.929862686	0.003391118	0.009741449
Kit	772.3600962	1.806595283	0.12205716	14.80122337	1.43842390940996e-49	9.26710912514164e-48
Kdr	11694.06616	1.446437199	0.149346993	9.685077474	3.48943871726779e-22	6.88004903596597e-21
Igfbp7	89.74100007	1.813621214	0.355026492	5.10841093	3.24879489238235e-07	1.93911207534353e-06
Adgrl3	4.562508033	-3.530638769	1.189020245	-2.969368087	0.002984129	0.008700649
Jchain	18890.09366	3.827952945	0.328610104	11.64892039	2.32384159451886e-31	6.92391666975408e-30
Dck	2215.866897	1.975206767	0.081671373	24.1848117	3.21459032872026e-129	1.81611989763738e-126
Adamts3	2.673445202	3.778448135	1.587848812	2.379601953	0.017331348	0.040859784
Alb	2.904694088	-3.875334324	1.644240776	-2.356914133	0.018427507	0.043102174
Pf4	8.31144076	2.041807907	0.816799153	2.499767416	0.012427487	0.03063389
Cxcl2	17.33943777	3.851912117	0.708990252	5.432954973	5.54283978630441e-08	3.65106608166034e-07
Areg	5.033731618	-2.914328647	1.00061334	-2.912542268	0.003584997	0.010233194
Ppef2	10.38460454	3.683468909	0.832404001	4.425097555	9.63987101353938e-06	4.67635618619154e-05
Naaa	943.6689819	2.623476534	0.176484415	14.86520233	5.54471253575646e-50	3.63599475168422e-48
Sdad1	704.4593517	1.131589239	0.106882395	10.58723692	3.41524194510313e-26	8.21055465329295e-25
Cxcl9	1042.244258	4.852640476	0.240897578	20.14399863	3.03791322648522e-90	6.76119808846082e-88
Art3	44.04484788	3.1842762	1.127550426	2.824065449	0.00474187	0.013100118
Cxcl10	1888.66465	2.606392023	0.212597034	12.25977601	1.48910925213402e-34	5.15885042561241e-33
Cxcl11	73.9692291	4.220588571	1.26210777	3.344079383	0.000825561	0.002747942
Stbd1	18.69030561	1.685029361	0.61447959	2.742205581	0.006102813	0.01637375
Ccdc158	4.85987768	2.839334822	1.185518566	2.395015062	0.016619683	0.039343516
Sept11	2512.990048	-1.025566938	0.068738664	-14.91979744	2.45016025780887e-50	1.63592745577066e-48
Anxa3	79.44376078	2.256595103	0.407200168	5.541734217	2.99490643719011e-08	2.0272894311468e-07
Antxr2	839.2393458	-1.142151155	0.085279259	-13.39307078	6.63785118311834e-41	3.0186809916045e-39
Rasgef1b	382.7544622	1.749354024	0.155210436	11.27085309	1.82790189204365e-29	5.00000947713764e-28
Tmem150c	17.16926631	1.992757849	0.833284957	2.391448246	0.01678205	0.039683118
Hpse	3566.234526	-1.376900093	0.107865804	-12.7649361	2.57361756323817e-37	1.00275512961288e-35
Arhgap24	221.6852335	-2.273816086	0.149694098	-15.18975103	4.13487165076235e-52	2.92005431144463e-50
Ptpn13	6.073477511	3.650482752	1.216151177	3.001668559	0.002685043	0.007927759
Spp1	48.06368859	3.776489522	0.481737448	7.839310681	4.5302641255499e-15	5.73664221898297e-14
Pkd2	34.13174439	-1.616265102	0.378837526	-4.266380675	1.98669675314542e-05	9.0911490987393e-05
Abcg3	204.3167779	-1.385657336	0.254596787	-5.442556248	5.25213684823403e-08	3.47047405144893e-07
Gbp4	4565.024127	1.152891361	0.086698336	13.29773335	2.38592111595948e-40	1.05245631448435e-38
Gbp10	729.8369254	1.772005519	0.167042365	10.60812038	2.73189427756258e-26	6.60013076367053e-25
Gbp6	3300.610362	1.935771764	0.077454681	24.99231476	7.41044148084404e-138	4.94781704145991e-135
4930428O21Rik	16.167342	4.29851662	1.00406431	4.281116834	1.85957690442508e-05	8.55475263047291e-05
Gfi1	230.0946238	3.35771215	0.370453675	9.063784162	1.26001601225339e-19	2.15464204935855e-18
Fam69a	810.7473123	-1.093661933	0.119655511	-9.140088278	6.24013709770199e-20	1.08474998613189e-18
Ccdc18	41.66798504	2.7155649	0.376688778	7.209041145	5.63472356664219e-13	6.12645851002274e-12
Pxmp2	16.85390553	2.353495657	0.716861151	3.283056494	0.001026881	0.003344535
Pole	257.2158132	4.275654048	0.2360996	18.10953534	2.68000960323435e-73	3.57878736926449e-71
Cryba4	18.04591947	6.127293606	1.311440785	4.672184725	2.9801274728302e-06	1.56283800244208e-05
Crybb1	3.89361245	4.823763933	1.664548987	2.897940505	0.003756218	0.01066385
2900026A02Rik	83.69598161	2.429420031	0.27581085	8.808283042	1.27077232833179e-18	2.03116155939779e-17
Cmklr1	368.5570561	2.22859937	0.192610686	11.57048667	5.81518781706372e-31	1.68148216230018e-29
Tmem119	36.86478569	1.201562217	0.289949014	4.144046568	3.41230404419659e-05	0.00015043
Acacb	10.10485074	2.961739212	0.814819432	3.634841164	0.000278152	0.001029162
Trpv4	23.98377178	1.913071732	0.44017955	4.346116785	1.38568811750813e-05	6.53011638051872e-05
2610524H06Rik	166.6765365	1.300565517	0.253364705	5.133175571	2.84893913895223e-07	1.71860644813427e-06
Oasl2	7139.622561	2.115571561	0.117880635	17.94672695	5.09032933898497e-72	6.61697766905754e-70
Oasl1	3749.054556	2.364138691	0.120769513	19.57562502	2.49556762438085e-85	4.82334116243819e-83
Cit	109.8643449	5.441949208	0.455211857	11.95476155	6.13092990693685e-33	1.96203114167746e-31
Vsig10	84.38970067	1.359632376	0.462609029	2.939052827	0.00329217	0.009495126
Slc8b1	2063.439164	1.050676708	0.084682587	12.40723436	2.38758197534737e-35	8.57486348065465e-34
Tpcn1	606.2623445	2.38679895	0.139679429	17.08769121	1.83288267897004e-65	1.96519807820372e-63
Rasal1	397.0995266	2.9732812	0.174027872	17.08508625	1.91659591226086e-65	2.04006357646375e-63
Oas2	2073.020805	5.906563711	0.185462033	31.84783217	1.41049349402124e-222	4.1437477867356e-219
Oas3	3652.914157	4.491772821	0.110913735	40.49789525	0	0
Oas1c	75.75447424	3.298880418	0.354010878	9.318584891	1.17902249010888e-20	2.14605469110402e-19
Oas1b	344.9444917	2.485951317	0.163704415	15.18560946	4.40450314011327e-52	3.08084507738685e-50
Oas1g	385.6617984	8.382607176	0.6657728	12.5907925	2.37279067289223e-36	8.73531884564259e-35
Oas1a	1851.38891	3.587096884	0.133961767	26.77701971	5.98542337320169e-158	5.86132559526397e-155
Trafd1	4959.085479	1.694773585	0.065216252	25.98698211	6.94968801976558e-149	6.0049392542551e-146
Acad12	22.10931464	-1.459936959	0.347569352	-4.200419141	2.66421305704284e-05	0.000119277
Hvcn1	4988.825756	-1.139012285	0.058906933	-19.33579326	2.6850673419558e-83	4.75192219108298e-81
Kntc1	152.2774163	4.374411216	0.339742741	12.87565764	6.17111923861644e-38	2.45657372617986e-36
Hcar2	37.25569545	1.498413491	0.409937682	3.655222628	0.000256959	0.000958474
Pitpnm2	131.2728887	1.035049906	0.191372218	5.408569312	6.35302004871917e-08	4.15492036935156e-07
Rilpl1	655.7941707	-1.381384555	0.150250227	-9.193893303	3.78874404824595e-20	6.69709522559383e-19
Tctn2	15.32721118	1.803743775	0.518731153	3.477222767	0.000506637	0.001768113
Ccdc92	15.8342311	1.337601445	0.539662676	2.478588024	0.013190356	0.032265302
Tpst1	514.5124083	4.379803139	0.297205725	14.73660421	3.75181234314422e-49	2.32533213115803e-47
Gtf2ird1	97.5833328	1.081456047	0.239285965	4.519513076	6.19820196926567e-06	3.10205753753129e-05
Cldn13	4.231405951	5.54640004	1.459242594	3.800875922	0.000144185	0.000566143
Stx1a	45.06222398	1.291172266	0.281643269	4.584424374	4.55238814364054e-06	2.3275332210907e-05
Rasa4	4173.349128	1.281837459	0.134744581	9.51309099	1.85079745689008e-21	3.52154972075886e-20
Ache	14.71329475	3.250916881	0.944803262	3.440840027	0.000579911	0.002001484
Tfr2	8.884052504	2.961008243	0.711390224	4.162284133	3.15079952174601e-05	0.00013953
Mcm7	862.9699863	1.952403474	0.119282579	16.36788445	3.24291929301109e-60	2.99592713805283e-58
Stag3	114.1446942	1.823604346	0.197253677	9.244970098	2.35306493019134e-20	4.21000861870652e-19
Fam20c	6.373167323	-1.854438128	0.807543265	-2.296394768	0.02165332	0.049627963
Pdgfa	121.6876682	-1.830633336	0.228907226	-7.997271931	1.27206097933929e-15	1.67281143469246e-14
Adap1	825.138466	1.442300922	0.131890829	10.93556639	7.79178962241476e-28	1.99396511783363e-26
Grifin	7.057521244	2.974822525	0.866757869	3.432126354	0.000598868	0.002059171
Lfng	310.9398754	2.016572803	0.169595991	11.89045089	1.32688316629431e-32	4.20055750640026e-31
Slc29a4	6.263588877	3.197331389	0.872165563	3.665968396	0.000246404	0.000922149
Fscn1	3494.006588	1.22436436	0.134635637	9.093909938	9.55400074625242e-20	1.64716803945659e-18
Daglb	41.52738823	2.691435443	0.469338036	5.734535107	9.77801710171532e-09	6.99606883619564e-08
Bhlha15	765.8673187	1.036458003	0.384049468	2.698761719	0.006959799	0.018410316
Baiap2l1	7.28233563	-2.024781997	0.729704572	-2.774796918	0.005523619	0.014975348
Gm15708	40.98754292	-1.616490298	0.352352989	-4.587701392	4.48153030181002e-06	2.29449977704034e-05
Flt1	10.41608213	2.462482893	0.794600373	3.099020559	0.001941615	0.005918321
Brca2	107.2568467	1.818077202	0.285207771	6.374571058	1.83475733903959e-10	1.59189312186371e-09
Hepacam2	170.5978648	4.319515392	0.728239875	5.931445859	3.00278580665849e-09	2.2747767258384e-08
Gng11	7.370670846	2.611438022	1.079651373	2.418778956	0.0155727	0.037206798
Sgce	7.155138652	-2.85430243	0.799071723	-3.57202282	0.000354235	0.001281614
Asns	97.90529134	5.403745966	0.522059791	10.35081816	4.14924693617366e-25	9.49350284197116e-24
A430035B10Rik	149.4286718	-1.017386292	0.171466659	-5.933435109	2.96661282225063e-09	2.25201941839997e-08
Ica1	23.59399762	4.475524967	0.756146255	5.91886151	3.24177786457847e-09	2.44448023884975e-08
Tfec	9.021379366	2.762248159	0.803017611	3.439835093	0.000582069	0.002007044
Cav2	69.62012957	-1.775034571	0.22307474	-7.957129402	1.76076537211638e-15	2.2928973892746e-14
Met	223.7535492	2.669256836	0.200995129	13.28020661	3.0156096735604e-40	1.31442998501272e-38
Cped1	10.1344027	4.719249613	1.093287246	4.316568798	1.5847330410072e-05	7.38754161832901e-05
Fam3c	2425.739088	-1.284908337	0.111522583	-11.52150806	1.02795929451482e-30	2.93197943245209e-29
Grm8	371.9665245	-5.376632611	0.194862577	-27.59191984	1.39106108819478e-167	1.45952116603523e-164
Impdh1	324.7703622	3.071232362	0.30956457	9.921136523	3.36897893009521e-23	6.97982108662461e-22
Hilpda	36.85145451	1.176273644	0.299483902	3.927669028	8.57731369143767e-05	0.000351737
Tspan33	81.13735872	3.967103541	0.33635351	11.79444668	4.16931933209638e-32	1.28932908777187e-30
Strip2	298.0262045	3.025672427	0.185489763	16.31180274	8.13558270106572e-60	7.37676384542928e-58
Mest	10.04375667	4.28141962	1.419443044	3.016267288	0.002559076	0.007607825
Lncpint	26.42385731	-1.412506978	0.45524163	-3.1027632	0.00191723	0.005853714
2210408F21Rik	27.27074747	-1.990914345	0.410736222	-4.847184733	1.25225810890413e-06	6.87384878987026e-06
Podxl	6.842254666	6.819841643	1.364802207	4.996945058	5.82456542006152e-07	3.34992331461565e-06
Dgki	26.99817591	-2.847642406	0.41661511	-6.835187529	8.18978243348555e-12	8.16144600851216e-11
D630045J12Rik	80.04837457	2.631821554	0.362199165	7.266227562	3.6966564662916e-13	4.08886949046365e-12
Ttc26	8.83185119	2.112424174	0.684378045	3.086633461	0.00202437	0.006153186
Tbxas1	47.15882758	3.045239602	0.317747269	9.583841939	9.35006435260358e-22	1.80714599046571e-20
1700025N23Rik	2.723718442	3.880758606	1.659139503	2.339018871	0.019334457	0.044965775
Parp12	1746.527536	4.426095525	0.145606578	30.39763439	5.90293772566814e-203	1.08385315315424e-199
4930599N23Rik	33.30507388	5.701971022	1.262432584	4.516653876	6.28244691455065e-06	3.14100962313936e-05
Slc37a3	174.5922467	1.042719924	0.156332418	6.669889303	2.55996441085403e-11	2.43032245832774e-10
Dennd2a	8.003413716	1.773970411	0.640255184	2.770724012	0.005593181	0.015130431
Clec5a	16.54671377	4.684548655	0.802253447	5.839237805	5.24401736070186e-09	3.84954377867814e-08
Ephb6	36.62846294	-3.178987206	0.360194118	-8.825761031	1.08717950632082e-18	1.74530926430016e-17
Fam131b	2.622686276	3.28995713	1.428189932	2.303585158	0.021245942	0.048846711
Tpk1	120.5076953	-1.119902551	0.174244142	-6.427203448	1.29972819159802e-10	1.13912335360283e-09
Ezh2	851.1289926	1.21213117	0.092266982	13.13721488	2.01507876970963e-39	8.45699772807563e-38
Pdia4	6394.887983	1.177192712	0.290346258	4.054444233	5.02536368503691e-05	0.000215463
Sspo	18.86754459	1.408470308	0.538143003	2.617278865	0.00886339	0.022793125
Gm5111	3.29845786	4.415750146	1.470247132	3.003406741	0.002669754	0.007888958
AI854703	9.752013456	-1.665046085	0.551885035	-3.017016189	0.002552762	0.007590591
Gimap8	143.0985974	-1.091311887	0.215532918	-5.063318847	4.12019890435901e-07	2.42377259535961e-06
Gimap4	399.8433657	1.574707588	0.275448317	5.716889494	1.08491619110211e-08	7.7360844325723e-08
Gimap6	992.5309222	-1.294506384	0.153616811	-8.426853625	3.55083575712332e-17	5.13368370436854e-16
Gimap5	77.53461164	-1.215717077	0.2353017	-5.166631086	2.38351055446818e-07	1.45456529017794e-06
Tmem176a	638.0620954	1.168804773	0.199294443	5.8647133	4.49909396335751e-09	3.32430539375043e-08
Gpnmb	41.6632768	5.025182821	0.650083036	7.730062991	1.07493380608032e-14	1.32131403159111e-13
Igf2bp3	15.70628379	6.171848592	1.15241934	5.355557978	8.52927907985346e-08	5.48540194413167e-07
Fam221a	23.69433976	1.132519844	0.390159522	2.902709742	0.003699493	0.010535451
Osbpl3	177.2208079	2.121484084	0.188637332	11.24636392	2.41337201159852e-29	6.56481879229085e-28
Nfe2l3	93.77967851	-1.886720005	0.269930693	-6.989646067	2.75580567825449e-12	2.8507063104141e-11
Snx10	438.7411716	1.112939222	0.094514789	11.77529185	5.23356544327922e-32	1.61503871420858e-30
Jazf1	10.43253046	2.500552787	0.711899804	3.512506638	0.000443901	0.001569305
Chn2	50.76951903	3.828788962	0.367591429	10.41588202	2.09843321877939e-25	4.86181160104896e-24
Wipf3	3.917034075	3.719062362	1.582985949	2.349396951	0.018803848	0.043877637
Scrn1	119.1707589	-2.35667718	0.23062904	-10.21847542	1.63898269941201e-24	3.58259179637841e-23
Nod1	662.4803692	1.800551521	0.103064604	17.47012499	2.41964085427089e-68	2.84336836067081e-66
Aqp1	30.81620252	2.946226012	0.431505539	6.8277826	8.62371353079514e-12	8.5648227216937e-11
Pde1c	14.34222857	-2.548621062	0.48880197	-5.214015531	1.84795986328192e-07	1.14293399712624e-06
Vopp1	356.0466233	-1.150380204	0.131987198	-8.715846877	2.88593155776013e-18	4.5290009243524e-17
Nap1l5	3.221940842	-5.210253944	2.072936946	-2.513464751	0.011955172	0.029613748
Gprin3	5.863352087	-2.501184021	0.854608115	-2.926702866	0.00342576	0.009828318
Ccser1	6.725056018	2.143859174	0.78998115	2.713810543	0.006651419	0.01769015
Hpgds	72.69815738	-2.112945079	0.225424373	-9.373188209	7.03739845685347e-21	1.30028108091473e-19
Tnip3	6.396187602	3.980623373	1.430944845	2.781814677	0.00540559	0.014712379
Mad2l1	282.4546629	2.30906839	0.154862549	14.91043768	2.8189863200403e-50	1.87366923326118e-48
Smyd1	86.23281816	-1.97984132	0.324642244	-6.09853263	1.07046548514189e-09	8.62065104783398e-09
Gm1070	23.85977336	-1.794731003	0.43593071	-4.117009794	3.83819768334376e-05	0.000167701
Cd8b1	4542.48488	-1.296741942	0.165401786	-7.839951277	4.50721282767414e-15	5.7123769823732e-14
St3gal5	85.37909029	3.594030473	0.353454481	10.16829794	2.74666175309963e-24	5.924480835724e-23
Atoh8	13.80050715	4.513777251	1.011727727	4.461454529	8.14052210210604e-06	3.98986083276062e-05
Hk2	564.3978574	1.890046576	0.192345489	9.826310913	8.6738075938907e-23	1.75980054898702e-21
Sema4f	24.70338872	4.258461233	0.622463855	6.841298815	7.84783622288655e-12	7.84196369237963e-11
Mthfd2	588.1297289	1.344037057	0.113811428	11.80933305	3.49321198093678e-32	1.08711421160975e-30
Alms1	83.4926026	1.57764985	0.385723532	4.090105265	4.31177452815276e-05	0.000186666
Add2	11.93380939	5.529342172	1.21192691	4.562438648	5.05628713467865e-06	2.56551992128824e-05
Tgfa	11.19905656	-3.636983327	0.929257651	-3.913858899	9.08327268052975e-05	0.00037045
Asprv1	84.71547121	4.419411502	0.546398942	8.08825048	6.05278324540252e-16	8.11216542807643e-15
2610306M01Rik	31.11417656	-1.152133698	0.362080126	-3.181985468	0.001462692	0.004578197
D6Ertd527e	9.103110299	3.171189707	0.995335315	3.186051633	0.001442289	0.004523975
Antxr1	7.624101904	3.544730834	1.358182533	2.609907539	0.00905667	0.023257591
Gp9	4.986540828	2.725218293	1.082516245	2.517484892	0.011819604	0.029337303
Rab43	3150.434394	1.432941099	0.098924605	14.48518391	1.50319785587193e-47	8.69309972633968e-46
Rpn1	4041.612119	1.088342915	0.256917648	4.236154758	2.27380090729568e-05	0.000102927
Mcm2	861.3691904	1.634882269	0.134347594	12.16904761	4.54352818186259e-34	1.54490475609675e-32
Gm1965	458.9876042	-1.171454784	0.144802317	-8.090027908	5.96510628508401e-16	8.01509011842869e-15
Plxna1	66.61973117	1.75605065	0.281059381	6.247970239	4.15820879259425e-10	3.50228950426702e-09
Chl1	22.27063193	6.030731401	0.857316537	7.034427938	2.00080173530158e-12	2.08882563538343e-11
Il5ra	14.49188295	1.860845379	0.611364738	3.043756472	0.002336442	0.006999795
Edem1	9750.919883	1.565129705	0.284182509	5.507480782	3.64005133142537e-08	2.44708073259988e-07
Rad18	90.52901939	2.064466331	0.336563913	6.133950342	8.57232863315034e-10	6.97998532662668e-09
Vgll4	504.4270707	-1.361590246	0.100112867	-13.60055196	3.97422773406487e-42	1.90775918907447e-40
Tmem40	4.760071637	3.97631329	1.220538376	3.257835534	0.001122655	0.003617169
Zfand4	66.9901096	1.188494514	0.264619599	4.491332149	7.07790698874633e-06	3.51003969472299e-05
March8	42.61723959	2.649624134	0.53505619	4.95204837	7.34363437435499e-07	4.14708489520316e-06
Alox5	148.7250622	3.866000782	0.278885561	13.86231962	1.07154638670368e-43	5.46525863690637e-42
Zfp9	49.09164168	4.0249443	0.729816223	5.515010727	3.4875868531713e-08	2.34996161863455e-07
Cacna2d4	156.0832419	-1.492020608	0.228254045	-6.536666672	6.2905029722662e-11	5.70730068929081e-10
Erc1	188.5292333	-1.917759354	0.143024958	-13.40856432	5.38716116787191e-41	2.4651716633916e-39
Tuba8	47.83646149	1.062121559	0.454463674	2.337087911	0.019434613	0.045170101
Usp18	4814.608713	1.209254486	0.116035035	10.42146007	1.97891602292104e-25	4.59941415517201e-24
Gdf3	5.295304499	3.885837819	1.268414984	3.06353825	0.002187362	0.006590803
Clec4a1	66.50744062	1.157635583	0.354327936	3.267130436	0.001086436	0.003512802
Clec4a2	31.12233489	2.006837243	0.467943544	4.288631112	1.79777665012204e-05	8.29382575805361e-05
Clec4d	10.64568614	3.25607385	0.789914936	4.122056316	3.75505367740975e-05	0.000164454
Clec4e	8.945300649	4.665220216	1.08625958	4.29475634	1.74885305510745e-05	8.09354206883216e-05
Cd163	122.2862086	1.486830265	0.209871412	7.084482105	1.39565244745281e-12	1.47169697061266e-11
C1rl	10.62364701	3.220356453	0.74878242	4.300790681	1.70189763198424e-05	7.89613844479361e-05
Spsb2	96.24095179	-1.084863794	0.244110834	-4.444144384	8.82423323495618e-06	4.30485426729563e-05
Tpi1	535.4651463	1.223366004	0.171066902	7.151389245	8.59040166120602e-13	9.2307542063976e-12
Cdca3	294.9887718	4.710579375	0.29457178	15.99127849	1.46983278975308e-57	1.19946521381572e-55
Gnb3	5.068796294	2.098106116	0.854204466	2.456210662	0.014041082	0.034057043
P3h3	89.78348428	-1.311171499	0.263320832	-4.979368668	6.37920237581297e-07	3.63758166530733e-06
Gpr162	837.2273948	-1.018403601	0.138202061	-7.368946553	1.71981587980905e-13	1.95832367895466e-12
Cd4	12892.33095	-1.220282437	0.127771288	-9.550521541	1.29044996921089e-21	2.46815359345557e-20
Pianp	26.80611668	3.942472115	0.536877513	7.343336276	2.08334207471172e-13	2.34499706784984e-12
Ncapd2	985.6184533	3.135759295	0.168909565	18.56472302	6.2006021158291e-77	9.01788559202115e-75
Cd27	78.86098642	2.534186231	0.29577788	8.567869343	1.05417307177337e-17	1.59472175605345e-16
Cd9	236.3932686	2.798149769	0.292499006	9.5663565	1.10739593755133e-21	2.1291281317659e-20
Vwf	14.55859476	2.369205345	0.779011235	3.041298042	0.002355605	0.007051454
Rad51ap1	172.1720964	2.689094863	0.187469289	14.34418871	1.15847067792981e-46	6.47025695365434e-45
Ccnd2	4303.016716	3.558825854	0.187633697	18.96688026	3.20364028828823e-80	5.34753093121202e-78
Tspan9	17.9589995	2.255711743	0.520265984	4.335689457	1.45303960721006e-05	6.81689517416435e-05
Foxm1	576.6532353	1.505595505	0.173756006	8.664998331	4.51519615844466e-18	6.98144382856774e-17
Nrip2	9.446632677	-5.976746319	1.238718757	-4.824942133	1.40043921839193e-06	7.6529210115175e-06
Clec2g	17.17071673	-3.763768667	1.483190052	-2.537617253	0.011160997	0.027976773
BC064078	119.6758882	-1.135974103	0.209311741	-5.427187678	5.72489221078353e-08	3.76254772636238e-07
Clec12a	2008.850804	-1.818311719	0.120899304	-15.03988569	4.02244059228794e-51	2.73544582685729e-49
Clec7a	216.4514801	1.165993338	0.257292491	4.531781461	5.84883411748016e-06	2.94123671179959e-05
Klrd1	1031.826574	-1.305130411	0.147231056	-8.864504869	7.68447917141022e-19	1.24864286005359e-17
Klrk1	988.8820243	2.989157577	0.131701425	22.69647109	4.8543149668389e-114	1.82833416789478e-111
Klrc1	18.45237758	1.680475372	0.680407591	2.469806913	0.0135186	0.032958459
Klri1	42.24754155	1.996549301	0.438035644	4.557960812	5.16526718514249e-06	2.61810247351822e-05
Klra17	2496.543111	-1.828717149	0.142448988	-12.83769841	1.00827654591584e-37	3.99206851292664e-36
Klra2	41.05201756	3.27768245	0.529533535	6.189754247	6.0258086562494e-10	5.00074030235297e-09
Bcl2l14	387.0323491	1.530764348	0.128305378	11.93063278	8.19481826247593e-33	2.60549102721881e-31
Mansc1	116.2899324	-1.25487891	0.189392152	-6.625823179	3.45318333750376e-11	3.22260546661962e-10
Lockd	30.31565062	3.289853542	0.42970156	7.656135908	1.91610947341522e-14	2.31271421980247e-13
Gprc5a	35.68321499	2.133616397	0.535385918	3.985193345	6.74252021505285e-05	0.000281526
Emp1	59.88898703	1.874892821	0.389795994	4.80993353	1.50980495084891e-06	8.20174738277352e-06
Plbd1	2889.609645	1.230829775	0.122034136	10.08594655	6.37477789659713e-24	1.35512463854002e-22
Eps8	84.27442262	2.546509605	0.329424021	7.730187976	1.07387893850776e-14	1.3211229252714e-13
Mgst1	32.08011311	2.840838612	0.486783979	5.835932844	5.34904390006492e-09	3.92076376487294e-08
Ldhb	475.006772	-2.07654015	0.180881649	-11.48010403	1.66080573084398e-30	4.69145680391677e-29
Bcat1	50.2199339	5.177330265	0.773914484	6.68979632	2.23481424936099e-11	2.13440744530973e-10
Bhlhe41	199.3596423	4.457713103	0.595178376	7.489709441	6.9026252894271e-14	8.07909664353743e-13
Sspn	127.0956095	3.724402875	0.765046866	4.86820225	1.12618042178638e-06	6.22342818293095e-06
Stk38l	556.6347044	-1.237656113	0.117278497	-10.55313755	4.91285745970783e-26	1.16961042505103e-24
Dennd5b	540.2749932	1.536141968	0.410380195	3.743216621	0.000181679	0.000698793
Bicd1	28.21753021	-2.226200604	0.462085295	-4.817726577	1.45203161541502e-06	7.92012343068373e-06
Nlrp12	3.701427522	3.620810088	1.235160374	2.93144936	0.003373844	0.009698315
Cacng8	17.49278095	3.380830002	0.637185922	5.305876802	1.12132675190587e-07	7.12420789738122e-07
Tarm1	2.39363014	5.597895627	1.656611297	3.379124383	0.000727171	0.00245099
Pira6	25.99379054	2.186407406	0.453378544	4.822476566	1.41786691498632e-06	7.74239669674127e-06
Ptprh	10.91065794	1.891832368	0.563701794	3.356087189	0.000790536	0.002642136
Brsk1	5.580323857	5.753218212	1.388198082	4.144378448	3.40736632300253e-05	0.000150296
Tmem150b	21.50975372	2.378692931	0.429979481	5.532108005	3.16404968602534e-08	2.1388276961816e-07
Cox6b2	15.03032367	1.745095558	0.489692756	3.563654021	0.000365728	0.001319621
Zfp583	43.3559881	-1.670627728	0.335401904	-4.980972696	6.32654665789159e-07	3.61035912423347e-06
Zfp28	137.4693489	-1.163834621	0.220999672	-5.266227817	1.39255457832027e-07	8.76027160640108e-07
Vmn2r29	3.75817489	-2.136009949	0.922719565	-2.314906965	0.020618024	0.047559384
Zfp551	18.80878357	-1.61162559	0.466266503	-3.45644729	0.000547346	0.001897114
Zscan18	19.65262081	-1.591884585	0.449071973	-3.54483174	0.000392864	0.001408193
Mzf1	7.865513613	1.613228413	0.698509724	2.309528926	0.020914248	0.048162433
Lig1	427.261256	3.299695633	0.187999141	17.55165273	5.77740754719876e-69	6.84389834361312e-67
Pla2g4c	8.417529621	6.514995072	1.305161705	4.991714855	5.9845561549403e-07	3.43521474638211e-06
C5ar1	14.21392397	4.736634968	0.849284434	5.577206857	2.44411169018062e-08	1.66828794688955e-07
9330104G04Rik	19.13541256	-1.13582208	0.456715566	-2.486935335	0.012884882	0.031649837
Hif3a	6.256953613	3.972488133	1.524331653	2.606052381	0.009159245	0.02349636
Pglyrp1	31.54161149	3.790762573	0.524884211	7.222092967	5.11934531196057e-13	5.58263276075641e-12
Dmwd	188.3111062	-1.051122737	0.217650193	-4.829413291	1.36935926844319e-06	7.49722047081176e-06
Six5	77.17573033	-1.59782611	0.277236723	-5.763399933	8.24361378549386e-09	5.94746772569348e-08
Gpr4	271.4996455	1.969164281	0.199047837	9.892919763	4.46802653620733e-23	9.21781485819516e-22
Fosb	7022.750467	-1.157847898	0.182461527	-6.345709803	2.21402237495815e-10	1.91063387638074e-09
Ppp1r13l	18.02841747	1.185710299	0.408133572	2.905201583	0.003670166	0.010458016
Klc3	64.2942403	2.421984697	0.324333972	7.467564022	8.16929833152422e-14	9.5237161263301e-13
Nectin2	124.2255352	2.813604818	0.300774014	9.354547566	8.39582674773659e-21	1.53965417100503e-19
Cblc	11.32298307	2.253876425	0.697192839	3.232787687	0.001225886	0.003912024
Kcnn4	895.1834332	2.780200531	0.21193068	13.11844294	2.58185162805617e-39	1.08047916138225e-37
Cadm4	51.52586022	2.720182966	0.448703829	6.062312798	1.34177938924718e-09	1.06594902372373e-08
Zfp575	19.51061134	1.512317735	0.457991752	3.302063253	0.000959764	0.003149682
Erf	179.6148153	1.213957193	0.129379	9.382953902	6.41498272198119e-21	1.18677180356652e-19
Ceacam1	2782.221958	-1.141417678	0.109933093	-10.38283965	2.96812883563225e-25	6.83367468128561e-24
B3gnt8	532.6386654	-1.460217548	0.149946216	-9.738275396	2.07038086180319e-22	4.12643480041073e-21
Axl	3761.992879	3.326629356	0.134184875	24.79138836	1.11027867990088e-135	7.09081892567999e-133
[truncated: 493 more rows]
