# Supplementary material for: Metabolic deficiencies underlie reduced plasmacytoid dendritic cell IFN-I production following viral infection
Source: Nat Commun. 2025 Feb 7;16:1460. doi: 10.1038/s41467-025-56603-5 (PMC11805920; doi:10.1038/s41467-025-56603-5)
Supplement: Supplementary file 5 — Supplementary Data 3 [file 41467_2025_56603_MOESM5_ESM.csv]

Gene	baseMean	log2FoldChange	lfcSE	stat	pvalue	padj
Alkal1	7.848423304	-6.373868956	1.313104794	-4.854044387	1.20968641215512e-06	1.01828559932072e-05
Mybl1	31.69239906	2.710001547	0.442697728	6.1215619	9.26625076473326e-10	1.295070956072e-08
Slco5a1	27.58804893	1.710087584	0.508243305	3.36470263	0.000766262	0.003521784
Msc	3.030275859	5.43901265	1.939495902	2.80434346	0.005041916	0.017833063
Mcm3	821.3658858	1.160623207	0.142887189	8.122654064	4.56097967278872e-16	1.334586263219e-14
Efhc1	12.32041973	-1.516910062	0.542893688	-2.794119908	0.005204118	0.018318545
Tram2	282.6423928	2.614977682	0.466127194	5.610008845	2.02316274669105e-08	2.32355258687606e-07
Kcnq5	22.01455036	3.460152782	0.652157851	5.30569827	1.12242490210857e-07	1.1284941401145e-06
Fam135a	128.3265432	1.767406012	0.251058332	7.039822179	1.92485320221603e-12	3.83118816901779e-11
Bag2	35.35454454	-1.289550109	0.368174571	-3.502550719	0.000460826	0.002251854
Dst	518.7142522	-1.088158144	0.188467637	-5.773713532	7.75432279506147e-09	9.35166235933152e-08
Zap70	28.07129666	1.421162157	0.444265626	3.198901907	0.001379521	0.005851511
Gm5099	5.085190536	6.46888536	1.485708601	4.354074113	1.33630495794885e-05	9.2111607354813e-05
Creg2	22.93287078	7.460663494	1.29212236	5.773960519	7.74295869486852e-09	9.34563026038815e-08
Il1rl2	237.9127596	-1.290101235	0.162482498	-7.939939707	2.02279556434783e-15	5.54344105311666e-14
Il18rap	44.45783963	1.192252497	0.378459478	3.150277814	0.001631153	0.006764669
Nck2	99.38138604	2.585225595	0.350038386	7.385548847	1.5182578329353e-13	3.37904383454343e-12
Dnah7c	8.360065686	-2.520289407	0.854072945	-2.950906502	0.003168428	0.011995114
Cavin2	7.899244519	2.123306226	0.795453122	2.669304033	0.007600861	0.025067142
Inpp1	195.1829912	1.113324182	0.22400911	4.969995105	6.69545919737612e-07	5.89272619234618e-06
Ccdc150	14.24714912	-1.471297313	0.529198264	-2.780238357	0.005431901	0.019015538
Pgap1	48.23664979	1.559909458	0.326845048	4.772626871	1.81838487973832e-06	1.48061283250977e-05
Sgo2a	99.12977044	3.598424492	0.451653559	7.967222703	1.62280064021261e-15	4.5061093769533e-14
Ctla4	64.65175226	3.181098721	0.481804637	6.602465967	4.04374128850036e-11	6.89077909359417e-10
Icos	49.49175039	1.774429197	0.375538148	4.725030479	2.3008084533585e-06	1.83876906264326e-05
Nrp2	18.63627095	2.498798672	0.726267092	3.440605666	0.000580414	0.002762702
2810408I11Rik	14.36997116	3.703233931	0.770441641	4.806637823	1.53489682855421e-06	1.26948758528338e-05
Map2	103.5753248	1.733352965	0.279053175	6.211550771	5.24642339965006e-10	7.56277853949556e-09
Bard1	131.230037	2.030246917	0.260348044	7.798203079	6.279489908624e-15	1.64713262978175e-13
Fn1	249.2210107	2.645644968	0.541960141	4.881622776	1.05216382195869e-06	8.91305327609645e-06
Pecr	94.16633505	3.151985803	0.4430519	7.114258628	1.12515990873289e-12	2.30187658765702e-11
Xrcc5	58.14495099	2.15696861	0.426295089	5.059801682	4.19692762329502e-07	3.83387250364307e-06
Pnkd	180.6883664	1.160859979	0.242729216	4.782530916	1.73101753276439e-06	1.41575259124589e-05
Slc11a1	138.7680671	1.403335529	0.263510581	5.325537694	1.00654839384051e-07	1.02390508013319e-06
Abcb6	76.41526114	2.473816239	0.393935936	6.279742491	3.39134263461106e-10	5.04204776921071e-09
Chpf	176.9706551	2.724353016	0.358361432	7.602249505	2.9102693547337e-14	7.04266005793794e-13
Tmem198	14.40276746	2.92731914	0.682101953	4.291615243	1.7737810414097e-05	0.000118919
Sgpp2	48.01508141	9.518209138	1.265549599	7.52100838	5.43553650493687e-14	1.27544082621434e-12
Acsl3	36.76470805	3.020257534	0.474522619	6.364833653	1.95501498716532e-10	2.99762162280494e-09
Utp14b	12.88279666	1.523951223	0.588131086	2.591176115	0.009564853	0.030286295
Gm7609	337.102763	1.291967469	0.177461033	7.280288222	3.33107724601317e-13	7.1640107857522e-12
C130026I21Rik	183.0833427	1.600906214	0.394816804	4.054807694	5.01755641756555e-05	0.000306404
Gpr55	245.7933849	1.85819717	0.281229597	6.60740261	3.91121314521232e-11	6.69601513869741e-10
Arl4c	463.580603	1.199128968	0.143462567	8.358479797	6.35315932517245e-17	1.97297161368833e-15
Sh3bp4	1926.615437	-1.016767465	0.088322337	-11.51200821	1.14774120283146e-30	9.68917846459268e-29
Pask	57.84697962	2.088345286	0.448898836	4.652151257	3.28489979877448e-06	2.56522557917057e-05
Hdlbp	5541.632543	1.122125343	0.183509763	6.114799164	9.66786418083594e-10	1.34863491882525e-08
Farp2	72.66610223	2.962201228	0.534226235	5.544844172	2.94216074296383e-08	3.28399689615469e-07
Pdcd1	120.4511093	1.764859141	0.294929373	5.984006008	2.17715278367713e-09	2.88890670636255e-08
Slco4c1	2.739372452	4.108083431	1.502302834	2.734524184	0.006247051	0.021280827
Panct2	5.278322268	6.222059532	1.43007226	4.350870727	1.35597982777436e-05	9.33801579473866e-05
Serpinb7	6.258349016	2.922285737	1.089840392	2.681388722	0.007331729	0.024327033
Serpinb10	42.649297	2.142803734	0.3427015	6.252682677	4.03461382516073e-10	5.90283291611414e-09
Serpinb8	10.62012243	2.118058745	0.685645875	3.089143861	0.002007342	0.00808496
Ralb	157.6063214	2.037279753	0.172737817	11.79405752	4.18863633781796e-32	3.79795550408692e-30
Steap3	15.63715993	2.357205775	0.707217173	3.333072026	0.000858927	0.003893432
Zranb3	93.61675428	1.357355891	0.297034459	4.569691665	4.8844229148877e-06	3.69450505647711e-05
Mcm6	1377.715231	1.282171378	0.136568593	9.388479068	6.08728792019025e-21	2.56943023734697e-19
Il10	15.3796583	3.759280053	0.843385881	4.457366595	8.29726404610735e-06	6.02166559156477e-05
Dyrk3	437.3933421	-1.089312543	0.145285834	-7.497720295	6.49372816874965e-14	1.50927805491715e-12
Fam72a	21.12214013	1.750925431	0.511852648	3.420760716	0.000624462	0.002930585
Rab7b	211.436091	1.704532081	0.255927835	6.660205921	2.73444190164155e-11	4.8045714226331e-10
Pm20d1	3.750065103	6.037483137	1.571653872	3.841483958	0.000122293	0.000681989
Slc41a1	653.2239346	1.13329922	0.162097804	6.991453274	2.72053237554852e-12	5.3353671648107e-11
Mfsd4a	93.59397816	7.43376006	0.844713206	8.800336031	1.36407086694052e-18	4.73684088995018e-17
Cdk18	8.033340943	4.387906923	1.394507337	3.146564242	0.00165201	0.006845238
Pik3c2b	69.65796688	2.473965338	0.376761954	6.566388437	5.15502364878325e-11	8.70369452608933e-10
Plekha6	74.41439832	-1.064048622	0.224107267	-4.747943409	2.05495512884647e-06	1.65489231840054e-05
Lax1	1130.127757	4.968649809	0.411674905	12.06935316	1.53334801083238e-33	1.53220060755897e-31
Klhl12	96.45329129	1.028622557	0.302122439	3.404654615	0.000662478	0.00308925
Kdm5b	210.280182	-1.142394167	0.192132336	-5.945871437	2.74989920510378e-09	3.580963601398e-08
Ube2t	58.02434301	1.391734218	0.333049991	4.178754716	2.93109596557594e-05	0.000186627
Ptprv	35.66997878	2.691450787	0.500106884	5.381751124	7.37647045579376e-08	7.72845752675852e-07
Ptpn7	315.2976909	2.907970237	0.184102319	15.79540258	3.34649975183744e-56	9.27485563296983e-54
Nav1	790.9594858	1.23839751	0.165048684	7.503225606	6.2266248280382e-14	1.4494911584636e-12
Lad1	181.5008658	1.15077793	0.401280525	2.867764213	0.004133835	0.015030173
Igfn1	3.269020259	5.413004557	1.727344643	3.13371427	0.001726088	0.007104094
Cacna1s	350.9801774	2.889446071	0.285435446	10.12294061	4.37082681197337e-24	2.36040717062782e-22
Kif14	114.3766608	3.891332202	0.402827687	9.660041561	4.45683116818123e-22	2.03945149624343e-20
Gm19705	42.52587828	-1.487242271	0.305120636	-4.874276258	1.09208077750487e-06	9.22990479906158e-06
Aspm	176.6238102	2.837777615	0.325467883	8.719071097	2.80493404132238e-18	9.62655984415526e-17
F13b	3.207325083	5.686092702	1.643622255	3.459488752	0.000541202	0.002594554
Cfh	105.7164344	1.503094491	0.244342753	6.151582041	7.67138251105396e-10	1.0814293445765e-08
1700025G04Rik	187.1394773	1.181709742	0.216619736	5.455226587	4.89104360181978e-08	5.2671949755961e-07
Lamc2	11.75090326	3.79435013	1.397110178	2.71585605	0.006610465	0.022316967
Lamc1	353.6362426	1.237279665	0.249053076	4.967935687	6.76693959991068e-07	5.94495070473014e-06
Rgs16	8.97950866	1.91948848	0.755074488	2.542118045	0.011018295	0.034195593
Cacna1e	2879.217872	-1.20489545	0.202989731	-5.935745843	2.92512642458879e-09	3.78565480623655e-08
Cenpl	123.830373	1.119881748	0.21401563	5.232710102	1.67042613187136e-07	1.63688388599455e-06
Dnm3	24.93972768	4.793145076	0.674228655	7.109079452	1.16819487089309e-12	2.38659450049355e-11
BC055324	64.06176486	1.333822385	0.363063856	3.673795567	0.000238974	0.001246551
Gm16548	7.389751799	-2.214196165	0.760281138	-2.912338678	0.003587334	0.013303296
F5	79.96559291	-2.005411491	0.285871844	-7.015071741	2.29830995871786e-12	4.53761760532347e-11
Nuf2	163.8261512	4.452892151	0.376606932	11.82371266	2.94380986356877e-32	2.68581509850693e-30
Sh2d1b1	175.0956431	-1.340628774	0.195215716	-6.867422355	6.53723115320439e-12	1.23267507585904e-10
Fcgr4	175.5507249	1.782652501	0.436007625	4.088581024	4.34019951768606e-05	0.000267533
Fcgr3	72.77837839	1.104195976	0.461835618	2.390885269	0.016807804	0.048673602
Mpz	1.330015187	4.292220131	1.798296032	2.386826225	0.016994522	0.049117495
Apoa2	7.779405309	2.972418404	0.807780201	3.679736642	0.000233475	0.001219599
F11r	69.19671722	3.166458721	0.530238797	5.971759777	2.34707959286653e-09	3.10038238665615e-08
Slamf7	2494.361528	1.673282624	0.157338301	10.63493511	2.04971364879325e-26	1.30905407770105e-24
Slamf1	10.63957203	1.580995195	0.56660179	2.790310978	0.005265744	0.018504428
Cadm3	186.9511062	1.509279877	0.218393396	6.910831134	4.81822336332792e-12	9.23954085952007e-11
Ifi214	113.0093277	2.332277591	0.342426725	6.811026767	9.69045976068433e-12	1.78374891509639e-10
Ifi213	1162.823421	3.19789433	0.156268227	20.46413654	4.4957491689314e-93	5.07985073403333e-90
Ifi208	790.537823	2.573612933	0.19234978	13.37985898	7.92976765573053e-41	1.06862712931216e-38
Ifi204	3516.048804	3.052917901	0.120481028	25.33940771	1.17586365892023e-141	2.46746589798276e-138
Ifi211	2142.673045	3.392660527	0.119181003	28.466454	3.0492536251066e-178	1.4930162166397e-174
Ifi205	1519.927722	3.587265717	0.186626253	19.22165644	2.4385951661183e-82	1.99002913306176e-79
Exo1	61.52186175	3.023137807	0.39032267	7.745227313	9.54110022603555e-15	2.45016121014399e-13
Cdc42bpa	32.10346187	-1.701453436	0.420546733	-4.045812997	5.21418456468745e-05	0.000316492
Enah	36.13017692	2.424465973	0.364910696	6.643998109	3.05286491372269e-11	5.30692694883699e-10
Lyplal1	5.22025273	-2.644501894	0.897116598	-2.947779475	0.003200653	0.01208907
Cenpf	239.8510541	3.869833713	0.363258895	10.65310103	1.68651448458687e-26	1.0817996185195e-24
Nsl1	75.74632268	2.647060251	0.328828667	8.049968016	8.28156756166871e-16	2.3575183316541e-14
Batf3	50.27288439	1.935871717	0.393233281	4.922960013	8.52448763827706e-07	7.33975374669705e-06
D730003I15Rik	36.35123246	-1.036440601	0.317086685	-3.26863489	0.001080677	0.004761265
Dtl	195.5316822	3.002942476	0.288782188	10.39864159	2.51492751029052e-25	1.48958750801038e-23
Nek2	243.479661	3.088658404	0.244570472	12.62890968	1.46291190655947e-36	1.70545341233746e-34
Rd3	3.007232333	4.71068944	1.767770347	2.664763241	0.007704254	0.025373944
Irf6	24.68707671	1.12578176	0.415713835	2.708069023	0.006767595	0.022774157
A130010J15Rik	158.7007709	1.194101334	0.201738349	5.919059709	3.23787410594921e-09	4.15093979569874e-08
Hsd11b1	2063.441091	1.030210975	0.093593465	11.00729607	3.52422226642925e-28	2.51297577046501e-26
Plxna2	34.26776798	-4.008543688	0.524855979	-7.637416447	2.21623765379153e-14	5.46213337190332e-13
Cd34	15.96264662	2.565469398	0.734757957	3.491584372	0.000480165	0.002336251
Plekhg1	8.953349031	4.27317063	1.370013001	3.11907305	0.00181421	0.007408654
Ipcef1	68.16170586	1.188289649	0.379106023	3.134452042	0.001721754	0.007088241
Ulbp1	63.0539201	1.032545554	0.334971739	3.08248558	0.002052797	0.008240921
Rab32	224.9180215	1.015844778	0.168525605	6.027836418	1.66169108192663e-09	2.24549956783995e-08
Epm2a	10.11447336	-1.673058648	0.652964825	-2.562249274	0.010399665	0.032549885
Stx11	545.224047	1.089026834	0.142855361	7.623282918	2.47304033074805e-14	6.07466378233413e-13
Adgrg6	26.04513418	2.334483178	0.888524302	2.627371219	0.008604741	0.027797456
Cited2	1379.784312	2.111901796	0.186286121	11.33687139	8.61702471597182e-30	6.76874203491498e-28
Arfgef3	12.19569729	6.402382765	1.321671912	4.844154368	1.27152049505878e-06	1.06486977622024e-05
Tnfaip3	2556.791187	-1.088282338	0.122546916	-8.880536333	6.65387552814301e-19	2.3838726251925e-17
Mtfr2	49.2895492	3.125065949	0.415705892	7.51749255	5.58367392744022e-14	1.30811142456411e-12
Pde7b	74.37077052	2.088259508	0.411224514	5.078149378	3.81128997510389e-07	3.5103709350899e-06
Sgk1	69.58775356	1.310629455	0.253263544	5.174962934	2.27956231109562e-07	2.1870993329643e-06
E030030I06Rik	15.19013472	2.777409898	0.641140142	4.331985653	1.47770573246539e-05	0.000100537
C920009B18Rik	99.01111232	1.477606575	0.231640982	6.378865089	1.78405108532895e-10	2.76142533112718e-09
Slc18b1	27.28748857	-1.632695764	0.361308726	-4.518838449	6.21798153964045e-06	4.6105972153346e-05
Enpp1	537.5902618	2.682835771	0.362432953	7.402295367	1.33850363959022e-13	2.99714633566169e-12
Arg1	7.428947577	5.268111403	1.376095106	3.828304731	0.000129029	0.00071521
Cenpw	32.41607652	1.58189978	0.448829839	3.524497798	0.000424286	0.002092795
Rnf217	3.747716352	3.498256868	1.453996865	2.405959017	0.016130074	0.046954946
Tube1	40.55499973	1.372152245	0.350606562	3.913652491	9.09104438232466e-05	0.000523269
Cd24a	2439.290761	1.928730384	0.164738171	11.70785355	1.16183711346969e-31	1.03431668847008e-29
4933404K13Rik	30.87883774	6.552179795	0.974926174	6.720693286	1.80861942417338e-11	3.2438108329283e-10
Crybg1	972.5627114	1.532605423	0.122582514	12.50264305	7.22099098644993e-36	8.15916435384331e-34
Prdm1	366.6696827	5.626707343	0.488905125	11.5087919	1.19135615908128e-30	9.99990321185428e-29
Dcbld1	8.590317193	2.706842329	0.987985808	2.739758311	0.006148438	0.020993585
Fam184a	57.4041481	-1.409750646	0.306870702	-4.593956473	4.34920134372435e-06	3.31355905279912e-05
Man1a	1244.694161	2.099505263	0.297840567	7.049091009	1.80090340940072e-12	3.6040150109928e-11
Gm36595	4.010485576	-4.907714256	1.592892132	-3.081008536	0.002063007	0.008275127
Mcu	124.818964	1.177493874	0.241117947	4.8834767	1.04231471679375e-06	8.8347148730429e-06
Cdh23	46.5515688	2.104204717	0.597467581	3.521872623	0.00042851	0.002107259
Adamts14	17.36000731	3.179672586	0.642967541	4.945308097	7.60235300076782e-07	6.5960403560708e-06
Prf1	65.62370126	3.625977926	0.510497047	7.102838195	1.22220471251572e-12	2.48656025237443e-11
Nodal	1.63953236	4.993865733	1.974631541	2.529011428	0.01143843	0.035253693
Ppa1	702.2915611	2.46362699	0.217896174	11.30642608	1.21956535460687e-29	9.42852394411595e-28
Aifm2	41.97184688	1.974955471	0.374973545	5.266919482	1.38732017838743e-07	1.37227919867562e-06
Tspan15	32.62791896	4.60345069	0.681301068	6.756852299	1.41021817865575e-11	2.56687668231404e-10
Stox1	98.81319556	-1.399518254	0.411569967	-3.400438237	0.000672779	0.003134302
Tet1	102.8117949	-1.35372775	0.203847806	-6.640874754	3.11826927970093e-11	5.40782260324993e-10
Dna2	272.0932481	2.135647824	0.21260005	10.04537779	9.62780440669866e-24	5.05081496178559e-22
Egr2	50.96872261	1.302448653	0.377601706	3.449265808	0.000562113	0.002683419
Rtkn2	20.07758408	4.545719633	0.752948513	6.037225062	1.56786979129907e-09	2.12066660813922e-08
Rhobtb1	280.0901715	1.531633578	0.478288949	3.202318562	0.001363261	0.005795933
A930033H14Rik	15.55263064	1.666156526	0.532342631	3.129857404	0.001748912	0.007177539
Cdk1	265.073208	4.09061344	0.299930822	13.63852309	2.3629774118815e-42	3.43661140625023e-40
Gnaz	28.50882297	5.708607486	0.870294505	6.559397366	5.40256619462982e-11	9.07989643397224e-10
Susd2	46.12427437	3.133144831	0.61210684	5.118624112	3.07772671190117e-07	2.87953679433862e-06
Gstt3	45.86528194	1.308600301	0.351737868	3.720385034	0.000198919	0.001054847
Gstt1	17.43522919	5.952614314	1.103509658	5.394256652	6.88078089443321e-08	7.21941361130924e-07
Derl3	1218.60788	6.304038844	0.42693091	14.76594618	2.42889472641567e-49	4.88740200497532e-47
Chchd10	160.6723136	1.744722286	0.265868971	6.562338891	5.29702594255436e-11	8.92293739336938e-10
Gm867	3.318319159	5.338489139	1.560046614	3.42200617	0.000621609	0.002919663
Vpreb3	30.75194381	2.920224191	0.537425557	5.433727807	5.51887465815423e-08	5.88720042510004e-07
Zfp280b	347.7848289	1.906891515	0.257597229	7.402608809	1.33534694353868e-13	2.99464293948697e-12
Pcbp3	36.12817192	-1.394261401	0.326667355	-4.268138146	1.97111250810748e-05	0.000130481
Hcn2	3.719500052	3.315729797	1.327313951	2.498074999	0.012486977	0.037896944
Prtn3	84.01569515	2.64888562	0.615568826	4.303151015	1.68385992037208e-05	0.000113408
Elane	40.42976786	1.770673176	0.64573265	2.742114983	0.006104497	0.020872662
Lingo3	2.536213635	-4.286131862	1.56293649	-2.742358303	0.006099976	0.020866919
Ankrd24	48.39746121	1.108996493	0.299850843	3.698493828	0.000216883	0.001139002
Hcfc2	150.3643984	1.818321142	0.265186043	6.856775423	7.04322205521133e-12	1.32130126141761e-10
Nuak1	41.0596145	-1.29909146	0.383626036	-3.38634852	0.000708294	0.003283094
Ckap4	1524.969657	4.03934505	0.360187441	11.21456384	3.45887358048771e-29	2.61893783627752e-27
Syn3	9.161529926	6.422551791	1.343884363	4.779095558	1.76085495676048e-06	1.43855386317323e-05
Hsp90b1	32958.97992	1.365954316	0.229071142	5.963013512	2.47627936018019e-09	3.25932504674613e-08
Ttc41	122.7038049	1.096087747	0.372211253	2.944800132	0.003231633	0.012187282
Parpbp	71.95035903	3.077108056	0.377212301	8.157496579	3.42039753071439e-16	1.00887990619807e-14
Gas2l3	94.31510105	1.530641725	0.264210725	5.793261128	6.90326458785047e-09	8.38726662786895e-08
Amdhd1	20.0725836	-1.58067836	0.49792407	-3.174536954	0.001500758	0.006299567
Ntn4	4.562574869	5.004694507	1.438337693	3.47949896	0.000502352	0.002430518
Usp44	17.93263226	7.656296408	1.313788601	5.827647158	5.62142741792218e-09	6.92727746156535e-08
Socs2	267.4297866	4.166440173	0.433694958	9.606844844	7.48061198162328e-22	3.35008260359952e-20
Tmtc2	34.3458876	-1.357313798	0.308996372	-4.392652856	1.11975848260942e-05	7.86991978519128e-05
Pawr	10.37302823	6.601424997	1.333386532	4.950871215	7.38819851721293e-07	6.43684745073195e-06
E2f7	76.11872565	3.29666203	0.417623449	7.893862377	2.92975227736859e-15	7.85312613180058e-14
Csrp2	20.01711346	2.288087548	0.565808526	4.043925542	5.25636185399601e-05	0.000318789
Phlda1	20.66321089	1.697115632	0.495906872	3.422246649	0.000621059	0.002919278
Lgr5	67.79794112	-1.637688816	0.333131446	-4.916043908	8.8310598883017e-07	7.58593208767624e-06
Kcnmb4	3.658937921	4.765008156	1.525608044	3.123350178	0.001788049	0.007318096
Kcnmb4os2	8.444288457	4.65329791	1.136138459	4.095713751	4.20869699874426e-05	0.000259864
Lyz2	915.6398161	2.867450627	0.431467281	6.645812453	3.01549032374777e-11	5.24816793430463e-10
Lyz1	6.768116451	2.748680343	0.959379664	2.865060044	0.004169302	0.015136647
Slc16a7	164.3262242	-1.198110345	0.174953017	-6.848183404	7.47936402569194e-12	1.39776562561564e-10
Mettl21b	15.43655487	8.123531574	1.355741824	5.991945832	2.07344994900516e-09	2.75877774465007e-08
Arhgef25	13.2036864	3.488369774	0.785990811	4.438181368	9.07221602709614e-06	6.52284783269776e-05
Ndufa4l2	2.274269978	4.964159943	1.755150746	2.828338224	0.004679034	0.01670239
Shmt2	943.2105946	1.06882786	0.173562627	6.158168253	7.35911491965172e-10	1.04241117699869e-08
Nab2	125.1627956	1.749984869	0.272530143	6.421252515	1.35157609247759e-10	2.12334772432122e-09
Prim1	188.135162	1.275820721	0.258300945	4.939280118	7.84115055178875e-07	6.78319555095553e-06
Timeless	881.7738846	1.096360461	0.118780607	9.230130162	2.70303230899869e-20	1.07310382667248e-18
Myl6b	34.63519185	1.212904139	0.419353694	2.892317765	0.00382411	0.014050111
Mmp19	11.11630778	3.50360791	1.146823542	3.055054052	0.0022502	0.008904413
Rdh5	22.19111846	-1.22183646	0.434189482	-2.81406278	0.004891967	0.01734865
Inpp5j	5.203295152	4.312862516	1.571769829	2.743952986	0.006070423	0.020791801
Selenom	141.7514445	3.30602282	0.304634129	10.8524374	1.94177024560345e-27	1.33909216608775e-25
Mtfp1	15.12290924	1.725612926	0.572556193	3.013875227	0.002579339	0.010020604
Castor1	10.22391705	1.840151981	0.765933279	2.402496446	0.016283593	0.047299086
Gas2l1	149.5593657	1.566748748	0.240847521	6.505147921	7.7616966348426e-11	1.26398627349449e-09
Emid1	292.5874732	-1.347838183	0.146740637	-9.185173308	4.10865169167428e-20	1.58821012365799e-18
Xbp1	11256.31571	1.576850529	0.245677053	6.418387521	1.37725308324242e-10	2.15676658206268e-09
Camk2b	46.75902746	1.404711347	0.380484141	3.691905118	0.000222581	0.001166423
Ramp3	69.38738076	-2.12803491	0.584785827	-3.638998779	0.0002737	0.001404745
Upp1	21.51659506	3.387789797	0.671268203	5.046849804	4.49154163087833e-07	4.06780212751551e-06
Abca13	18.05916039	4.189505368	0.981904305	4.266714534	1.98372728556435e-05	0.000131138
Fignl1	119.2749246	3.157954615	0.324356612	9.736057472	2.11605201191388e-22	9.89894522388632e-21
Ddc	6.38189077	-2.929506822	0.838209679	-3.494957043	0.000474138	0.002310754
Egfr	235.4728471	-1.27180755	0.15879588	-8.009071482	1.15577719605559e-15	3.23992580779782e-14
Cnrip1	16.02504049	-1.707257762	0.531994705	-3.209163072	0.00133122	0.005681082
Meis1	104.3258333	-1.07746269	0.250278262	-4.305059024	1.66941219634695e-05	0.000112572
Slc1a4	33.67865874	3.11014962	0.595508543	5.222678426	1.76353493128483e-07	1.72237796580073e-06
Erlec1	735.4225014	1.420224085	0.213910219	6.639346596	3.15076724798463e-11	5.45773822000545e-10
Chac2	19.57090266	1.289605003	0.392492935	3.285676983	0.001017376	0.004512149
Nsg2	83.0082093	-1.253469354	0.225988723	-5.54660135	2.91275817794571e-08	3.2561267028801e-07
Il9r	303.317262	-1.670237718	0.171678608	-9.728863327	2.27116556596668e-22	1.05908415868205e-20
Sh3pxd2b	85.01688434	1.169546077	0.407070727	2.873078314	0.004064933	0.014816329
Ranbp17	14.28447178	-1.624438332	0.50777883	-3.199106058	0.001378544	0.005849058
Spdl1	94.96289093	1.554280587	0.302792296	5.133157631	2.84921082530649e-07	2.68110556136624e-06
Hmmr	229.2735744	4.439574262	0.343632473	12.91954227	3.49212704868401e-38	4.27465451817662e-36
Il12b	857.8419067	3.154599902	0.587408398	5.370369086	7.85756575955562e-08	8.1626438077873e-07
F630206G17Rik	16.29059729	-1.416835983	0.525925946	-2.693983808	0.007060359	0.023570947
Havcr1	1527.310132	-1.211797755	0.117602272	-10.30420357	6.74480281409822e-25	3.82526673885285e-23
Gm5431	1052.487921	2.644539071	0.117878838	22.43438361	1.81811101282563e-111	2.96735918526618e-108
Gm12185	571.2403323	1.979955934	0.216888766	9.128900353	6.91985798273634e-20	2.626506302543e-18
Tgtp1	1065.697452	2.517147052	0.241046201	10.44259168	1.5842540823271e-25	9.42150130174199e-24
Tgtp2	2659.032677	1.940192499	0.112583295	17.23339601	1.49132858445378e-66	7.0664921216263e-64
Flt4	335.143397	1.687871014	0.255706481	6.600814381	4.08905270759767e-11	6.95991833393999e-10
Col23a1	184.0947896	1.329539298	0.221660127	5.998098609	1.99641283193128e-09	2.6635157210026e-08
Sec24a	962.19277	1.690557218	0.227696134	7.424619754	1.13104370504945e-13	2.55598476668791e-12
Shroom1	6.151630485	3.116891321	1.083044824	2.877896881	0.00400336	0.014628197
Sept8	159.9285148	-1.17164447	0.167934605	-6.976789999	3.02000600087741e-12	5.89121754938756e-11
Gpx3	104.571483	7.369906697	0.642214298	11.47577487	1.74606441537391e-30	1.43284582108532e-28
Gm12250	891.929674	2.183473591	0.144597127	15.10039397	1.6096874742041e-51	3.58253019827032e-49
Igtp	2504.089812	2.205928791	0.149042714	14.80064832	1.45077488341039e-49	3.00146933273454e-47
Irgm2	1372.703063	1.057915204	0.113031279	9.359490694	8.01219681626383e-21	3.34349883619601e-19
1810065E05Rik	459.8597176	2.73665732	0.226933608	12.05928615	1.73278254400393e-33	1.70824448247475e-31
Gm12253	921.8894586	1.290904173	0.138788534	9.301230662	1.3882935101643e-20	5.7122250338385e-19
Obscn	2590.50445	-1.247525906	0.165182599	-7.552405133	4.27292871529985e-14	1.01891314771168e-12
Epn2	11.81615235	2.540900354	0.799332626	3.178777233	0.001478977	0.006217714
Fam83g	16.67357283	5.829625748	1.150715366	5.066088384	4.06073430377753e-07	3.71871110898928e-06
Specc1	194.2390852	1.131303532	0.231249	4.892144531	9.97431534429307e-07	8.47874525997228e-06
Adora2b	57.20180134	1.673519362	0.299970274	5.578950681	2.41973830654364e-08	2.73833096955466e-07
Cenpv	42.71186812	3.952487117	0.48207865	8.198842906	2.42711855607125e-16	7.27590703472053e-15
Trim16	46.34089358	1.068669648	0.294176643	3.632748125	0.000280419	0.00143272
Hs3st3a1	15.03800209	-1.876963426	0.525736621	-3.570159186	0.000356764	0.001789181
Myh13	134.1290362	-4.199147523	0.264758481	-15.86029466	1.19332690462296e-56	3.43701547098171e-54
Gas7	2159.392669	-1.133985089	0.105575491	-10.74098803	6.53413217749487e-27	4.3381043642081e-25
Pik3r6	47.06939643	2.623438382	0.374464438	7.00584118	2.4550628422666e-12	4.83410430161582e-11
Aurkb	317.2503569	2.558835443	0.177234227	14.43759192	3.00146709397921e-47	5.72578573291696e-45
Kcnab3	25.44231702	1.41048896	0.476980069	2.957123479	0.003105237	0.011792356
Atp1b2	51.2345847	3.271088474	1.117365995	2.927499573	0.003416995	0.012768507
Cldn7	3.555747781	5.637147561	1.481510051	3.805001225	0.000141803	0.000778382
Alox12	11.48061455	3.348862458	0.806782421	4.150886743	3.31189630561684e-05	0.000209241
Cxcl16	99.75469213	2.356628911	0.357941585	6.583836611	4.58460932810328e-11	7.7673963576135e-10
Pimreg	67.05583847	3.87581471	0.490391828	7.903505913	2.71166285412799e-15	7.30092829393656e-14
Xaf1	1256.606077	1.441252251	0.100032017	14.40790948	4.61467938818672e-47	8.69038788885574e-45
Spns3	1307.600097	-1.186860419	0.153184178	-7.747930876	9.34019575164549e-15	2.40698483150738e-13
P2rx1	8.040518508	4.277965619	1.206123263	3.546872654	0.000389833	0.001935854
Itgae	109.0331429	3.383198285	0.428446106	7.896438411	2.86985967702694e-15	7.7066487743782e-14
Haspin	116.9601341	1.640074202	0.253834256	6.461201207	1.03875091959924e-10	1.66211462505373e-09
Scarf1	13.96718544	2.419870506	0.888263612	2.724270672	0.006444367	0.02185164
Cpd	98.71148344	1.061258944	0.297293762	3.569731623	0.000357347	0.001791492
Slc6a4	9.24648578	2.727148866	1.019650848	2.674590888	0.007482049	0.024741968
Pipox	10.52508493	3.320810013	0.986768844	3.365337314	0.000764501	0.003515014
Tlcd1	33.25627288	1.187456417	0.368104778	3.225865262	0.001255925	0.005416406
Spag5	283.0511523	2.456092864	0.196759181	12.48273573	9.27443742926335e-36	1.03994054502633e-33
Slc46a1	10.28289388	1.520953575	0.546537825	2.782888037	0.00538774	0.018878937
Ift20	533.2635112	1.127380346	0.191422475	5.889487892	3.87394188336956e-09	4.89289185939943e-08
Ksr1	54.91595774	2.250249542	0.407140954	5.526954537	3.25837353261746e-08	3.60680096613548e-07
Rhbdl3	140.2859875	1.123978194	0.429961213	2.614138577	0.008945275	0.028651797
Myo1d	16.53880897	2.670548285	0.740541292	3.606211176	0.0003107	0.001575924
Slfn5	13058.50857	1.890235922	0.103722573	18.22395909	3.33154840573335e-74	2.12770063181814e-71
Slfn9	199.1355587	1.206017154	0.284413367	4.24036734	2.23154289450272e-05	0.000145427
Slfn1	403.1935198	3.040469603	0.330696851	9.194129295	3.78043758354945e-20	1.46907004404121e-18
Slfn4	468.7196182	2.547953373	0.547761321	4.651575924	3.29407951365287e-06	2.57102731009814e-05
Slfn3	87.33203485	1.816975957	0.328105316	5.537782744	3.06324915639091e-08	3.40363591968427e-07
Mmp28	29.5682059	2.111414636	0.382256604	5.523553065	3.32211894174978e-08	3.66672577114425e-07
Ccl5	1072.284903	1.32247814	0.478730375	2.762469667	0.005736589	0.019883143
Ccl9	87.4659896	1.458172429	0.240297638	6.068192924	1.2935746161452e-09	1.76428203682051e-08
Wfdc21	19.41272772	2.275005739	0.866876354	2.624371664	0.0086809	0.028006532
Dusp14	31.21433703	5.553738214	0.762990136	7.278912202	3.36522595010873e-13	7.21632174907257e-12
Brip1	99.62926429	2.344929278	0.364706649	6.429631281	1.27913843773566e-10	2.02470522757533e-09
Gdpd1	54.10244371	-1.210784982	0.332888621	-3.637207482	0.00027561	0.001411588
Prr11	219.3044879	3.796469871	0.274961082	13.80729897	2.30306174728919e-43	3.41713878847788e-41
Tex14	16.91762837	1.875246755	0.636082892	2.948116949	0.003197161	0.012082093
Sept4	93.30981503	-1.743893328	0.263880452	-6.60864916	3.87842639574212e-11	6.6476318934721e-10
Rnf43	12.5907645	2.671292704	0.650157487	4.108685599	3.97917349137643e-05	0.000246833
Tspoap1	192.7257216	2.416032646	0.328354264	7.358006013	1.86677638860234e-13	4.09881590017634e-12
Mpo	206.4290972	2.708057895	0.612790492	4.419223097	9.90563500906569e-06	7.03937458384934e-05
0610039H22Rik	23.07495139	3.802183951	0.701950862	5.4165956	6.07445181466825e-08	6.43777941599293e-07
C030037D09Rik	12.89224575	1.848770771	0.532887468	3.469345558	0.000521728	0.002513414
Mycbpap	14.00673454	-2.32293746	0.633647193	-3.665979247	0.000246394	0.001280255
Eme1	48.74714812	3.340750419	0.493960392	6.763194933	1.34981425716086e-11	2.46609721684527e-10
Col1a1	11.16385472	-2.65056654	1.09668032	-2.416899885	0.015653322	0.045781351
Ngfr	148.2707908	1.395013365	0.259863165	5.368261278	7.94993282991051e-08	8.22949706402787e-07
Copz2	32.42046201	2.400204478	0.420233932	5.711591317	1.11924612007435e-08	1.31841269108037e-07
Tbx21	39.77295315	3.161586733	0.443803968	7.123836108	1.04963847954305e-12	2.15638316447663e-11
Tbkbp1	119.5598413	2.217007366	0.323494318	6.853311607	7.21596638228995e-12	1.35198125241654e-10
Arhgap23	118.4700193	1.370203684	0.209351414	6.544993688	5.94978984730425e-11	9.90889603934832e-10
Stac2	434.9273359	4.192842763	0.29796309	14.07168505	5.67020403369046e-45	9.35838506189654e-43
Grb7	7.772859033	6.349306716	1.510568096	4.203257525	2.63100967035228e-05	0.000168985
Cdc6	152.5002175	3.94939319	0.347802095	11.35528866	6.98089436723098e-30	5.57295420436173e-28
Top2a	1785.853491	3.901527812	0.219451729	17.7785239	1.03673742625897e-70	5.64023557567336e-68
Tns4	3.538087641	3.787512023	1.576261932	2.402844316	0.016268112	0.047272461
Krt222	51.09685134	3.161126623	0.549077591	5.757158321	8.55416769413073e-09	1.02406005916126e-07
Hap1	63.44653603	2.115863434	0.39384704	5.372297416	7.7739746231537e-08	8.08724598013489e-07
Dhx58	2683.149365	1.325649627	0.092353882	14.35402176	1.00534073436141e-46	1.8231419811154e-44
Cavin1	8.152022028	2.472128508	1.012374335	2.441911478	0.014609729	0.0432346
Atp6v0a1	1003.902095	1.030485992	0.200538393	5.138597031	2.76797255891454e-07	2.61471054134377e-06
Psmc3ip	68.04801203	1.048013873	0.256474944	4.086223223	4.38451965650259e-05	0.000270152
Plekhh3	9.086098391	2.06795467	0.790734487	2.615232679	0.008916669	0.028578867
Brca1	191.4962987	2.624140662	0.306434443	8.563465107	1.09525025601735e-17	3.59110067201759e-16
Tmem106a	480.9230415	2.161124128	0.154136466	14.0208491	1.16215817361715e-44	1.89677126802914e-42
Dusp3	139.274625	1.392900071	0.21441078	6.496408781	8.2259953694578e-11	1.33221219384747e-09
Cd300lg	77.97125402	1.783349482	0.234123029	7.617146799	2.59344335439734e-14	6.33695785621266e-13
BC030867	49.04344876	4.392997213	0.552603987	7.949629957	1.87069449448241e-15	5.15546555899664e-14
Itga2b	79.12393783	1.545722527	0.2820806	5.479719372	4.26000963771101e-08	4.63177509758232e-07
Kif18b	158.3669722	4.400541281	0.361299443	12.17976215	3.98442129992694e-34	4.24109887497296e-32
Myl4	66.4407577	4.08252001	0.490450892	8.324013828	8.50336807544408e-17	2.61857387128298e-15
Tanc2	170.6138863	-1.224108496	0.259440722	-4.718258901	2.37871653224195e-06	1.89484637430054e-05
Ace	118.9830129	2.370318164	0.361346499	6.559682098	5.39226092972538e-11	9.07295770867538e-10
Cd79b	1240.661088	1.95715202	0.219405896	8.920234395	4.65302360919359e-19	1.6793185207726e-17
Kpna2	641.1686336	1.848077163	0.204417096	9.040717229	1.55647179368612e-19	5.77348842865036e-18
Pitpnc1	242.5770857	1.020008122	0.186207363	5.477807669	4.30627823801731e-08	4.67516046106698e-07
Rgs9	3.080692601	4.188844254	1.648238909	2.541406	0.011040763	0.034243616
Slc16a6	391.4882749	2.260179573	0.25986899	8.697380834	3.39632098309532e-18	1.16019904466714e-16
Arsg	21.84447649	3.615850203	0.730677243	4.948628466	7.4738254426492e-07	6.50373352648543e-06
Wipi1	81.8258457	3.851707113	0.449511392	8.568652943	1.04702564970894e-17	3.44066214062071e-16
Abca8b	23.03567042	-1.278273933	0.426730235	-2.995508233	0.002739879	0.010563276
Abca6	88.71711158	-1.666170845	0.248801041	-6.696800144	2.13032649970605e-11	3.78384110691441e-10
Abca5	532.4324722	-1.177815377	0.145319011	-8.10503298	5.27312115969572e-16	1.53076831452116e-14
Cdc42ep4	58.36801184	1.717639209	0.376148897	4.566381084	4.96216321812635e-06	3.74174617613233e-05
Kif19a	26.48748125	5.522185623	0.883514503	6.250248983	4.09798865263488e-10	5.98958759388595e-09
Gprc5c	494.834933	1.144067044	0.187964899	6.086599404	1.15334062003437e-09	1.58479142822123e-08
Cd300lb	39.76314033	1.099294593	0.404737534	2.716067826	0.006606238	0.022307824
Hid1	689.6060836	2.749453909	0.371516124	7.40063144	1.35538434459026e-13	3.03032582004358e-12
Slc16a5	19.89042565	7.698680144	1.269804295	6.06288715	1.33699478306645e-09	1.81675452067188e-08
Sphk1	19.74531704	4.554359687	1.339567299	3.399873743	0.00067417	0.003138789
Tk1	282.8242953	1.191814267	0.154290024	7.724506347	1.12287645992606e-14	2.83888680204027e-13
Birc5	281.5949159	3.189390017	0.252252041	12.64366389	1.21268509320217e-36	1.42505050672373e-34
Tha1	79.23200919	-1.40219164	0.244589369	-5.732839683	9.87629755180044e-09	1.16900027992262e-07
Timp2	1599.273691	-1.192374626	0.120398912	-9.90353324	4.01822719354298e-23	1.98066239080378e-21
Lgals3bp	10105.84506	1.323272019	0.048362914	27.36129608	7.92503303029538e-165	2.91027025455022e-161
C1qtnf1	18.10585385	3.05029012	0.574096499	5.313201047	1.07716083731795e-07	1.08595851333997e-06
Baiap2	451.8030251	-1.168493791	0.122471965	-9.540908351	1.41586666767828e-21	6.26435707274885e-20
Pycr1	214.8284323	6.072019077	0.425824923	14.25942623	3.91661412030226e-46	6.76836997801411e-44
Metrnl	58.43231013	2.311984081	0.361990451	6.386864832	1.69321174657775e-10	2.63191400481276e-09
Fkbp1b	14.39288211	1.415111135	0.522720533	2.707204033	0.006785254	0.02281268
Rhob	1947.042433	1.007881227	0.314550814	3.204192078	0.001354421	0.005766692
Sdc1	1036.428416	2.608465749	0.390505866	6.679709513	2.39416335088747e-11	4.24220331256768e-10
Nbas	726.6324767	1.01442369	0.248993477	4.074097455	4.61931366901388e-05	0.000283193
Trib2	41.03367794	2.380889514	0.429807635	5.539430474	3.03456887619199e-08	3.37687744108971e-07
Pdia6	5947.193551	1.046489708	0.144711789	7.23154429	4.77532301869526e-13	1.01659014234224e-11
Asap2	34.84885785	1.902481571	0.533843631	3.563743126	0.000365604	0.001826385
Grhl1	67.80296121	1.065626849	0.387364518	2.750966594	0.00594197	0.020447162
Rrm2	767.9029964	4.952038573	0.26697019	18.54903188	8.3034063694695e-77	5.80803505529226e-74
Mboat2	9.164313219	7.208098837	1.389134022	5.188915342	2.11522526712316e-07	2.04142864315191e-06
Id2	682.0039859	1.555225711	0.238557274	6.519296965	7.06376824142213e-11	1.16192263939809e-09
Rsad2	4914.895429	2.253076411	0.13017889	17.30754053	4.12669579734752e-67	2.09024257128406e-64
Cmpk2	1117.06069	1.251182285	0.107358485	11.65424681	2.18302115525504e-31	1.89741998517996e-29
Etv1	23.75039792	-1.593911805	0.496395714	-3.210970117	0.001322877	0.005658631
Lrrn3	34.12351014	4.006887163	0.65214036	6.14420976	8.03625869930179e-10	1.13069544093912e-08
Stxbp6	43.78809237	1.886907445	0.397008017	4.752819504	2.00599416770993e-06	1.61975247024533e-05
Coch	20.88597017	2.226119932	0.745225645	2.987175694	0.002815679	0.010818599
Gpr33	348.358062	3.067776194	0.397102861	7.725394337	1.11507604071367e-14	2.8289036203874e-13
Fancm	113.8812676	1.264148677	0.243102995	5.200053894	1.99230748570668e-07	1.92406342258682e-06
Mis18bp1	117.0550086	2.264120801	0.29952172	7.559120604	4.05803511915001e-14	9.69243542523489e-13
Lrr1	17.59567113	4.248328455	0.841863358	5.046339665	4.50354482278994e-07	4.07594392495141e-06
Pole2	70.34041446	1.227691366	0.279939573	4.385558469	1.15688576814966e-05	8.08828893305585e-05
Pygl	79.26987699	1.363035044	0.431014225	3.162389926	0.001564799	0.006533636
Hspa2	79.36629449	1.295348599	0.415388519	3.118402504	0.001818343	0.007423468
Sptb	11.7604945	4.893499927	1.337712357	3.658110729	0.000254081	0.001315081
Fut8	1759.490311	2.390696521	0.313697298	7.621030017	2.5165940925102e-14	6.16104177081373e-13
Plekhh1	36.21196281	-1.252724041	0.352755324	-3.551254807	0.000383399	0.001907128
Rad51b	84.846652	-1.772900577	0.233615334	-7.588973497	3.22449699306232e-14	7.77744438934194e-13
Papln	3.581160333	4.266571137	1.588530694	2.685860055	0.007234338	0.024053086
Pnma1	9.928908074	-1.773295016	0.658118449	-2.694492185	0.007049598	0.023555856
Syndig1l	4.022232724	4.834354181	1.601833824	3.018012299	0.002544386	0.009911027
Sel1l	3645.044768	1.822267569	0.275859025	6.605792839	3.95395481850571e-11	6.75344678244539e-10
Flrt2	4.453059932	4.585086388	1.586915935	2.889306414	0.003860927	0.014164123
Kcnk10	26.180255	1.190125816	0.455424282	2.613224336	0.008969241	0.028716037
Efcab11	12.35020395	3.01519536	0.830416948	3.630941502	0.000282389	0.001441785
Gm10433	5.134858398	2.82038108	0.948893631	2.972283708	0.002955934	0.011301331
Lgmn	3312.642806	1.071972241	0.08403379	12.75644288	2.87010777632236e-37	3.45565681363928e-35
Asb2	251.2320024	1.547627082	0.222637122	6.951343358	3.6182401882985e-12	7.00241503635266e-11
Ifi27l2a	3571.432277	1.905814983	0.091102167	20.91953513	3.55562938491129e-97	4.74805818499653e-94
Serpina3f	582.9793218	1.97057429	0.230652946	8.543460319	1.3026125823393e-17	4.23320270397831e-16
Ak7	19.57562346	8.010599854	1.314515179	6.093957665	1.10152802343301e-09	1.52213971177869e-08
Slc25a47	12.32792516	2.439097298	0.708434759	3.442938489	0.00057543	0.002742535
Exoc3l4	14.27485784	4.267798187	1.336563662	3.193112539	0.001407481	0.005952918
Tnfaip2	120.9113884	1.542705767	0.387471193	3.981472155	6.84897457320651e-05	0.00040501
Ckb	422.5803012	1.897252199	0.72051221	2.633199234	0.008458471	0.027403283
Xrcc3	61.47707216	1.264197778	0.28995034	4.360049301	1.30033143774709e-05	9.00121040955088e-05
Crip2	83.52090643	1.59861239	0.352915979	4.529725165	5.90604623853043e-06	4.40598848134959e-05
Crip1	1122.654369	1.357685312	0.127126354	10.67981003	1.26530319628156e-26	8.18768222474885e-25
Tedc1	182.1659648	3.237888239	0.298312732	10.8540062	1.90871708597196e-27	1.32250685263406e-25
Vipr2	240.4632514	2.574832514	0.608652248	4.230383643	2.33293093728682e-05	0.000151362
D430020J02Rik	64.8866003	1.71999051	0.286861172	5.995898639	2.02363220134824e-09	2.69493503223974e-08
Ncapg2	587.103571	1.10269068	0.176520956	6.246797588	4.18953408273763e-10	6.11122801800726e-09
Rapgef5	31.17984272	4.881495949	0.917235812	5.321963975	1.02652904337217e-07	1.03973260011111e-06
Calml3	6.963232533	-2.637674135	1.075224112	-2.453138938	0.014161563	0.042117675
Calm4	24.77951571	1.905087578	0.40102878	4.750500892	2.02913398994649e-06	1.63679018002877e-05
Akr1c13	24.96350851	-1.710770141	0.383718403	-4.458400032	8.25736914544242e-06	5.99567451198239e-05
Akr1e1	113.5740906	-1.178135911	0.197978547	-5.950826128	2.66792391154645e-09	3.48347860770718e-08
Dip2c	237.516881	-1.057130769	0.148129533	-7.136529388	9.57168497361024e-13	1.97192819884097e-11
Nid1	16.02023491	1.677658274	0.665056973	2.522578277	0.011649802	0.035785015
Gpr141b	90.6172177	2.942811231	0.378304485	7.778948822	7.31296362244183e-15	1.89788202561922e-13
Gpr141	156.2478528	2.779177146	0.313806685	8.856335058	8.26880908733189e-19	2.94807127873345e-17
Aoah	96.05558311	1.404255601	0.357156399	3.931766596	8.43239150668661e-05	0.000489192
Hist1h1b	6.804869463	3.094602414	1.079226172	2.867427138	0.004138241	0.015038748
Prss16	59.70968236	4.237625364	0.414111173	10.23306213	1.40989471654686e-24	7.87450322865276e-23
Hist1h4i	50.24064496	2.049055858	0.387276112	5.290943063	1.21687248451463e-07	1.21678964772195e-06
Hist1h2bj	5.930538449	2.720743317	1.104862335	2.462517936	0.013796527	0.041215617
Hist1h3g	2.404912548	4.021963375	1.610537234	2.49728059	0.012514989	0.03796661
Hist1h3d	3.802802108	2.609665994	1.018222546	2.562962296	0.010378332	0.032490903
Hist1h3c	5.861963683	4.218923722	1.388263903	3.038992594	0.002373707	0.009325322
Hist1h2bb	6.900204987	2.328683622	0.921845171	2.526111429	0.011533289	0.035464201
Hist1h1a	7.53980621	4.721206317	1.455297098	3.244152911	0.001178005	0.005120957
Gmnn	191.1825014	1.543178415	0.208166067	7.413208295	1.23280027794245e-13	2.77313985952475e-12
Mboat1	13.64166825	1.446702343	0.605102457	2.390838654	0.016809938	0.048673602
Irf4	2417.742108	1.421930843	0.198820367	7.151836934	8.5624248907224e-13	1.77145717211016e-11
Serpinb1a	100.1862218	1.256528774	0.215890505	5.820213219	5.87726038234344e-09	7.20626692456116e-08
Slc22a23	243.1671849	-1.07433794	0.141105215	-7.613736589	2.66283214172598e-14	6.48662376945487e-13
Pxdc1	27.02804346	1.544986198	0.466829202	3.309532031	0.000934521	0.004183859
F13a1	141.0733171	3.123397365	0.477492917	6.541243348	6.10094635387717e-11	1.01147630916593e-09
Bmp6	96.13247182	-1.177924588	0.202477452	-5.817559308	5.9713078510376e-09	7.30937841865761e-08
Txndc5	9916.684928	1.157901148	0.153491552	7.543745123	4.5666324839683e-14	1.08542499283188e-12
Gcnt2	402.2237779	1.563910521	0.181533371	8.61500292	6.99398133454239e-18	2.34553862609802e-16
Gcm2	47.57861621	-1.11686424	0.271036392	-4.1207169	3.77695298734937e-05	0.000235083
Gm10790	114.8803053	-1.90422877	0.202578394	-9.399959843	5.45838995468928e-21	2.33076424547764e-19
Cd83	617.7284133	1.346718082	0.163192307	8.252338058	1.55325299392436e-16	4.72375429146064e-15
Atxn1	140.746589	4.920762882	0.42364772	11.61522334	3.44886016710758e-31	2.96259105231832e-29
Rnf144b	189.6737667	1.227570065	0.248126548	4.947354781	7.52287885812255e-07	6.54254396370409e-06
Ptpdc1	78.70529862	-1.57429037	0.245999411	-6.399569678	1.55815463155654e-10	2.42969568820956e-09
Cenpp	29.29148977	2.587159175	0.584637856	4.425233752	9.633790914114e-06	6.87612996780469e-05
Ecm2	2.534473684	4.421352489	1.500330589	2.946918847	0.003209574	0.012116535
9430083A17Rik	30.90539291	-1.051901179	0.384125824	-2.738428695	0.006173355	0.021060563
S1pr3	18.79032796	1.682417592	0.585088904	2.875490511	0.004034003	0.014729174
Cks2	225.5157336	1.205244326	0.145027172	8.310472525	9.53217337189881e-17	2.92924884225568e-15
Gadd45g	52.60522878	1.694933691	0.433486724	3.910001381	9.22955935829899e-05	0.000530826
Tspan17	95.28558604	2.918289544	0.330488346	8.830234339	1.04456642922021e-18	3.67952908364885e-17
Hk3	254.2103565	1.849024569	0.292819349	6.314557337	2.70935860103944e-10	4.07764021420783e-09
Mxd3	78.91007911	2.98567786	0.395565957	7.547863525	4.42456198632298e-14	1.0533612806661e-12
Slc34a1	8.598905066	2.856719864	0.821354194	3.478060847	0.000505055	0.002441987
Dbn1	63.60450144	2.505657236	0.528583955	4.740320266	2.13380664595204e-06	1.71275878810871e-05
Pdlim7	56.93652585	2.333835765	0.358762611	6.505236866	7.75710542099787e-11	1.26398627349449e-09
Dok3	263.9708442	3.291462541	0.270563751	12.16520148	4.76268790961667e-34	5.03303041038556e-32
Tgfbi	316.3589074	1.933724611	0.236649337	8.171265715	3.0517066468927e-16	9.03760462423525e-15
Dapk1	78.46757809	1.217539598	0.238886256	5.096733556	3.45564157908568e-07	3.2106210724345e-06
Ctla2b	21.65901121	3.058314804	0.804057032	3.803604326	0.000142606	0.00078191
Ctla2a	38.30132818	1.98363064	0.42943211	4.619194964	3.85231758740881e-06	2.97199018074832e-05
Srd5a1	18.04483472	1.610133462	0.642255786	2.506997208	0.012176167	0.037106996
Ube2ql1	4.301738684	-4.418017707	1.633521629	-2.704597006	0.00683873	0.022963674
Trip13	63.43295236	2.276619046	0.357434971	6.369323737	1.89863475855288e-10	2.92123764147893e-09
Tppp	32.27133823	-1.618220895	0.386663193	-4.185091636	2.85051086123285e-05	0.000181732
Ell2	2034.152468	1.970899041	0.286472895	6.879879652	5.99031458702682e-12	1.13978926125436e-10
Vcan	34.84224838	2.014679605	0.774483473	2.601320332	0.009286569	0.029570869
Dhfr	187.4876033	1.542464982	0.200663189	7.68683579	1.5081850594129e-14	3.76764121389729e-13
Scamp1	112.0832871	-1.753792501	0.221080061	-7.932838858	2.14192281384537e-15	5.83723640307506e-14
F2rl1	106.7807825	5.199129313	0.549565479	9.460436499	3.06660363549746e-21	1.32097773612382e-19
Zfp366	139.5444303	2.73718999	0.347428598	7.878424527	3.31534650819447e-15	8.870514546242e-14
Serf1	13.44110223	1.925487861	0.606420268	3.175170692	0.001497484	0.006288319
Marveld2	128.3714633	1.13435041	0.222610618	5.095670723	3.47508688105204e-07	3.22664672539655e-06
Cenph	54.95552958	2.031194475	0.359760497	5.645963058	1.64259117307341e-08	1.90584689899489e-07
Ccnb1	272.6623797	4.291192147	0.320227437	13.40045121	6.00966761360681e-41	8.17370440521022e-39
Cenpk	38.63763155	2.831110549	0.415518189	6.813445526	9.52884509189242e-12	1.75620082251955e-10
Rgs7bp	81.43257277	-2.460075501	0.285531414	-8.615778803	6.94677590587361e-18	2.33503870209102e-16
4933425L06Rik	14.0313746	-1.495062317	0.578175491	-2.585827904	0.009714542	0.03072054
Depdc1b	36.66695506	3.598090881	0.604454058	5.952629208	2.63868664192409e-09	3.45143972245974e-08
Pde4d	24.22294506	-1.295409828	0.4033567	-3.211573847	0.0013201	0.005648399
Gapt	1413.834052	-1.089628144	0.15677875	-6.950101003	3.65024775678195e-12	7.05506438149606e-11
Ankrd55	112.1164941	3.837404045	0.415690476	9.231397547	2.6712353366776e-20	1.06335435936199e-18
Plpp1	37.92553943	2.171805518	0.472652426	4.59493149	4.32891472597264e-06	3.30324303427595e-05
Itga1	9.652079889	2.05322274	0.829452536	2.475395095	0.013308885	0.039962023
Nim1k	55.14380858	-1.031559034	0.246295448	-4.188299221	2.81052802377286e-05	0.000179495
Gm21188	267.1963285	1.813356547	0.168676056	10.7505273	5.89237936758135e-27	3.95219911097728e-25
Kcnk5	85.85799476	5.290108885	0.545926236	9.690153249	3.32030089077385e-22	1.54341455014485e-20
Spcs1	1324.249476	1.227968552	0.171721208	7.150942899	8.61838377620647e-13	1.78052657227422e-11
Nt5dc2	33.92257943	1.623975815	0.434965368	3.733574982	0.000188781	0.001007854
Colq	11.83328023	2.085541079	0.614391391	3.394482911	0.000687583	0.003196174
Arhgap22	218.9090468	1.503166533	0.203282634	7.394466027	1.41977647761661e-13	3.16465806975879e-12
Bmpr1a	13.96392934	3.923501396	0.790969742	4.960368502	7.03595775542917e-07	6.15185615889876e-06
Cdkn3	57.69383295	4.026059783	0.463822157	8.68017994	3.95143168840909e-18	1.34357824238521e-16
Wdhd1	227.4972082	1.459271525	0.231331569	6.308138272	2.82411863589876e-10	4.23733183275964e-09
Lgals3	2077.482758	1.972661329	0.159156807	12.39445149	2.80055424547314e-35	3.06995084416082e-33
Dlgap5	194.934145	3.429448718	0.332052578	10.32802919	5.26307976444943e-25	3.00814702957189e-23
Peli2	687.4563141	-1.225567958	0.148686205	-8.242647375	1.68441447034819e-16	5.1015183824628e-15
Tlr11	105.2887625	2.147286569	0.38446135	5.585181892	2.33455742435289e-08	2.6521511219118e-07
Pnp	2397.827877	1.282506711	0.131716919	9.736841111	2.09980262932387e-22	9.88589769940331e-21
Pnp2	10.85435445	4.447927358	1.322063378	3.364382852	0.00076715	0.003524765
Arhgef40	146.2614352	1.532061709	0.386358545	3.965388445	7.32765168882097e-05	0.000431233
Mmp14	105.1323838	1.16694478	0.225508685	5.174722109	2.28250440921499e-07	2.18849264144641e-06
Cebpe	4.249874103	3.981814149	1.57434133	2.529193684	0.011432492	0.035242786
Slc7a8	51.39811198	1.227194254	0.377861274	3.247737564	0.001163265	0.005073
Pck2	533.7425806	1.198214775	0.181472993	6.602716765	4.03690371258525e-11	6.88711714682517e-10
Tgm1	20.77865171	1.909841349	0.560941177	3.40470878	0.000662346	0.00308925
Dhrs1	293.4779442	1.161118863	0.205724607	5.644044617	1.66100998597368e-08	1.92417789305736e-07
Ltb4r1	8.018211238	2.768650528	0.952663062	2.906222188	0.003658216	0.01353056
Gzmb	225.4375119	2.008223881	0.466375806	4.306020711	1.66217501060317e-05	0.000112204
Il17d	7.88033983	-2.098033262	0.84836998	-2.473016857	0.013397782	0.04016327
Ska3	66.12290778	3.748724093	0.497027222	7.542291294	4.61784806867679e-14	1.09582504492396e-12
Gm6904	73.9551891	2.22334325	0.482501854	4.607947581	4.06663145145243e-06	3.1144290610211e-05
Phf11a	1169.882871	1.882186528	0.120072052	15.67547563	2.22552805710078e-55	5.83763957692026e-53
Phf11b	3674.597534	1.134967359	0.113475078	10.00190862	1.49487703081735e-23	7.67770933764899e-22
Phf11d	1948.959787	3.553443828	0.17729427	20.04263214	2.340570349463e-89	2.14878986645388e-86
Gucy1b2	3.053836318	6.03657251	1.607067545	3.756265582	0.000172468	0.000930704
Nuggc	234.3815201	10.07959825	1.092541422	9.225827095	2.81380814682245e-20	1.11107601797513e-18
Pbk	119.7658052	3.750339197	0.340374959	11.01825824	3.12038455836806e-28	2.23586969648139e-26
Esco2	98.46835511	3.993663451	0.436464675	9.150026757	5.69194482863822e-20	2.17731712468403e-18
Clu	67.74778068	2.065653679	0.673970254	3.064903335	0.002177404	0.008651307
Cdca2	165.2178275	3.182360761	0.329499481	9.658166224	4.53916142102948e-22	2.07067522091621e-20
Dock5	395.6150587	1.816433493	0.185287809	9.803308178	1.08957487664122e-22	5.19635239057884e-21
Egr3	65.01685787	1.23537398	0.346727823	3.562950238	0.00036671	0.001830933
Ppp3cc	499.8214454	1.806075046	0.258205985	6.994706364	2.65815057697627e-12	5.22698444781853e-11
Bmp1	24.24505224	1.695932854	0.527183461	3.216969002	0.001295526	0.005564322
Hr	67.59083948	-2.334260218	0.254977552	-9.15476754	5.44749658042352e-20	2.08925005926478e-18
Dok2	120.8109569	1.391585086	0.311016344	4.474314985	7.66566686521277e-06	5.60203883498062e-05
Cysltr2	13.71004341	3.356124444	0.778361252	4.311782522	1.6194367876352e-05	0.000109521
Rcbtb2	613.7676855	1.078707167	0.206590337	5.221479286	1.77499486392355e-07	1.73241857516099e-06
Dgkh	54.59082253	1.26026447	0.450147648	2.799669118	0.005115501	0.018065921
Kbtbd6	13.78223356	2.976520542	0.72704983	4.093970478	4.24048327194546e-05	0.000261716
Diaph3	164.642288	1.953327235	0.208131379	9.385068439	6.28755944032162e-21	2.64635990311989e-19
Bora	120.3291334	1.263985024	0.252910042	4.997765274	5.79985220680495e-07	5.14292585743302e-06
Lmo7	5.006213159	4.63481592	1.356202159	3.417496344	0.000631999	0.002964061
4933432I03Rik	6.053342123	6.362205125	1.434520979	4.435072906	9.20411348011479e-06	6.59830272861914e-05
Spry2	21.98372861	-1.196049176	0.479350846	-2.495143559	0.012590618	0.038124838
Uggt2	8.94157614	-1.641128338	0.611777092	-2.682559318	0.007306119	0.024260076
Farp1	54.43285238	-2.254707931	0.370145457	-6.091410527	1.11920132631369e-09	1.54365711570158e-08
B930095G15Rik	19.13050617	-2.181471605	0.435890583	-5.004631179	5.59690873276168e-07	4.98562719075418e-06
Tmtc4	143.7440858	1.792997732	0.226175989	7.927445085	2.23700383594527e-15	6.08506469374075e-14
Dab2	71.20117631	1.931841667	0.291505384	6.627121737	3.4229533713928e-11	5.90138052492827e-10
Spef2	46.16863674	-1.111717447	0.283723615	-3.918311305	8.91714952679943e-05	0.000514066
Prlr	105.491157	4.636626969	0.481132951	9.636893418	5.58526730376674e-22	2.52436896692399e-20
Ctnnd2	595.3164012	-1.041140691	0.176668014	-5.893204262	3.78777705206605e-09	4.79643595843088e-08
Ankrd33b	197.6455818	1.268812432	0.393448951	3.224846397	0.001260403	0.005432528
Sema5a	21.34876368	-3.06071215	0.51415834	-5.952859092	2.63498152312366e-09	3.44966520438176e-08
Sdc2	87.01519015	-2.795381824	0.299803313	-9.324052488	1.11979619225098e-20	4.63343275154217e-19
Matn2	228.6150983	-1.083636698	0.169638052	-6.387934108	1.68141755100737e-10	2.61634983122323e-09
Angpt1	39.60543738	-1.280067416	0.338986142	-3.776164443	0.000159262	0.000865866
Nudcd1	276.8371813	1.044266604	0.229983321	4.540618865	5.60893459103799e-06	4.19285700802835e-05
Dscc1	32.30038447	3.600911829	0.656646516	5.483790348	4.16308111126572e-08	4.52974062543571e-07
Col14a1	4.700328695	-3.361593058	1.131520873	-2.970862615	0.002969646	0.011344897
Myc	253.8905489	2.13404428	0.229956259	9.280218297	1.69131688008489e-20	6.88192621927061e-19
Pvt1	21.02966459	2.227309188	0.549838976	4.050839034	5.10343068173566e-05	0.000310797
Asap1	337.0430001	1.024699653	0.133131944	7.696872882	1.39436486190465e-14	3.49519205742617e-13
Tg	85.90985735	1.34708178	0.385050536	3.498454497	0.000467963	0.002282174
Peg13	605.4666493	-1.150594654	0.124723746	-9.225145069	2.83177318258026e-20	1.11517201820165e-18
Lynx1	1887.914871	-1.013166087	0.106322953	-9.529137946	1.58594679527464e-21	6.97484205861954e-20
Ly6i	236.1104996	2.101616913	0.183316464	11.46441989	1.99089141302862e-30	1.62467799810985e-28
Ly6a	16824.90514	1.307171641	0.085019473	15.3749676	2.40963919745971e-53	5.89919836191428e-51
Ly6c1	117.8078067	1.119888915	0.335966946	3.333330641	0.000858129	0.003891651
Ly6g	5.890540861	4.673284345	1.470276668	3.178506772	0.001480358	0.006221738
Rhpn1	6.94606179	4.582312883	1.39256714	3.290550776	0.000999915	0.004442754
Nrbp2	8.000344091	3.350058646	1.053321997	3.180469654	0.001470365	0.006192144
Eppk1	7.177815641	4.337469294	1.629779798	2.661383642	0.007782023	0.025578461
Parp10	1224.666172	1.793381635	0.121889458	14.71318078	5.3053877645427e-49	1.03907787831157e-46
Slc39a4	22.99055465	2.22844169	0.462606591	4.817142107	1.45628975743871e-06	1.20992309089464e-05
Tonsl	122.0676712	1.0766314	0.209694433	5.134286985	2.83215658341791e-07	2.66676590088627e-06
Recql4	83.49699103	1.153565396	0.251844365	4.580469364	4.63933575702439e-06	3.5181829083599e-05
Apol7c	111.0471471	1.530132029	0.31604121	4.841558563	1.28824696610378e-06	1.07762298890083e-05
Apol10b	19.3875212	2.056246012	0.656365265	3.132777008	0.001731609	0.00711617
Il2rb	214.3260053	2.855839407	0.346198317	8.249142964	1.59534490395806e-16	4.84173993682643e-15
C1qtnf6	21.43483921	2.940969716	0.574921723	5.115426326	3.13033114453184e-07	2.92316809803103e-06
Card10	73.84366091	1.634121843	0.243814043	6.702328645	2.0512405101681e-11	3.65663493372079e-10
H1f0	1157.83007	1.469815057	0.201466615	7.295576272	2.97383447102113e-13	6.42391978600432e-12
Kdelr3	25.49640236	5.419580752	0.849333497	6.380980819	1.75957348813e-10	2.72928985925465e-09
Dmc1	13.69985933	2.389436812	0.826349352	2.891557676	0.003833372	0.014077101
Pdgfb	17.5366003	1.62062416	0.600989619	2.696592602	0.007005292	0.023445142
Cacna1i	57.36260541	2.255976316	0.44020843	5.124791264	2.97867554574702e-07	2.79219943149189e-06
Shisa8	9.887380791	3.842180607	0.999371179	3.844598169	0.00012075	0.000673898
Tnfrsf13c	439.7203933	2.05371923	0.222673026	9.22302654	2.88830304009878e-20	1.1343926031019e-18
Cenpm	69.10488593	3.073426413	0.33105229	9.283809563	1.63524863184083e-20	6.69085436019775e-19
Sept3	173.0288454	1.528622147	0.336552434	4.542002953	5.57222605585521e-06	4.17129442345643e-05
A4galt	33.38307157	5.898503384	0.82028793	7.190771884	6.44260454101889e-13	1.35580828227832e-11
Arfgap3	661.8966006	1.086416755	0.184904646	5.875551426	4.21438107329495e-09	5.27749732187805e-08
Parvb	37.54728023	2.689940403	0.431634934	6.231980289	4.60575440878062e-10	6.69178303764377e-09
Arhgap8	23.71292605	5.22016869	1.302198042	4.008736399	6.10445104630487e-05	0.00036495
Fam118a	81.51501578	1.123805102	0.283824521	3.959506739	7.51047251104503e-05	0.000440933
Gtse1	124.6865367	3.233714961	0.322742617	10.01948547	1.25152778154568e-23	6.47313083912834e-22
Creld2	3282.878896	2.239674168	0.307370686	7.28655746	3.17975211728581e-13	6.84858927431249e-12
Mapk11	200.1112272	1.289116374	0.157681017	8.175469688	2.94715523501066e-16	8.76331239819262e-15
C230037L18Rik	37.54838677	-1.187611051	0.321858119	-3.689858914	0.000224378	0.001175426
Shank3	10.65081594	3.409104287	0.988134798	3.450039703	0.000560504	0.002678349
Amigo2	74.55407263	4.612944399	0.546139845	8.446452758	3.00287431127156e-17	9.52682953742288e-16
Endou	181.2019943	6.954459122	0.664825354	10.46058048	1.31050319629503e-25	7.98754417028121e-24
Rapgef3	187.5371609	6.770695229	0.518992947	13.04583284	6.71194963632693e-39	8.49929553517296e-37
Cacnb3	1382.714361	2.002144966	0.178428684	11.2209815	3.21680224952314e-29	2.46102126266903e-27
Fkbp11	285.1330463	6.213513475	0.594343576	10.45441345	1.39861480207975e-25	8.47555100415369e-24
Tuba1c	445.7945623	1.383506627	0.191510359	7.22418689	5.04108911570955e-13	1.07006586735054e-11
Troap	101.0846511	3.438464138	0.371201608	9.263063703	1.98648782289649e-20	8.01635154684794e-19
Lima1	184.1027016	1.253496097	0.233453024	5.369371864	7.90113511515106e-08	8.19052743164812e-07
Slc11a2	101.2562169	1.135290987	0.228777069	4.962433484	6.96154108073986e-07	6.09476079131165e-06
Smagp	32.11039109	3.081324883	0.550853591	5.593727504	2.22245674280662e-08	2.53805770356744e-07
Galnt6	267.5758655	1.086651072	0.143690178	7.562458964	3.95519920337399e-14	9.46220213328347e-13
Slc4a8	245.8438972	1.20675397	0.281882629	4.281051217	1.8601253653289e-05	0.000123972
Acvrl1	220.8657877	1.82467113	0.188322857	9.689058244	3.35608894382779e-22	1.55512903772512e-20
Grasp	191.0471122	-1.150457432	0.2436999	-4.720795661	2.34923854811698e-06	1.87441417888595e-05
Krt80	26.60249391	2.26628172	0.454206854	4.989536598	6.05243072622181e-07	5.35244761815004e-06
Igfbp6	4.092987275	3.995980284	1.530511328	2.61087926	0.009030977	0.028882217
Espl1	300.6600417	1.661635466	0.195442343	8.501921534	1.86477848370886e-17	6.03342095753291e-16
Map3k12	65.38861832	1.300620597	0.328544979	3.958729181	7.53496165740386e-05	0.000441841
Nfe2	27.70714111	2.040296144	0.594513802	3.431873472	0.000599427	0.002834831
Itga5	224.4530941	1.300309983	0.181410541	7.167775241	7.62263093442641e-13	1.59046627550837e-11
Mefv	29.02225222	2.456538542	0.546484291	4.495167715	6.95151342882586e-06	5.11320885107777e-05
Nmral1	630.5380877	1.004599508	0.137198467	7.322235676	2.43873356623349e-13	5.30704553398574e-12
Rmi2	48.70870335	3.631018073	0.496541317	7.312620211	2.6198271922594e-13	5.68428975289488e-12
Txndc11	2310.889261	1.8318149	0.266617936	6.870561406	6.39497284665199e-12	1.20895439053373e-10
Tnfrsf17	43.91210931	4.770080386	0.617548046	7.724225539	1.12535433914944e-14	2.84026286731378e-13
Snx29	258.568823	-1.502357024	0.191992695	-7.825073874	5.07358894434687e-15	1.33559046601274e-13
2610318N02Rik	43.52045537	2.917624104	0.469824481	6.21002996	5.29745005004062e-10	7.62137549314855e-09
Sdf2l1	1666.562463	1.914741454	0.20127271	9.513169742	1.84939641911526e-21	8.03721420129707e-20
Sept5	32.33938713	2.864529682	0.528348967	5.421662317	5.90473460744573e-08	6.27602363594575e-07
Cdc45	176.9299859	3.018763571	0.29809761	10.12676209	4.2033838317719e-24	2.28679648536657e-22
Camk2n2	3.047842331	4.283780974	1.55969324	2.74655353	0.006022506	0.020669296
Dgkg	53.12131391	5.88102953	0.685942685	8.573645672	1.00259573932087e-17	3.30204681948076e-16
Dnajb11	4057.711627	1.072214961	0.158485559	6.765379562	1.32960161139533e-11	2.4321940311066e-10
Rfc4	132.6187227	1.492169034	0.228594307	6.527586144	6.68380683032238e-11	1.10312852281579e-09
St6gal1	2272.348189	1.430822432	0.317006613	4.513541275	6.37540350780403e-06	4.7201765184543e-05
Rtp4	517.4761796	3.690558473	0.27736382	13.30583951	2.14074993119973e-40	2.85867961267208e-38
Hes1	22.99819639	1.802097138	0.515343099	3.496888074	0.000470719	0.002294854
Lrrc15	22.99677714	-1.551201984	0.384032476	-4.039246893	5.36230980665211e-05	0.000324812
Apod	6506.562964	2.664103752	0.17281542	15.41589145	1.2799239286642e-53	3.18657670985567e-51
Bex6	224.3830934	1.776123551	0.21574096	8.232667336	1.83090124895678e-16	5.53376716994364e-15
Itgb5	60.88101084	1.642771393	0.344274498	4.771690614	1.82685975156425e-06	1.48586616227725e-05
Mylk	8.432063003	2.731274484	1.138523322	2.398962263	0.016441609	0.047701125
Parp14	8111.362357	1.091255176	0.08318867	13.11783409	2.60267500438426e-39	3.32440809907829e-37
Cd86	1072.343491	1.395059717	0.14046881	9.931455371	3.03788736704729e-23	1.52820299775882e-21
Ildr1	157.2569462	5.122441868	0.581740992	8.805365166	1.30427242215983e-18	4.55070251997762e-17
Eaf2	640.7567743	4.712660421	0.389739227	12.09182985	1.16659114023054e-33	1.18179705233424e-31
Fbxo40	3.880602521	5.760346476	1.714577819	3.359629649	0.00078047	0.003577013
Polq	104.5264617	2.572384826	0.380445105	6.76151379	1.36557316217929e-11	2.49178933903747e-10
Popdc2	7.675303671	2.459327435	0.93375602	2.63380089	0.008443499	0.027366847
Cd80	371.2375864	1.16095348	0.251037864	4.624615031	3.75294766805652e-06	2.90448094289158e-05
Arhgap31	315.1029685	2.186906348	0.207090759	10.56013487	4.56006170627805e-26	2.85032963419227e-24
B4galt4	363.4325919	1.11670886	0.217391338	5.136859964	2.79366966711413e-07	2.63559497368269e-06
Upk1b	76.87740571	2.263041568	0.343121727	6.59544818	4.23973108153444e-11	7.20803354822448e-10
Tigit	455.9566019	2.274938973	0.189815688	11.98498921	4.25899787578427e-33	4.11581709193389e-31
Cd200	990.444564	-1.26290749	0.165144291	-7.647297315	2.05247397215218e-14	5.06702355915014e-13
Gcsam	51.1666587	3.52317657	0.47031417	7.491112952	6.82920123195355e-14	1.57975018734119e-12
Cd96	58.18762894	-2.527795782	0.298881913	-8.457506693	2.73154870006587e-17	8.6847876310103e-16
Cip2a	290.2387393	2.299926171	0.261221479	8.804506346	1.3142975991729e-18	4.57481455787934e-17
Adgrg7	9.248302721	4.58281805	1.418530346	3.230680305	0.00123496	0.00533853
Robo2	37.06024021	-2.195647115	0.319156784	-6.879525136	6.00524015453621e-12	1.14115100426885e-10
Tiam1	203.2953049	2.34529089	0.24766621	9.469563449	2.81015655186579e-21	1.21407028206931e-19
Slc5a3	167.6734288	-1.197327045	0.189622096	-6.314280197	2.71421786638628e-10	4.08077238887903e-09
Chaf1b	131.1908771	1.163538799	0.229212836	5.076237536	3.84981964423486e-07	3.53879854531701e-06
Ripply3	8.844573691	7.136207864	1.412887238	5.05079788	4.39968422193853e-07	3.99919316435984e-06
Ets2	68.9984707	1.47884497	0.334467068	4.421496497	9.80196537273627e-06	6.97582700388193e-05
B3galt5	83.94542934	-1.188789544	0.222258458	-5.348680778	8.85976518560399e-08	9.10714421352954e-07
Mx1	9835.61554	1.193959753	0.126033185	9.473376057	2.70942156808624e-21	1.17400275556398e-19
3300005D01Rik	113.5819374	-1.193492101	0.186087631	-6.413602538	1.42120446640039e-10	2.22085876669738e-09
Dynlt1a	53.33492661	1.311010247	0.299271504	4.380671832	1.1831394802737e-05	8.24828468236372e-05
Cahm	10.41903771	-1.429320834	0.594768324	-2.403155611	0.016254269	0.047250932
Agpat4	95.20775051	1.286012808	0.256726283	5.009276003	5.46351738375703e-07	4.87863871428614e-06
Igf2r	258.1375777	4.430723387	0.504890906	8.775605458	1.69986806674531e-18	5.87514400762867e-17
Airn	4.161733689	6.034947692	1.488936501	4.053193462	5.05231876393671e-05	0.000308196
Mas1	4.747538208	-3.443011216	1.074244656	-3.205053147	0.001350375	0.005754472
Fpr2	42.44124639	2.495900202	0.786681725	3.172693761	0.001510317	0.006334966
Mmp25	439.0124771	3.223633579	0.473071433	6.814263886	9.47476477626911e-12	1.74842738440474e-10
Pkmyt1	219.5200001	1.581060774	0.186573548	8.474195766	2.36709085112363e-17	7.57520642966339e-16
Paqr4	32.31352203	4.03411034	0.66082019	6.104702011	1.02992652325331e-09	1.43176863613015e-08
Kremen2	3.345491681	3.959547963	1.572338711	2.518253818	0.01179383	0.036159375
9530082P21Rik	9.338736745	3.643032788	1.368525539	2.662013008	0.007767488	0.025539822
Ccnf	159.143488	3.016581496	0.281941195	10.69932863	1.02518295782991e-26	6.6928499855838e-25
Rab26	10.76938298	3.182911792	0.994807101	3.199526611	0.001376535	0.005843907
Slc9a3r2	7.388569575	1.752388674	0.696258993	2.516863254	0.011840477	0.036277491
Noxo1	21.1252253	-1.108504007	0.408906832	-2.710896275	0.006710161	0.02260678
Rpl3l	22.66288482	-1.347580025	0.460644902	-2.925420466	0.003439911	0.012840877
Cacna1h	1016.388835	7.671228677	0.547938071	14.00017462	1.55488217932285e-44	2.50985322330476e-42
Chtf18	111.2889647	1.875169064	0.30742984	6.099502448	1.06399131027949e-09	1.47582326314404e-08
Kifc5b	96.18131736	1.140202797	0.280432398	4.065874001	4.78527856086626e-05	0.000293001
Mapk13	23.43703698	2.201828758	0.610489676	3.6066601	0.000310164	0.001573745
4930539E08Rik	39.08792894	1.510676734	0.355637907	4.247794469	2.15885308129675e-05	0.000141379
Cdkn1a	869.7253435	2.445146782	0.238931545	10.23367083	1.40105778865672e-24	7.85501444945749e-23
Pim1	3563.132549	1.284076335	0.129584601	9.90917385	3.79773406117186e-23	1.88462552785654e-21
Rsph1	15.84370854	7.830262622	1.323931872	5.914399966	3.33087595535942e-09	4.25454233984996e-08
Cd320	37.16941442	1.070892332	0.36218028	2.956793597	0.003108561	0.011798878
Kifc1	228.8123044	3.039000232	0.260740966	11.65524652	2.15755114215628e-31	1.88644456709129e-29
BC051537	15.13691495	-1.325739268	0.501197245	-2.645144764	0.008165597	0.026577545
H2-Eb2	298.2296927	1.238465506	0.236254498	5.242082243	1.58774567413996e-07	1.56211628984876e-06
H2-Ea-ps	9.65571431	-1.884074496	0.662406648	-2.844286815	0.004451096	0.016017185
Btnl2	17.42382497	3.207169162	0.641318948	5.000895687	5.70645829283933e-07	5.06784557820538e-06
Notch4	47.0723353	1.701853101	0.367642889	4.629092932	3.67270929384303e-06	2.84838578760614e-05
Prrt1	73.50461025	-1.144059599	0.296304037	-3.86110028	0.000112878	0.000634542
C4b	65.4655755	5.668990854	1.112930122	5.093752737	3.51044541474308e-07	3.25741836368674e-06
Cfb	255.6069058	4.240985874	0.531547986	7.978556948	1.48053976886286e-15	4.13453396669707e-14
C2	87.23642254	2.425172759	0.402643057	6.023133184	1.71072556666228e-09	2.30963675079983e-08
Aif1	233.9796055	1.292504583	0.175097503	7.381627735	1.56365893693184e-13	3.474823922026e-12
Ltb	626.6254432	-1.250103641	0.141307485	-8.846690865	9.01526779319432e-19	3.19097032805377e-17
Tnf	3559.630602	1.151973831	0.152198947	7.568868588	3.76488761568864e-14	9.03634545536773e-13
Lta	2268.872245	1.401160743	0.244152066	5.738885466	9.5301641427691e-09	1.13351077808207e-07
H2-Q2	15.52546469	5.320308228	1.35058327	3.939267089	8.17309028046711e-05	0.000475275
Atat1	356.8533628	2.415905656	0.250932466	9.627712573	6.10738431849058e-22	2.75188246178859e-20
H2-Bl	75.47883048	1.292479226	0.473344811	2.7305237	0.006323379	0.02148603
H2-T-ps	216.4974457	1.236375064	0.150449095	8.217896305	2.07103916634427e-16	6.22116448147873e-15
Gm6623	4.976033412	2.868665213	1.148104409	2.498610049	0.012468142	0.037847601
Rhag	10.9197419	4.787571238	1.340208784	3.572257767	0.000353917	0.001776113
Rcan2	5.889753354	-2.897850952	1.159210658	-2.499848438	0.012424645	0.037754574
Clic5	28.66077661	4.195311326	0.703250394	5.965601101	2.43735074360636e-09	3.21096368366222e-08
Rsph9	5.260064424	4.168159121	1.377518668	3.025845834	0.002479387	0.009678372
Dnph1	8.39501444	3.959694052	1.393620627	2.84129983	0.004493005	0.016148213
Guca1b	14.4223257	-1.322349503	0.456034056	-2.899672703	0.003735525	0.013772873
Guca1a	13.45460208	3.106241644	0.657720795	4.72273595	2.32692880636471e-06	1.85863280243019e-05
Treml4	65.35184464	1.160145528	0.379255997	3.05900378	0.002220743	0.008802078
Unc5cl	41.27366568	-1.029704912	0.319076735	-3.227138797	0.001250348	0.005395523
Gm19585	14.32781095	2.928549197	0.687058042	4.262448027	2.0219953549691e-05	0.000133428
Sgo1	108.9863193	3.507039164	0.422913176	8.292574846	1.10822890530127e-16	3.39849152191447e-15
Chaf1a	254.9986101	2.026227112	0.229968744	8.81088046	1.24166720124208e-18	4.34258321882021e-17
Uhrf1	636.0486863	3.14664987	0.184928316	17.01551141	6.30205271398993e-65	2.501914927454e-62
Crb3	12.5760542	2.747433839	0.681362114	4.032266811	5.52414184737864e-05	0.000333515
Tnfsf9	136.8943582	1.025345824	0.276334859	3.710519292	0.000206835	0.001091697
C3	268.1729104	2.566054322	0.532218003	4.821434657	1.42529410142469e-06	1.18551217756666e-05
Nudt12	14.8529468	-1.320555148	0.45887684	-2.877798643	0.004004607	0.014629114
Efna5	20.91995702	-3.143814457	0.488268109	-6.438705286	1.20496907707435e-10	1.91142448954052e-09
Fer	9.511721429	2.4641618	1.018785273	2.418725384	0.015574994	0.045655773
Rab31	92.27701462	1.102360828	0.213156541	5.171602163	2.32095319197072e-07	2.21956259354544e-06
Epb41l3	60.02645128	1.389818033	0.369894041	3.757340962	0.000171728	0.000927397
Emilin2	199.7242818	2.308644849	0.166702172	13.84891883	1.29141229038093e-43	1.96337437544576e-41
Ndc80	130.5060123	2.525614463	0.293445209	8.606766724	7.51501618420141e-18	2.50313090090101e-16
Ehd3	216.7047133	1.027276447	0.215568435	4.765430736	1.88450627654453e-06	1.52767730111273e-05
Xdh	803.3219662	3.319967204	0.192795255	17.22017075	1.87434393213212e-66	8.34310243002688e-64
Ltbp1	113.1717302	3.204904728	0.564064398	5.68180644	1.33279450242889e-08	1.55747163454081e-07
Rasgrp3	503.0688049	3.881791571	0.371679587	10.4439192	1.56224692593826e-25	9.32839231508419e-24
Crim1	22.42569767	1.131486669	0.452434306	2.500886104	0.012388301	0.037675579
Eif2ak2	2399.108681	1.020552711	0.111201295	9.177525422	4.4111133791799e-20	1.70065208469222e-18
Qpct	9.875562056	3.105335959	1.184405657	2.621851677	0.008745348	0.028152623
Hnrnpll	120.9591065	2.199052167	0.309525767	7.104585139	1.20684505362733e-12	2.45871664254257e-11
Gemin6	74.01640599	1.346164717	0.291347097	4.620484398	3.82845134319972e-06	2.95512988861065e-05
C430042M11Rik	50.84165012	1.09548975	0.326348846	3.356805951	0.000788484	0.003609982
Epas1	15.74554113	2.97140587	0.958474137	3.10014194	0.001934279	0.00782286
Pigf	57.48842367	1.139103752	0.306468887	3.71686589	0.000201709	0.0010681
Epcam	244.4692474	1.19835213	0.25503988	4.69868528	2.61841583703852e-06	2.07341834125385e-05
Kcnk12	26.48393233	1.614490338	0.466303626	3.462315644	0.000535549	0.002573332
Rbbp8	368.291606	1.099250653	0.121331482	9.059896389	1.30574527780748e-19	4.86804375271932e-18
Ttc39c	12.9851128	2.503847841	0.906000934	2.763626113	0.0057163	0.019840909
Zfp521	263.6390318	-1.830345488	0.171041729	-10.70116337	1.00508312304783e-26	6.5909223189507e-25
Rnf125	44.93398228	3.06390438	0.504807498	6.069451018	1.28348229610182e-09	1.75377408813392e-08
Gm38410	20.43011536	2.422362051	0.508014938	4.768289019	1.85797110047796e-06	1.5093690908445e-05
Mocos	50.95222861	1.03418961	0.298451757	3.465181845	0.000529873	0.002547727
Fhod3	9.341258214	3.012403083	0.878012629	3.430933659	0.000601508	0.002843253
Pkd2l2	57.86349952	3.713252436	0.407808371	9.105385528	8.59605896291688e-20	3.24595141661404e-18
Kif20a	249.4583418	2.821537856	0.27006748	10.44752911	1.50392371944702e-25	9.01679000610503e-24
Gfra3	297.4039236	1.246730423	0.299339762	4.164934231	3.11442331725286e-05	0.0001977
Cdc25c	68.8900378	5.075534096	0.588529883	8.624089008	6.46048585124007e-18	2.17656139148774e-16
Egr1	3132.339083	1.506552544	0.158114258	9.528252284	1.59953311725678e-21	7.01359461474176e-20
Slc23a1	7.103319063	3.964388998	1.095532695	3.618686158	0.000296102	0.001508131
Mzb1	3776.945362	3.62306622	0.31532062	11.49010244	1.4793640437194e-30	1.22770499650815e-28
Pcdhgc3	10.62155188	3.6190992	1.059702474	3.415203125	0.000637345	0.002985553
Ppic	7.532509385	-2.62905092	0.852446738	-3.084123388	0.002041529	0.008202413
Lmnb1	1372.502509	1.024970226	0.107556506	9.529597685	1.57893933822604e-21	6.96487685861929e-20
Prrc1	587.3839844	1.183176899	0.181635704	6.514010604	7.31703284195072e-11	1.20089268620574e-09
Slc12a2	106.8675474	1.484449987	0.295058123	5.031042595	4.87819744175692e-07	4.38977204046322e-06
Gm4951	658.7964828	4.883978279	0.313629326	15.57245409	1.12025333145028e-54	2.83713813546089e-52
Gm4841	224.7746425	6.01533689	0.850510123	7.072622331	1.52032854044953e-12	3.06759696849769e-11
F830016B08Rik	286.1694929	3.564550651	0.457678564	7.788327722	6.79018740653356e-15	1.76845856054205e-13
Iigp1	6436.526098	1.653535225	0.088641016	18.65429002	1.16539874334716e-77	8.58180565342058e-75
Synpo	18.90312283	1.925110487	0.489345333	3.934053028	8.35253433235654e-05	0.000484751
Mir5107	164.489058	-1.182973624	0.222063226	-5.327192821	9.97422628936891e-08	1.01602919531581e-06
Arsi	25.87091433	1.900371641	0.681419068	2.788844237	0.00528965	0.018566229
Csf1r	722.2704164	1.236208875	0.131446662	9.404642594	5.22073328829484e-21	2.23578283591145e-19
Arhgef37	9.393583855	2.365348279	0.885835008	2.670190563	0.007580821	0.025012282
Alpk2	51.34003332	1.930203811	0.465483594	4.146663465	3.37355353645036e-05	0.00021277
Zfp532	3.311361716	-4.249287346	1.70766552	-2.488360453	0.012833359	0.038740076
Lman1	2263.198063	1.671209403	0.266768356	6.264646331	3.7367251885977e-10	5.51091930675819e-09
Tubb6	111.1551614	2.933340969	0.380993392	7.699191201	1.36930151623693e-14	3.43823418324858e-13
Spire1	37.20978357	1.22407461	0.486985717	2.513573943	0.011951472	0.03655115
Cep76	179.5386502	1.330349884	0.263340735	5.051819581	4.37620972241792e-07	3.98278467240377e-06
Mapk4	23.2643343	-1.062134174	0.403571763	-2.631834714	0.008492517	0.02748933
Ska1	48.10950405	4.546139298	0.579124866	7.850015716	4.15985140044926e-15	1.1049558267848e-13
Myo5b	8.238823586	-1.983700545	0.778257619	-2.548899613	0.01080634	0.033630155
Lipg	34.29286396	2.576051325	0.835865443	3.081897146	0.002056859	0.008252718
Pstpip2	343.1557495	1.388646336	0.206387196	6.728355075	1.71591783110216e-11	3.08886238003182e-10
Cd226	17.65352634	1.653400852	0.53335251	3.100015132	0.001935108	0.007824056
Cabp4	111.5046261	1.841316278	0.307654973	5.985004119	2.16384385552027e-09	2.87384289274297e-08
Gm21992	11.94353253	1.471384201	0.507651978	2.898411244	0.003750584	0.013821459
Ctsf	7.857500683	-4.321502138	1.132297588	-3.816578064	0.000135315	0.00074762
Cst6	2.486268556	4.598900312	1.816070545	2.532335721	0.011330545	0.034957861
Ltbp3	22.98793546	-1.762705936	0.516872127	-3.410332737	0.000648837	0.003032377
Tigd3	10.54901176	1.559654955	0.617252013	2.526771761	0.011511629	0.03542726
Cdc42ep2	55.72584396	1.394991191	0.32057212	4.351567412	1.35167748631277e-05	9.31275356306206e-05
Syvn1	2748.219038	1.910881073	0.270506997	7.064072635	1.61692156764487e-12	3.2535562886487e-11
Cdca5	130.2269284	3.251675568	0.313298716	10.37883465	3.09530320005237e-25	1.81143062571989e-23
Naaladl1	4.566470932	3.921208017	1.466229227	2.674348557	0.007487459	0.024754283
Batf2	20.30387829	5.342116815	1.296054725	4.121829666	3.75875088691787e-05	0.000234248
Nrxn2	196.4176772	-2.704518846	0.191279149	-14.13912003	2.17993199026153e-45	3.63875238692632e-43
Slc22a12	75.96008628	-1.91020636	0.359165056	-5.318463825	1.04647020544967e-07	1.05792159998969e-06
Gng3	3.846882793	5.714909823	1.504012608	3.799775209	0.000144827	0.000793246
Rab3il1	442.3384315	1.556370238	0.169253246	9.195511925	3.73213228546382e-20	1.45414565361215e-18
Cd6	44.73165827	1.296177748	0.447264646	2.898010738	0.003755377	0.013825247
AW112010	437.943076	1.611935053	0.180203572	8.945078261	3.71686287243345e-19	1.35141085973205e-17
Ms4a8a	5.566141322	2.497804961	1.018646785	2.452081524	0.014203248	0.042224551
Ms4a1	341.5222818	1.434196941	0.208926872	6.864588193	6.66833339467262e-12	1.25417604653452e-10
Ms4a7	23.84176009	2.117385713	0.649046287	3.262303099	0.001105109	0.004855803
Ms4a4c	2970.342072	1.147474331	0.105862451	10.83929498	2.24192074459778e-27	1.53885858959798e-25
Ms4a4b	181.7757109	1.174888971	0.246519426	4.765908275	1.88004780477839e-06	1.52490459438927e-05
Ms4a6c	2562.223963	1.092293763	0.133649557	8.172819933	3.01263459886212e-16	8.93991709549205e-15
Ms4a6b	800.4000386	2.339779001	0.137039018	17.0738161	2.32493954200914e-65	9.48639914793674e-63
Ms4a6d	62.69314401	1.798882283	0.492080893	3.655663751	0.000256517	0.001325821
Oosp2	3.909423278	6.029436134	1.560844687	3.862931518	0.000112034	0.00063101
Oosp1	99.9322105	7.173254676	0.701517362	10.22534162	1.52688634015977e-24	8.49561873129047e-23
Fam111a	874.9028118	1.425428835	0.092774301	15.36447934	2.83305448218712e-53	6.8220880801388e-51
Psat1	577.9402889	1.240357432	0.116195153	10.67477775	1.33576782529942e-26	8.60574280079964e-25
Anxa1	232.5371234	2.838783572	0.220428594	12.87847244	5.95015849986173e-38	7.2232957193776e-36
Aldh1a1	19.8535287	2.517734397	0.941919934	2.672981329	0.007518043	0.024844216
Gda	81.83760699	2.521104124	0.819282738	3.077208889	0.002089488	0.008363077
Mamdc2	7.240664171	2.732842272	0.79745258	3.426965239	0.000610367	0.002880057
Pip5k1b	13.51569152	1.744589551	0.713228728	2.446044981	0.014443298	0.042834162
Glis3	35.91240081	-1.147827809	0.446282307	-2.571976957	0.010111962	0.031785708
Slc1a1	1.627141032	4.358549332	1.751831597	2.487995616	0.012846532	0.038765806
Insl6	80.3800219	2.752480435	0.402630698	6.836240874	8.12982055894381e-12	1.50972103906859e-10
Cd274	2738.160384	1.276296269	0.148201573	8.611894236	7.18631295999561e-18	2.40455013825457e-16
2700046G09Rik	31.52003012	-1.012567593	0.344134965	-2.942356043	0.003257252	0.012265002
Papss2	86.78758514	1.373837971	0.364496658	3.769137355	0.000163813	0.000888241
Fas	122.6851035	2.505600652	0.333494167	7.513176838	5.77094884872742e-14	1.34983228724454e-12
Ifit2	8677.8546	1.876006258	0.12693291	14.7795104	1.9860460701354e-49	4.05180982280819e-47
Ifit3	3333.286918	2.94933778	0.183229335	16.0964279	2.70263733945409e-58	8.44660422962576e-56
Ifit1bl1	290.3618916	3.772348953	0.494947654	7.621712965	2.50331204692216e-14	6.13875637015687e-13
Ifit3b	679.7726023	3.246959116	0.3525518	9.209878145	3.26495361156773e-20	1.27890409600849e-18
Ifit1	2143.720313	2.874430458	0.17723903	16.21781871	3.77360253231579e-59	1.23178772438193e-56
Kif20b	222.5996752	1.992866032	0.229410094	8.686915203	3.72413898408206e-18	1.2692314973824e-16
Htr7	147.7016623	3.910282903	0.521001454	7.505320523	6.12784760244747e-14	1.42876116559287e-12
Fgfbp3	57.61654353	-1.096977742	0.411520423	-2.665670236	0.007683502	0.02532263
Cpeb3	181.7172631	5.701762197	0.48349254	11.79286489	4.24839021397999e-32	3.82850330387436e-30
Kif11	589.269346	3.667141104	0.213286232	17.19352007	2.96943389973257e-66	1.24622898723348e-63
Cep55	198.056808	3.208295786	0.280129469	11.45290355	2.27398700006909e-30	1.83530742000082e-28
Ffar4	197.2010448	1.370173062	0.242647127	5.646772235	1.63488193302505e-08	1.89840163748656e-07
Hells	251.2218581	1.696236807	0.230185323	7.369005033	1.71906172512541e-13	3.80290627716372e-12
Aldh18a1	737.9849574	1.267251377	0.20546123	6.167837013	6.92304480744369e-10	9.83777608993381e-09
Entpd1	1417.204567	1.467468529	0.203705877	7.203859573	5.85316475556053e-13	1.23530369388547e-11
Dntt	1066.019855	-1.755316354	0.132048502	-13.29296681	2.5429189941047e-40	3.36512946886522e-38
Arhgap19	707.6078476	1.233748856	0.131388475	9.390084326	5.99522392324109e-21	2.54519780949388e-19
Scd4	9.282012268	2.361988149	0.922127936	2.561453848	0.010423509	0.032604541
Scd1	219.6225888	1.446572583	0.241507424	5.989764452	2.10145169423023e-09	2.79350442864686e-08
Sema4g	17.42550098	3.347377425	0.721500003	4.639469728	3.49304295991522e-06	2.71190845867837e-05
Poll	48.4421468	3.479609493	0.436509567	7.971439246	1.56836991583218e-15	4.37149633655766e-14
Cfap43	13.85133733	1.935730136	0.752713381	2.571669621	0.010120942	0.031807129
Hspa12a	4.5430611	4.424807403	1.593588157	2.776631706	0.005492538	0.019170957
Shtn1	571.1806922	1.218836632	0.120456941	10.11844247	4.57639971864059e-24	2.45338450609897e-22
Nanos1	14.30773107	2.356671957	0.626503394	3.761626798	0.000168812	0.000913998
Grk5	63.48689634	2.02514802	0.346895949	5.837911981	5.28590675042669e-09	6.5467693302713e-08
Fam171a1	12.21638034	-2.253870514	0.777848799	-2.897568933	0.003760671	0.013834334
Mcm10	163.964248	4.106872409	0.33801952	12.14980841	5.75001811490437e-34	6.03300114927359e-32
Dhtkd1	5.53201071	3.27181991	1.04430504	3.133011702	0.001730225	0.007113149
Itih5	43.30795757	3.230594689	0.523447062	6.171769645	6.7529840490681e-10	9.61187816829083e-09
Sfmbt2	39.46756431	1.654342971	0.530355023	3.119312348	0.001812737	0.007406757
Il15ra	155.7738698	1.295103689	0.222249477	5.827251911	5.63475247619352e-09	6.93787754591841e-08
Cubn	29.89881092	6.630211364	0.994623558	6.666050998	2.62777980331232e-11	4.62823231784828e-10
Vim	6861.987731	1.581178059	0.139842366	11.30686006	1.21354996062754e-29	9.42852394411595e-28
St8sia6	258.278506	1.728310162	0.261629835	6.605936816	3.95011347827901e-11	6.75344678244539e-10
Hacd1	17.22860802	-1.628826263	0.471620607	-3.453679164	0.000552995	0.002647634
Plxdc2	221.7671149	-1.094825323	0.164809364	-6.642980089	3.07403380009201e-11	5.33740927772477e-10
Skida1	14.90045998	7.050106452	1.352092382	5.214219491	1.8459279800474e-07	1.79094029715431e-06
Spag6	8.758469913	4.407042904	1.064279914	4.140868249	3.45993660056028e-05	0.000217657
Armc3	20.86506888	-1.125317509	0.462955253	-2.4307263	0.015068593	0.044410626
Etl4	83.58388677	8.894843243	1.49719098	5.941021129	2.83252099908124e-09	3.68202663323048e-08
Mastl	59.31728049	2.865700063	0.429393562	6.673830988	2.49210607809834e-11	4.40511987739911e-10
Tubb4b	1629.685738	1.15791028	0.163938609	7.063072504	1.62860689095644e-12	3.272586405097e-11
Sapcd2	84.86282572	6.141627654	0.720692422	8.52184298	1.57034194254696e-17	5.09199840928748e-16
Fut7	73.14112116	2.638537298	0.355349194	7.425195668	1.12613312763477e-13	2.54880886160665e-12
Ajm1	27.40690927	1.801090187	0.415093861	4.338994996	1.43135781298358e-05	9.76554338825629e-05
Olfm1	217.3822501	2.546265603	0.254286926	10.01335635	1.3315678756236e-23	6.86294755264386e-22
Ralgds	327.3764166	1.090770791	0.167640862	6.506592608	7.68745192312891e-11	1.25467756998712e-09
Ptges	11.09651331	7.458734393	1.339480165	5.568379873	2.57118795792979e-08	2.90078186743708e-07
Lcn2	108.7229626	2.279939383	0.580618401	3.926743241	8.61038113975671e-05	0.000498533
St6galnac6	88.74600476	1.550887414	0.281308632	5.513117034	3.52533637320976e-08	3.87892629109199e-07
Garnl3	42.54043323	-1.527627044	0.278058437	-5.493906453	3.93138793321988e-08	4.29035344361566e-07
Phf19	102.4547893	1.190945179	0.229907022	5.18011658	2.21747272020196e-07	2.13342427681949e-06
Ggta1	1034.71489	1.550723443	0.157056771	9.8736491	5.41577538098498e-23	2.62548925977849e-21
Crb2	7.960619585	6.69841082	1.402607141	4.775685666	1.7909596172655e-06	1.45990043385199e-05
Acvr2a	329.073896	-1.41863216	0.166042562	-8.543786235	1.29894222027595e-17	4.23063465047305e-16
Cacnb4	4.203662413	5.581230053	1.588336576	3.513883731	0.000441606	0.002165137
Tanc1	105.3023366	-1.294987193	0.213000679	-6.079732691	1.20383066552611e-09	1.6526232379358e-08
Ly75	236.0010882	2.588790121	0.330035713	7.843969678	4.36522552359858e-15	1.15532968857909e-13
Ifih1	4134.303971	1.678157783	0.092130688	18.21497079	3.92626915771959e-74	2.40304031907263e-71
Gca	297.9327304	2.667094388	0.271560926	9.821348129	9.11167562611262e-23	4.35965482970581e-21
Scn3a	271.1457126	-1.096402361	0.17983807	-6.096608791	1.08342225362015e-09	1.49994245838138e-08
Galnt3	39.7099569	1.00759182	0.328065316	3.071314675	0.002131184	0.008499855
Stk39	133.0274634	2.136349208	0.36066957	5.923286534	3.1557028490223e-09	4.07329693754732e-08
Spc25	108.4624839	3.541177183	0.358000219	9.891550339	4.52958001543602e-23	2.21783336155799e-21
Itga6	94.17704129	1.568889983	0.270370211	5.802747185	6.52371177347673e-09	7.95903673094682e-08
Map3k20	51.01908498	1.968706939	0.436485159	4.510363976	6.47164885546421e-06	4.78660876323836e-05
Cdca7	134.3711166	2.342268944	0.260375778	8.995725168	2.34677773038229e-19	8.66126082451895e-18
Ube2l6	2626.148863	1.508823618	0.116564586	12.94409969	2.53720212966099e-38	3.13184555315885e-36
Slc43a1	150.868966	4.653826193	0.441560451	10.5394996	5.68003156155369e-26	3.52042124926845e-24
Slc43a3	1365.029918	1.474711366	0.124530417	11.84217802	2.3623715589062e-32	2.19625796384641e-30
Prg2	270.2076089	6.694027093	0.55200289	12.12679718	7.61706503212883e-34	7.82427050747835e-32
Prg3	228.0557146	3.961995879	0.773395343	5.122859758	3.00936178816608e-07	2.81916551698798e-06
P2rx3	9.208328585	3.286129956	0.889078611	3.696107313	0.00021893	0.001148525
C1qtnf4	4.095576476	5.542509286	1.85399622	2.989493304	0.002794406	0.010742482
Pacsin3	47.59048568	5.783976922	1.307419669	4.423963521	9.69063902220463e-06	6.90999012607591e-05
Chst1	155.7210982	6.490419827	0.46866857	13.8486347	1.29653015466158e-43	1.96337437544576e-41
Prdm11	24.38056947	-1.031321112	0.420375105	-2.453335366	0.014153831	0.042111733
Lrrc4c	32.31251155	1.785792156	0.377884937	4.725756388	2.2926036652125e-06	1.83420780165068e-05
Prr5l	657.2538021	1.367153668	0.166946346	8.189179953	2.63012040653691e-16	7.86839891071704e-15
Lpcat4	107.1036794	1.598568525	0.19884588	8.039233828	9.04019276904494e-16	2.54389639050769e-14
Rasgrp1	74.98954294	1.001339897	0.322202964	3.107792317	0.001884905	0.007650557
Thbs1	34.2365161	1.570682955	0.481201024	3.264088973	0.001098167	0.004828187
Bub1b	516.8162385	3.217059648	0.222786425	14.44010628	2.89395544360758e-47	5.59333046199364e-45
Inafm2	1122.193741	-1.125177586	0.125284833	-8.980956142	2.68423832084032e-19	9.85719417370587e-18
Knstrn	291.1998851	1.131287832	0.154428164	7.32565748	2.37730274178724e-13	5.18103857182683e-12
Knl1	588.9392246	1.554045961	0.150365133	10.33514837	4.88655311977337e-25	2.80385073345121e-23
Rad51	153.4752793	4.107358034	0.373563669	10.99506825	4.03608047483354e-28	2.86405729926714e-26
Gm14137	209.4625886	1.276127151	0.380090224	3.357432183	0.0007867	0.003603318
Spint1	216.3445936	2.064313106	0.23856118	8.65318115	5.00834331015915e-18	1.69901974325468e-16
Chac1	40.23536592	6.593865725	1.09736282	6.00882917	1.86867894224061e-09	2.49991120059857e-08
Oip5	46.35008499	3.984067098	0.547258163	7.280050562	3.33695085095439e-13	7.1661507382557e-12
Nusap1	334.4829874	4.094579805	0.289106893	14.16285776	1.55538063875911e-45	2.62609036813018e-43
Tyro3	4.586478435	4.007619165	1.508200322	2.657219407	0.007878815	0.025838783
Gatm	122.4479176	2.050131286	0.299559844	6.843812094	7.7113058179626e-12	1.43928044676052e-10
AA467197	63.10750498	1.709471732	0.549345959	3.111830906	0.00185931	0.007565485
Sema6d	189.6959727	1.474263255	0.242161098	6.087944202	1.14369713810418e-09	1.5730119158813e-08
Dut	304.7659319	1.135661374	0.165049246	6.880742559	5.95413690916615e-12	1.13437505912765e-10
Fbn1	92.72794539	1.133334249	0.295467312	3.835734791	0.000125189	0.000696292
Dtwd1	92.54630144	1.107247853	0.197419729	5.608597784	2.03972442651798e-08	2.33526984420285e-07
Atp8b4	193.9852173	2.486031369	0.25665983	9.686094516	3.45487877488435e-22	1.59587151963133e-20
Hdc	49.69193445	1.429120159	0.545262335	2.62097722	0.008767812	0.028206393
Ncaph	249.8537611	4.49374581	0.338532806	13.27418119	3.26823953734212e-40	4.2863545146445e-38
Bub1	165.2598301	4.112423004	0.340815187	12.06643118	1.58876129518198e-33	1.57684558546812e-31
Bcl2l11	780.0854358	1.469425428	0.228724935	6.424421667	1.32371803684414e-10	2.08627620635232e-09
Gm14005	30.69942302	4.792221341	0.679861045	7.048824716	1.80435268945736e-12	3.60600498713459e-11
Ckap2l	181.8895503	3.996382011	0.362214158	11.03320212	2.64284260128911e-28	1.91235049114955e-26
Cpxm1	4.105744359	3.13410103	1.207424357	2.595691409	0.009440081	0.029968737
Siglec1	86.36550919	2.234911436	0.508763947	4.392825888	1.11886731675664e-05	7.8674207830724e-05
Spef1	21.36800667	1.225368392	0.451510572	2.713930677	0.006649008	0.022431621
Cdc25b	240.2493091	2.94256932	0.269405506	10.92245428	9.00295949976132e-28	6.32748670296622e-26
Prnp	460.636674	2.306303309	0.291606489	7.90895744	2.59553321075501e-15	7.00841678911404e-14
Gm5535	95.89336969	6.39871332	0.615570324	10.39477224	2.61911922761698e-25	1.54506997327172e-23
Rin2	536.7878312	2.138439014	0.201481757	10.6135615	2.57733605561097e-26	1.63183143624438e-24
Thbd	107.0600012	3.17741423	0.370017215	8.587206498	8.91093920594544e-18	2.9414109212614e-16
Cd93	462.7258211	2.7863581	0.281922431	9.883421096	4.91264825044961e-23	2.39740498840048e-21
Gins1	76.44535536	3.22831493	0.381193319	8.468970392	2.47571590746494e-17	7.90560673146793e-16
Ninl	4.919354791	4.626308216	1.424948352	3.246649753	0.00116772	0.005085277
Angpt4	21.33051854	-2.120513349	0.422598018	-5.017802404	5.22658920278678e-07	4.68415917020958e-06
Srxn1	21.66033949	1.272393734	0.525529113	2.421166977	0.015470769	0.045386484
Trib3	15.66334385	5.558869864	1.302771668	4.266956367	1.98157896873597e-05	0.000131055
Cox4i2	4.01241819	4.298618529	1.657512796	2.593414989	0.009502803	0.030115787
Bcl2l1	231.5666882	1.862386075	0.27943905	6.664730908	2.65150718927469e-11	4.66442983272526e-10
Tpx2	703.4446523	3.954029011	0.224012363	17.65094103	1.00074736641742e-69	5.24999216618051e-67
Ttll9	7.098197285	3.988980233	1.443590582	2.763235147	0.005723152	0.019850621
Hck	3936.596494	1.370802546	0.111582679	12.28508366	1.08932271890282e-34	1.1679606874426e-32
Nol4l	29.29574115	1.326325467	0.370017721	3.584491743	0.000337735	0.001706584
a	17.10975497	6.173204302	1.197052917	5.157002012	2.50935107910361e-07	2.38675942658619e-06
Myl9	9.15555242	3.032620117	0.939361805	3.228383464	0.00124492	0.005375257
Tgm2	386.4784694	1.272859144	0.314121555	4.052122893	5.07549914885727e-05	0.000309299
Fam83d	42.65821751	2.818919717	0.526674531	5.352299283	8.68436087841183e-08	8.93935367505196e-07
Top1	2826.944899	1.039195222	0.255055721	4.074385069	4.61360903461229e-05	0.000282962
Lpin3	4.554097586	3.059038009	1.125348728	2.718302275	0.006561786	0.022203657
Mybl2	214.3997494	3.131753369	0.276089777	11.34324276	8.01195419195681e-30	6.32729006051901e-28
Tox2	81.48363565	1.50536771	0.306909059	4.904930837	9.34602649286971e-07	7.99556104564724e-06
Ada	375.3978305	3.579636811	0.301619857	11.86804093	1.73482551995322e-32	1.6231115963435e-30
Pabpc1l	4.28703893	4.568663737	1.395399337	3.274090516	0.001060026	0.004682926
Slpi	5061.262483	4.931232217	0.332216187	14.84344353	7.67147466116447e-50	1.63313465649051e-47
Mir7678	7.303928729	4.45242755	1.010830443	4.404722455	1.05919399293566e-05	7.4872476237882e-05
Ube2c	321.8945759	4.308688894	0.270653925	15.91955075	4.63694321485272e-57	1.36224117765943e-54
Snx21	147.5688617	1.549107467	0.192534967	8.045850031	8.5648825639365e-16	2.42875598420199e-14
Cd40	1667.769023	1.999135572	0.160831604	12.42999213	1.79652037106561e-35	1.98414193463028e-33
Ocstamp	13.31984455	2.871550735	0.920371293	3.119991635	0.001808562	0.007391754
Sulf2	256.9469109	1.357579595	0.182722831	7.429720661	1.08827257650332e-13	2.46691911670637e-12
Kcnb1	16.67207137	1.619294912	0.624040249	2.594856527	0.009463041	0.030022162
Atp9a	98.20668043	2.262080102	0.273976526	8.256474149	1.50038705867199e-16	4.57244512548398e-15
Bcas1	31.25725939	-1.713469931	0.390281378	-4.390345094	1.13170912477948e-05	7.94251090964439e-05
Aurka	166.9758003	3.123150968	0.290693514	10.74379309	6.33854830774002e-27	4.23213345874514e-25
Cass4	62.84515999	1.10799192	0.231614375	4.78377873	1.72030056462148e-06	1.40777130884262e-05
Zbp1	3194.465167	3.108561739	0.154722756	20.09117351	8.81537898293046e-90	8.6326067920177e-87
Tubb1	15.81081285	1.20152121	0.481644084	2.49462466	0.012609043	0.038172759
Zfp831	75.22167749	-1.272601705	0.254300403	-5.004324378	5.60582922018197e-07	4.99054699486381e-06
Zfp970	89.98128733	-1.08576992	0.279678032	-3.882213809	0.00010351	0.000588412
Gm14403	11.33037191	-1.445164562	0.547575929	-2.639203962	0.008310097	0.026988063
Gm14322	6.448784399	-2.262801016	0.892291024	-2.535945062	0.011214433	0.034679747
Col9a3	59.52156891	1.000258517	0.295918965	3.380177127	0.000724391	0.003352421
Slc17a9	240.8286045	2.590579838	0.308042362	8.409816814	4.10651569191055e-17	1.29166186292236e-15
Ptk6	2.147570411	4.898683509	1.728078789	2.834757038	0.004586055	0.016410368
Srms	26.66940335	8.12447503	1.309248794	6.205447783	5.45413790713582e-10	7.81617870418712e-09
Helz2	9434.550093	1.025366935	0.103503408	9.906600739	3.89679082453186e-23	1.92727139466493e-21
Zbtb46	378.4448819	1.708596538	0.162176212	10.53543252	5.93100025566486e-26	3.66052364518744e-24
Zbtb10	444.5466935	-1.551772809	0.15037926	-10.31906132	5.778532007348e-25	3.28995568433856e-23
Zfp704	42.78902937	-1.270960027	0.424316892	-2.995308581	0.002741673	0.010567413
Car13	144.4845452	3.136362936	0.491609633	6.379783324	1.77338711379619e-10	2.74781469562787e-09
Car1	81.67895965	1.945105092	0.313311943	6.208206027	5.35928613486986e-10	7.70279393689857e-09
Car2	99.79937384	1.025696924	0.326288972	3.143523114	0.001669272	0.006905081
Gm9733	9.840683343	2.280250585	0.850034921	2.682537539	0.007306595	0.024260076
Sirpb1a	18.6395074	1.981731756	0.755622939	2.622646369	0.008724978	0.028105527
Sirpb1b	13.95756087	3.291907074	0.87336488	3.769223092	0.000163756	0.000888241
LOC100038947	13.16950055	2.09448867	0.737644918	2.83942669	0.004519468	0.016203677
Ect2	232.7217907	1.686322781	0.157003427	10.74067496	6.55632901391652e-27	4.3381043642081e-25
Tnfsf10	668.8579391	1.978979082	0.19529965	10.13303959	3.94201198202786e-24	2.15257301130138e-22
Actrt3	4.906224472	-2.485723195	0.829367723	-2.997130376	0.002725341	0.010523801
Ccna2	536.9208704	4.91866894	0.272736965	18.03447856	1.04476312103391e-72	5.90250980187198e-70
Il21	1.804603623	5.020550003	2.017982881	2.487905151	0.0128498	0.038765806
Intu	109.6331362	-1.112212487	0.213830848	-5.201365934	1.97829151780823e-07	1.91304306155926e-06
Plk4	204.8215525	2.036889543	0.242446853	8.401385766	4.412402815117e-17	1.3790167010905e-15
Larp1b	267.1511638	1.714177218	0.236552412	7.246500689	4.27677004119909e-13	9.13102836267055e-12
Erich6	2.008634733	4.209568181	1.704367271	2.46987152	0.013516159	0.040476831
Gpr149	6.817649306	2.063908059	0.785787144	2.626548519	0.008625569	0.02784413
A330015K06Rik	2.180544047	4.597941728	1.675239905	2.74464673	0.006057607	0.020765504
A730090N16Rik	4.144032894	4.718070918	1.53534658	3.072968006	0.002119412	0.008461254
Ppm1l	498.2179	-1.79325293	0.148390934	-12.08465289	1.27306653934205e-33	1.28082701345174e-31
B3galnt1	272.5793956	-2.036536744	0.134933622	-15.09287831	1.80397898508757e-51	3.95502198685841e-49
Rxfp1	7.317492414	-2.945044176	0.787850292	-3.738075882	0.000185434	0.00099193
Gucy1b1	4.635585755	4.858255102	1.610856097	3.015946061	0.002561788	0.009961079
Mnd1	7.422937102	4.554959966	1.371852131	3.320299516	0.000899209	0.00405666
Fhdc1	5.80510475	3.543055447	1.064433025	3.328584667	0.000872885	0.003951249
Tmem154	1098.16909	1.094111342	0.159978458	6.839116685	7.96829643380838e-12	1.48159881412926e-10
Dclk2	27.78627804	2.338073209	0.487834667	4.7927574	1.64504505333262e-06	1.35145787407175e-05
Cd5l	262.8357936	1.039344737	0.315878285	3.290332969	0.001000689	0.00444485
Fcrl1	122.2493609	1.560548944	0.285858536	5.459165104	4.78378753054727e-08	5.15925514215924e-07
Fcrl5	21.15671493	2.148089329	0.546613099	3.929816777	8.50106143745829e-05	0.000492786
Pear1	33.04500396	1.32401941	0.331976321	3.98829472	6.65499544468647e-05	0.000394492
Sh2d2a	43.20876775	1.635984745	0.479033009	3.415181653	0.000637395	0.002985553
Crabp2	4.921942699	3.778978969	1.458528414	2.590953273	0.009571049	0.030299382
Nes	88.53403531	5.265668772	0.889215648	5.921700528	3.18629464958607e-09	4.09837846828107e-08
Iqgap3	156.3420581	3.21339957	0.290052746	11.07867316	1.59214473495469e-28	1.17522683476128e-26
Rhbg	10.06533107	4.812837838	1.363819872	3.528939515	0.000417228	0.00206075
Tmem79	10.19855742	1.577559357	0.610278736	2.584981688	0.009738417	0.030782786
Pmf1	306.3840245	1.00035378	0.134242059	7.451865571	9.20294745302384e-14	2.1056401111755e-12
Sema4a	1423.476518	1.828610874	0.140194437	13.0433911	6.93045933974527e-39	8.70098437961695e-37
Lmna	37.77885592	2.139886603	0.383193535	5.584349438	2.34576634761894e-08	2.66282549305832e-07
Ssr2	2428.460414	1.125498908	0.158034201	7.121869206	1.06473074573035e-12	2.18433378827278e-11
Gm15417	4.961980078	2.140339986	0.883075671	2.423733386	0.015361879	0.045112083
Cks1b	299.0697994	1.813921868	0.179804188	10.08831824	6.22264461155799e-24	3.28792901795595e-22
S100a4	543.0101905	1.749089331	0.145852226	11.99220179	3.90388318063473e-33	3.79762516823467e-31
Tdrkh	116.9278377	-1.044740946	0.248516649	-4.203907265	2.62346457176849e-05	0.000168574
Selenbp1	13.78209963	1.441120885	0.575349096	2.504776483	0.01225288	0.037309816
Mir7013	1.582252525	-4.400894171	1.795463161	-2.451119169	0.01424128	0.042311925
Gm4349	2.525433574	4.014250445	1.549548677	2.590593316	0.009581064	0.030324553
Adamtsl4	36.80071148	1.231113228	0.34433388	3.575347355	0.000349763	0.001757375
Mtmr11	30.30348468	1.428527024	0.481496473	2.966848366	0.003008693	0.011479141
Hist2h2be	327.9030568	-1.105027151	0.161674747	-6.834877854	8.207492989997e-12	1.52222051174326e-10
Fcgr1	398.9977635	4.349243816	0.378869239	11.47953797	1.67171450870291e-30	1.37954013586163e-28
Hmgcs2	81.15288458	-1.764471582	0.207935898	-8.485651586	2.14513287819973e-17	6.87988140783316e-16
Tent5c	1658.884132	4.434443814	0.436394786	10.1615417	2.94384122007955e-24	1.61351058513987e-22
Trim45	74.6892931	-1.1187555	0.22692652	-4.930034179	8.22152313275105e-07	7.0872038319824e-06
Cd101	13.85532755	1.993820132	0.75891694	2.627191499	0.008609287	0.027806028
Cd2	96.19410088	2.034750586	0.26759878	7.603736421	2.87700926158591e-14	6.98518827164223e-13
Mab21l3	11.27104676	2.439151123	0.7946027	3.069648674	0.002143107	0.008538134
Dclre1b	221.4541046	1.17375994	0.215758201	5.440163728	5.32316269633006e-08	5.69082509799071e-07
Gm15471	4.635366106	4.113061351	1.531922327	2.68490202	0.007255107	0.024105467
Ptpn22	274.0981001	3.101572354	0.32456567	9.55607029	1.22313029523743e-21	5.46096076192784e-20
Slc16a1	88.59773187	3.103282573	0.38533793	8.05340542	8.05216269473947e-16	2.29666442374812e-14
Rhoc	28.03846916	1.818272111	0.67060317	2.711398027	0.006700015	0.022577773
Mov10	693.0965546	1.213353423	0.107198712	11.31873133	1.05994719115716e-29	8.28168313346146e-28
Tmigd3	54.38717845	-1.035371487	0.270428906	-3.828627278	0.00012886	0.000714543
Chil3	465.8608426	3.489739139	0.699735215	4.987228117	6.12517281221861e-07	5.41026238356459e-06
Gnat2	6.707783969	4.400147658	1.158570339	3.797911537	0.00014592	0.000798296
Sort1	1906.475396	-1.31759273	0.138334052	-9.524717226	1.6549185283837e-21	7.23485067363933e-20
Gpsm2	57.5405109	5.23810041	0.711995439	7.356929725	1.88188354795815e-13	4.12581902029213e-12
Fndc7	44.7432129	2.029597112	0.519313312	3.908232401	9.29738506003748e-05	0.0005341
S1pr1	80.30940707	1.525046865	0.325844812	4.680285858	2.86475198345221e-06	2.25510942577328e-05
Snx7	18.74444012	-1.486121661	0.51548294	-2.88296963	0.003939454	0.014412613
Cnn3	320.264691	1.259623647	0.19577517	6.434031691	1.24262933283472e-10	1.96903800107974e-09
Abca4	32.87445923	-1.044130766	0.352420934	-2.962737636	0.003049163	0.011591398
Bcar3	160.897526	1.779430597	0.331109382	5.374147311	7.69459330929771e-08	8.02170909299319e-07
Fnbp1l	46.04861787	1.47671999	0.514919671	2.86786478	0.004132521	0.015029117
Pde5a	97.77250291	-1.543038047	0.245689853	-6.280430499	3.37636791942049e-10	5.02487014877077e-09
Mcub	31.28193649	1.486554776	0.431599621	3.444291198	0.000572559	0.002730622
Sgms2	10.77047415	5.888481583	1.396152111	4.217650453	2.46861102443814e-05	0.000159391
Cenpe	338.1561954	3.78542456	0.306664091	12.34387943	5.25609501556598e-35	5.67696909438594e-33
Bank1	130.0617682	1.679460425	0.324566719	5.174468999	2.28560053442671e-07	2.19003171886458e-06
Gbp5	1422.27552	1.029618697	0.101204815	10.17361372	2.60076761924501e-24	1.44161039845622e-22
Gbp7	955.3372568	2.205031909	0.173718925	12.69310131	6.45770994780958e-37	7.71197572547764e-35
Gbp3	687.4022319	1.496981631	0.148205401	10.10072251	5.48366702763563e-24	2.90792725519638e-22
Gbp2b	27.5057797	4.682686579	1.300367021	3.601049936	0.000316935	0.001604222
Gbp2	1680.656361	2.763600735	0.175484318	15.74841996	7.04188541883189e-56	1.91552323920781e-53
Clca3a1	21.27127877	1.906842455	0.754472727	2.527384208	0.011491571	0.035393481
Adgrl4	12.71756992	-3.397193129	0.723158069	-4.697718624	2.63083519053446e-06	2.08100905297581e-05
Ifi44	4692.742181	1.386715248	0.116092017	11.94496648	6.89781573105675e-33	6.53690421119307e-31
Cryz	21.62937263	1.016037958	0.379851799	2.674827292	0.007476776	0.024730096
Depdc1a	62.32665817	3.546238991	0.417650087	8.490933201	2.04984372629634e-17	6.5886552506711e-16
Plag1	30.56257073	-1.446317275	0.38737694	-3.733617373	0.000188749	0.001007854
Penk	3.656719192	5.678617789	1.631135759	3.481388817	0.000498821	0.002415819
Tox	13.99860931	2.845549033	0.755610088	3.765896032	0.000165953	0.00089885
Gm11827	10.49883001	6.762405082	1.295729164	5.218995815	1.79895827663855e-07	1.75464130979705e-06
Trp53inp1	5051.225389	2.191410098	0.370055291	5.921845061	3.18349490218157e-09	4.09836604891719e-08
Ccne2	85.6112544	4.056036531	0.419192999	9.675821258	3.82012064261857e-22	1.75905179057756e-20
Esrp1	90.02318196	1.98278709	0.40514359	4.894035441	9.87890363163483e-07	8.40737053563639e-06
Rad54b	60.39072093	3.673313183	0.474234779	7.745769279	9.50048832576506e-15	2.44400478138639e-13
Fam92a	122.3937347	-1.036687553	0.223026302	-4.648274853	3.34722707867631e-06	2.60558656908724e-05
Tstd3	83.7754614	1.111656045	0.210451299	5.282248444	1.27607986443302e-07	1.27080251719706e-06
Faxc	69.58982311	10.24514388	1.262162821	8.117133307	4.77324369671921e-16	1.39115429883152e-14
Ankrd6	7.894256919	5.352753532	1.391893416	3.845663374	0.000120227	0.000671232
Ube2j1	2142.00828	1.696136535	0.289032932	5.868315854	4.40243984553767e-09	5.49893187849514e-08
Ddx58	1156.114974	3.391071323	0.213883496	15.85475916	1.30326263315972e-56	3.68146631124677e-54
Unc13b	8.166267104	3.662339636	0.916942957	3.99407576	6.49470963148211e-05	0.000385614
Npr2	63.44027718	-1.994361756	0.343030289	-5.813952346	6.10147902472335e-09	7.4562916301299e-08
Glipr2	446.1612418	1.287888697	0.116872407	11.01961297	3.07377826468259e-28	2.2132710259766e-26
Gm12504	165.640574	-1.099006744	0.222545745	-4.938340842	7.87900446018503e-07	6.80792332445046e-06
Melk	158.2260667	3.265137677	0.280680641	11.63292795	2.80314676639874e-31	2.42208369715477e-29
Gm829	148.8973111	-1.466877918	0.275486841	-5.324675082	1.01133650193607e-07	1.02735282689757e-06
Ccdc180	31.81408266	1.075460816	0.410307537	2.621109094	0.008764421	0.028201661
Hemgn	14.14244376	2.749522097	0.796627315	3.451453454	0.000557576	0.002666091
Nans	930.7566667	1.063163453	0.172822837	6.151753254	7.66310367507731e-10	1.0814293445765e-08
Anks6	55.901688	-1.975116987	0.253597547	-7.788391535	6.7867596118121e-15	1.76845856054205e-13
Nr4a3	1189.747746	1.347884926	0.232782771	5.790312235	7.02556977584739e-09	8.52176667526196e-08
Erp44	2260.950604	1.000292134	0.153625644	6.511231493	7.45371699015324e-11	1.21923885154077e-09
Smc2	557.0252985	1.622017132	0.198396067	8.175651632	2.94271097452292e-16	8.76331239819262e-15
Abca1	157.3072865	2.426569957	0.262411526	9.247192745	2.30465931172759e-20	9.24949197540068e-19
Slc31a1	685.6924599	1.250915191	0.143282502	8.73041143	2.53747848674807e-18	8.72904484586473e-17
Bspry	9.289738132	2.325408203	0.814099504	2.856417662	0.004284511	0.015508917
Alad	261.8291981	1.244032606	0.206651701	6.019948546	1.74472523197113e-09	2.34906223028634e-08
Rgs3	161.3991327	1.300678504	0.244395356	5.32202626	1.02617754033915e-07	1.03973260011111e-06
Col27a1	125.2027374	1.282309304	0.453892706	2.825137501	0.004726033	0.016853775
Whrn	213.4041936	-1.235765487	0.208236188	-5.934441546	2.94847352006362e-09	3.81251122677945e-08
Tnfsf8	19.11593414	3.060689687	0.772035063	3.964443889	7.35672481793087e-05	0.000432598
Nfib	5.998081242	4.114118949	1.47681446	2.785806248	0.005339478	0.018732168
Ttc39b	128.8742368	3.709427201	0.344987025	10.75236727	5.77598731515315e-27	3.89190264551765e-25
Psip1	1160.741626	1.393710898	0.187748967	7.423267996	1.14265239011027e-13	2.57825206733177e-12
Mllt3	193.7380202	2.612391739	0.248520216	10.51178767	7.62345741706192e-26	4.66587358330094e-24
Focad	153.8619329	1.101119085	0.258451465	4.260448221	2.04017345020809e-05	0.000134326
Hacd4	10.80598636	1.777931959	0.620263313	2.866414831	0.004151498	0.015079466
Ifnb1	950.9893247	4.167088173	1.056290222	3.94502201	7.97926492851445e-05	0.000465478
Ifna5	541.9106401	3.782831464	1.302497848	2.904289992	0.003680871	0.013598669
Cdkn2a	8.52939994	7.065918691	1.344107792	5.256958357	1.46457459532587e-07	1.44480431368312e-06
Cdkn2b	5.369513366	5.165332172	1.392376824	3.709722888	0.000207486	0.001094317
Hook1	257.8128781	1.315313594	0.301742776	4.359055785	1.30624815019785e-05	9.03365305002647e-05
Angptl3	5.613941387	-2.655691169	0.877417483	-3.026713305	0.002472283	0.009655775
Ror1	12.42734589	-2.513453015	0.674232911	-3.727870551	0.000193105	0.001027431
C8a	95.55703274	-3.897509074	0.392752473	-9.92357615	3.28761292296536e-23	1.64818246503202e-21
Fyb2	283.402759	-2.806607614	0.144837477	-19.37763397	1.19202910824976e-83	1.0299832688871e-80
Ndc1	117.1835243	1.388678154	0.266144587	5.217758401	1.81101473280288e-07	1.76522862708304e-06
Podn	7.896438998	2.550727537	1.067977365	2.388372281	0.016923189	0.048943636
Echdc2	2.5679534	5.427124473	1.687969393	3.215179431	0.00130363	0.005590328
Orc1	24.92542619	3.368412642	0.779300784	4.322352434	1.54374332305791e-05	0.000104788
Zfyve9	12.77623997	1.922444681	0.71360879	2.693975617	0.007060533	0.023570947
Bend5	44.91261308	2.800774437	0.418041585	6.699750788	2.08775279504595e-11	3.71721221896121e-10
Skint3	22.46623311	1.789037128	0.465131478	3.846304139	0.000119913	0.000670499
Stil	130.4206065	4.168496792	0.402041798	10.36831695	3.45557178868454e-25	2.01424182555505e-23
Faah	279.4793803	1.48686607	0.238910058	6.223539033	4.86063817179909e-10	7.04816526214776e-09
Rad54l	103.606978	2.910503392	0.293374733	9.920770484	3.3813578076986e-23	1.68368694363677e-21
Lurap1	4.127032185	6.315572075	1.472130937	4.29008855	1.78601891143726e-05	0.000119466
C530005A16Rik	7.507800887	-1.761095696	0.606105824	-2.905591116	0.003665601	0.013549072
Kif2c	127.6770355	4.787506518	0.404750384	11.82829395	2.7874974106419e-32	2.55909684155743e-30
Cdc20	313.7632742	4.546250408	0.317971612	14.29766127	2.2628716666231e-46	4.00473757964178e-44
Tie1	1.87841861	4.451023748	1.791842648	2.484048336	0.012989817	0.039131958
Ermap	162.0134625	-1.213851622	0.227003024	-5.347292751	8.92795489169507e-08	9.17082023804957e-07
Mfsd2a	14.4268624	2.803917856	0.706791987	3.967104763	7.27510189816819e-05	0.000428313
Mycbp	162.1018719	1.090690722	0.211596136	5.154587129	2.54190352043182e-07	2.4151371805707e-06
Cdca8	224.4773365	3.546227836	0.22603159	15.68908063	1.79638467988959e-55	4.79765355689059e-53
Oscp1	10.56646361	1.965832387	0.75145271	2.616042714	0.008895543	0.028523604
Clspn	210.0277753	2.320933504	0.248546308	9.338032491	9.81408062240569e-21	4.08382521990134e-19
Fndc5	114.6377038	2.931447201	0.445381643	6.581877021	4.64545768766865e-11	7.8614202735213e-10
C77080	24.81487893	2.46768733	0.567843186	4.345719717	1.38819736674773e-05	9.51971574237041e-05
Marcksl1	1264.205305	1.470420932	0.166068547	8.854301196	8.42097106589826e-19	2.9878174876082e-17
1700003M07Rik	2.892709629	5.108862033	1.920287927	2.660466673	0.007803245	0.025631007
Sdc3	4866.072356	1.718416723	0.076688517	22.40774483	3.30769399965234e-111	4.85867171608932e-108
Rcc1	254.2520904	1.224731125	0.162696946	7.527683538	5.16483819010965e-14	1.21580622074552e-12
Smpdl3b	26.61095805	3.17916328	0.636076255	4.998085141	5.7902420197195e-07	5.13914592312143e-06
Map3k6	9.389476269	3.313002999	1.222748675	2.709471756	0.006739044	0.022688476
Sfn	198.54648	3.592447893	0.297044445	12.09397434	1.13652786082141e-33	1.15933734358373e-31
Cnksr1	9.756361964	3.085563511	0.985868936	3.129790785	0.001749308	0.007177539
Stmn1	735.5964698	2.467093186	0.150829523	16.35683215	3.88835480159739e-60	1.32828008559684e-57
Aunip	21.51657887	3.730786493	0.715235643	5.216164115	1.82666346972933e-07	1.77694435144729e-06
Ldlrap1	170.4076151	2.316581623	0.300411841	7.71135257	1.24491214482086e-14	3.13125248206739e-13
Grhl3	24.26879192	3.254526991	0.72614083	4.481950136	7.39640279441063e-06	5.41874117940637e-05
Ifnlr1	10.40366315	3.454965253	0.848866738	4.070091448	4.69946870971402e-05	0.000287867
E2f2	358.5746186	4.584131783	0.328387541	13.95951798	2.75289360371507e-44	4.30183554733731e-42
Asap3	12.51198753	3.389331111	0.902032121	3.757439488	0.000171661	0.000927373
Luzp1	119.7753525	1.780901365	0.252614174	7.049886932	1.79063233723585e-12	3.58834903160401e-11
Alpl	358.0013256	7.452685668	0.591720827	12.59493552	2.2514384688381e-36	2.5837015366221e-34
Pla2g2d	26.5528254	3.315732775	0.556138152	5.962066729	2.49067389133033e-09	3.2753365075874e-08
Padi4	56.63028261	1.699158918	0.314708292	5.399155225	6.69554244890361e-08	7.04518789627114e-07
Gm13031	22.78046207	-1.282690306	0.391829724	-3.273591118	0.001061901	0.004688389
Arhgef19	2.896676294	5.396888479	1.796071921	3.004828713	0.002657304	0.010290837
Fblim1	71.45600703	2.692149939	0.491509459	5.477310541	4.31838972965101e-08	4.684846878792e-07
Tmem82	8.543581655	6.81023139	1.388791738	4.903709608	9.40434884916627e-07	8.04077300613524e-06
Slc25a34	2.909537093	4.988956041	1.75467663	2.843233879	0.004465829	0.016066264
Tmem51	60.8803151	1.793991008	0.409346421	4.382574068	1.17285272157964e-05	8.18822891030577e-05
Tnfrsf8	4.307560884	2.987735041	1.112617459	2.685321013	0.007246017	0.024081323
Zfp987	9.120022868	1.768504393	0.690505478	2.561173587	0.010431922	0.032623909
Fbxo44	64.98807305	1.076925661	0.234755557	4.587434153	4.48726891749423e-06	3.40990652504256e-05
Fbxo2	12.18648276	3.764422143	1.34193027	2.805229323	0.005028079	0.01779269
Angptl7	272.1050444	-1.750839801	0.179703386	-9.742942734	1.97743452111211e-22	9.33972208379929e-21
Srm	553.3491404	1.366318961	0.211737475	6.452891535	1.09735902366846e-10	1.75017445153811e-09
Cenps	29.60178856	1.305450917	0.430383359	3.033228143	0.002419526	0.009464825
Clstn1	229.1959279	-1.534957453	0.225490691	-6.80718769	9.95250542619733e-12	1.82969151696386e-10
Tnfrsf9	63.56729508	2.920575961	0.622506328	4.691640596	2.71022925462996e-06	2.1415039010898e-05
Acot7	214.11404	1.243793775	0.161009613	7.724965941	1.11883254805187e-14	2.8335398790231e-13
Chd5	4.38905585	4.272768774	1.611271496	2.651799392	0.00800641	0.026204276
Nphp4	13.96147462	2.062529711	0.651432796	3.166143495	0.001544746	0.006468292
Trp73	31.84287025	8.812895214	1.313058594	6.711730349	1.92329874259132e-11	3.44312035864171e-10
Tmem52	2.209425536	5.316468682	1.841906782	2.886394	0.00389684	0.01428438
Mxra8	28.11379204	1.787166273	0.479222432	3.729304296	0.000192009	0.001023747
Cptp	281.4163498	1.102195502	0.153777972	7.167447243	7.6409097553491e-13	1.59201877157905e-11
Agrn	401.5899625	1.489330272	0.160726851	9.266219466	1.92860711513391e-20	7.80421760721818e-19
Isg15	4207.00056	2.702386576	0.091901196	29.40534718	4.69184219465973e-190	3.44592349986784e-186
AW011738	575.2373403	3.363178178	0.246778378	13.62833407	2.71712215309066e-42	3.91292228497537e-40
Perm1	30.86515514	3.135527035	0.938062168	3.34255782	0.000830101	0.003780883
Samd11	7.0820553	2.168428113	0.733705475	2.955447638	0.003122157	0.01184436
Fzd1	12.22995953	2.975623885	0.75243192	3.954675238	7.66386823373807e-05	0.000448147
Abcb1a	274.4547705	1.891775899	0.316383184	5.979381952	2.23985810271478e-09	2.96407888925923e-08
Abcb4	102.4719668	-1.497471374	0.205053445	-7.302834505	2.81767677719848e-13	6.09556026218977e-12
Gm6460	2.544445375	5.219088469	1.668947239	3.127174033	0.001764954	0.007234161
Gnai1	27.49313507	-4.576690034	0.665081681	-6.881395418	5.9269079319733e-12	1.13065390406176e-10
Ccdc146	2.119767638	4.906346404	1.701829444	2.882983616	0.003939279	0.014412613
Fgl2	1042.352996	3.760944755	0.226217984	16.62531286	4.56974945218768e-62	1.72115512059448e-59
Fbxl13	100.4187009	-1.555164968	0.208101922	-7.473092758	7.83315894488402e-14	1.80064588014713e-12
Reln	249.2288465	7.59562446	0.810071986	9.37648084	6.82114296320546e-21	2.85458031300641e-19
AI506816	36.56821483	3.568796683	0.577565207	6.179036829	6.44938510424013e-10	9.19757454331876e-09
Atg9b	11.26734007	2.263493236	0.77641977	2.915295725	0.003553516	0.013191206
Wdr86	65.48890653	4.135179881	0.894260039	4.624135825	3.76163330496601e-06	2.90848323085867e-05
Actr3b	13.50001217	1.66982171	0.56317978	2.964988746	0.00302694	0.011521825
Tyms	189.1536603	1.673967592	0.180529005	9.272568644	1.81716052573291e-20	7.37355551450018e-19
Cenpa	281.0878591	1.380516814	0.155224302	8.893689943	5.91124860893282e-19	2.12299097351135e-17
Tmem214	1958.349769	1.004003	0.17056169	5.88645081	3.9457712124943e-09	4.97505865582222e-08
Cad	703.4810523	1.352690153	0.249623697	5.418917231	5.99610670829354e-08	6.36393146229219e-07
AI839979	24.73619333	1.879011336	0.51841079	3.624560621	0.000289453	0.001476824
Fosl2	46.51484543	1.274079563	0.392309529	3.247638586	0.00116367	0.005073
Yes1	20.65348051	4.232239053	0.737769615	5.736532064	9.66347623207905e-09	1.14843691240299e-07
Tacc3	421.5091922	2.217146187	0.188483776	11.7630612	6.05002348799018e-32	5.41882896433462e-30
Evc	75.83631497	5.226838855	0.565199896	9.247770369	2.29224163420668e-20	9.22485955201697e-19
Evc2	6.615419209	7.116778391	1.439618793	4.943515899	7.67260895847254e-07	6.64914176938071e-06
Hs3st1	801.3535991	-1.285955472	0.185655878	-6.926554044	4.31215193487497e-12	8.29073295436891e-11
Cpeb2	539.3615473	2.572247009	0.261661818	9.830425509	8.3266208398695e-23	3.99705011492951e-21
D5Ertd615e	19.63524799	-3.41824197	0.595977148	-5.735525233	9.72106174175278e-09	1.15341418355902e-07
Ncapg	231.6449871	4.594482909	0.319797184	14.36686481	8.35277546002926e-47	1.53367398415462e-44
Adgra3	20.25676397	-2.228468554	0.448559551	-4.968055075	6.76277574440626e-07	5.94484816933475e-06
Ppargc1a	22.13635404	-1.934771716	0.456200386	-4.241056727	2.22469896289189e-05	0.000145109
Tlr1	135.8798531	1.407763667	0.224420891	6.272872636	3.54446841952636e-10	5.25375344242409e-09
Fam114a1	59.29701476	1.129746334	0.33827504	3.339727144	0.000838607	0.003816079
Uchl1	19.11737665	3.21135631	0.675687056	4.752727291	2.00690958938423e-06	1.61975247024533e-05
Gabra4	6.300968388	4.409299963	1.105097099	3.989966101	6.60827391337464e-05	0.000391881
Nfxl1	393.915705	1.132570397	0.223136021	5.075695047	3.86082079669757e-07	3.54669147483993e-06
Hopx	55.4816013	1.056420147	0.404247444	2.613300748	0.008967235	0.028715876
Enam	2.035712571	5.012848908	2.010376757	2.493487298	0.012649511	0.03827403
Jchain	18890.09366	5.402427823	0.328582952	16.44159501	9.63493972957015e-61	3.36970546875371e-58
Dck	2215.866897	1.694638269	0.082600096	20.51617794	1.54383274828545e-93	1.88977993663042e-90
Rassf6	6.677362451	6.851809545	1.542910895	4.440832953	8.96113386662793e-06	6.44613591414778e-05
Pf4	8.31144076	2.428521707	0.818710842	2.966275251	0.003014306	0.011492408
Ppef2	10.38460454	2.189905419	0.864145905	2.534184803	0.011270927	0.034815807
Naaa	943.6689819	1.405703654	0.177860453	7.903407569	2.71380410408425e-15	7.30092829393656e-14
Cxcl9	1042.244258	3.343486246	0.245591328	13.61402405	3.30531633822075e-42	4.71376618370142e-40
Art3	44.04484788	3.2905508	1.13840748	2.890485927	0.003846468	0.014114604
Cxcl10	1888.66465	2.400315169	0.216698389	11.07675597	1.62659748392638e-28	1.19465452206973e-26
Shroom3	2.03585504	4.886479421	1.864482247	2.620823786	0.008771759	0.028212911
Anxa3	79.44376078	1.917615758	0.4174614	4.593516327	4.3583890207364e-06	3.31883754927927e-05
Ptpn13	6.073477511	3.770298542	1.223179666	3.082375097	0.002053559	0.008241729
Spp1	48.06368859	2.509111344	0.496923367	5.049292328	4.43449713939932e-07	4.02585466505788e-06
Pkd2	34.13174439	-2.256820743	0.408246614	-5.528081958	3.23750807554109e-08	3.59182448048513e-07
Gbp10	729.8369254	1.362712613	0.171485177	7.946532972	1.91803847070007e-15	5.26618076562866e-14
Gbp6	3300.610362	1.452172813	0.078757044	18.43864037	6.4338802398235e-76	4.29578485648943e-73
4930428O21Rik	16.167342	5.528329326	0.998232011	5.53812066	3.05734606588248e-08	3.39964847552973e-07
Gfi1	230.0946238	3.752847828	0.370747662	10.12237761	4.39604727809044e-24	2.36533107940917e-22
Ccdc18	41.66798504	1.684675711	0.390575762	4.313313507	1.60825807052167e-05	0.000108815
Pole	257.2158132	2.798491747	0.241151181	11.60471925	3.89965371707469e-31	3.31109904335896e-29
Ttc28	32.42387387	-1.480292159	0.370099783	-3.999710965	6.34198915588374e-05	0.000377156
Cryba4	18.04591947	8.456811857	1.2994521	6.507982756	7.61666589217958e-11	1.24450728910151e-09
Crybb1	3.89361245	6.038358096	1.651419567	3.656465151	0.000255717	0.001322616
2900026A02Rik	83.69598161	2.092690455	0.281119045	7.444143306	9.75755344932791e-14	2.22906224910074e-12
Tmem119	36.86478569	1.130787253	0.296961114	3.807863044	0.000140173	0.000770584
Acacb	10.10485074	3.421177695	0.814708227	4.199267394	2.67779951127312e-05	0.000171765
Trpv4	23.98377178	1.495797556	0.455746146	3.282084924	0.001030426	0.004563136
2610524H06Rik	166.6765365	1.181210995	0.255464662	4.623774522	3.76819467806639e-06	2.91167867575577e-05
Oasl2	7139.622561	1.809320782	0.118325864	15.29099991	8.77917927106201e-53	2.04694229067667e-50
Oasl1	3749.054556	2.009683495	0.122079532	16.46208388	6.86942270496583e-61	2.46109634422544e-58
Cit	109.8643449	3.877056201	0.461160548	8.407172333	4.20013717088773e-17	1.31828664323013e-15
Vsig10	84.38970067	1.437179003	0.469359051	3.062003385	0.00219861	0.008723765
Tpcn1	606.2623445	1.247431029	0.142324719	8.764682917	1.87303078090137e-18	6.45843876541321e-17
Rasal1	397.0995266	2.554240594	0.177530737	14.38759643	6.19103460153819e-47	1.1511405982531e-44
Dtx1	112.4323972	1.056341489	0.260972914	4.047705459	5.17221750294193e-05	0.000314205
Oas2	2073.020805	4.808326353	0.186881182	25.72932331	5.49290400082246e-146	1.34475444780135e-142
Oas3	3652.914157	3.824113497	0.112420895	34.0160386	1.29059276775912e-253	1.89575171656137e-249
Oas1c	75.75447424	2.910919187	0.359562791	8.09571863	5.69272700934776e-16	1.64607218583286e-14
Oas1b	344.9444917	2.193659384	0.168285628	13.03533406	7.70289039954091e-39	9.58879297278445e-37
Oas1g	385.6617984	7.971564305	0.666388526	11.96233728	5.59641823155017e-33	5.33803814306757e-31
Oas1a	1851.38891	3.482254122	0.134610501	25.86911194	1.48320120058043e-147	4.35734848706519e-144
Trafd1	4959.085479	1.141107458	0.066342084	17.20035591	2.63905524550015e-66	1.14014948532799e-63
Rad9b	68.48225924	-1.049987532	0.277073181	-3.789567536	0.00015091	0.000824364
Kntc1	152.2774163	3.074940595	0.344600038	8.923216074	4.5293989026143e-19	1.63872759804191e-17
Ccdc92	15.8342311	2.041184319	0.535504745	3.811701647	0.000138013	0.00075985
Fzd10	3.832941779	-4.374122422	1.54645761	-2.828478708	0.004676981	0.016699119
Tpst1	514.5124083	4.659086459	0.297361188	15.66810547	2.49918407359636e-55	6.44044120299244e-53
Auts2	16.77026469	-2.018477908	0.610306381	-3.30731903	0.000941936	0.004206777
Cldn13	4.231405951	3.981430998	1.524922776	2.610906637	0.009030254	0.028882217
Hspb1	6.49502681	2.164644186	0.852445597	2.539334116	0.01110637	0.034396262
Ache	14.71329475	4.144910382	0.936717121	4.424932873	9.64722764238422e-06	6.88237624278688e-05
Pilrb1	26.61568062	1.193061418	0.406496166	2.934988123	0.003335605	0.012531124
Fam20c	6.373167323	-2.087091883	0.856502816	-2.436760094	0.014819508	0.043746734
Adap1	825.138466	1.555256	0.132888424	11.70347241	1.22342666185882e-31	1.08258519494242e-29
Amz1	342.079636	1.274122016	0.165964161	7.677091286	1.62741464716872e-14	4.05171080546802e-13
Fscn1	3494.006588	1.352217833	0.135581629	9.973459104	1.99168843278603e-23	1.01936973481512e-21
Kdelr2	875.7575283	1.178284092	0.202331438	5.823534404	5.76159469999758e-09	7.08218113374598e-08
Daglb	41.52738823	3.221870846	0.468837274	6.872045003	6.32879803916757e-12	1.1979860102749e-10
D130017N08Rik	18.10313376	-1.009312273	0.410886429	-2.456426402	0.014032654	0.041810478
Bhlha15	765.8673187	2.045902239	0.383778004	5.330952319	9.76990703675478e-08	9.97290927469708e-07
Gm15708	40.98754292	-1.135319075	0.35161719	-3.228849747	0.001242892	0.005368079
Stard13	3.720043692	-3.120225291	1.304314661	-2.392233549	0.016746182	0.04850812
Hepacam2	170.5978648	5.849719071	0.727166759	8.044535864	8.65729048588103e-16	2.45023005678432e-14
Gng11	7.370670846	3.151690938	1.077245137	2.925695211	0.003436875	0.012832805
Sgce	7.155138652	-2.427736429	0.801398424	-3.0293751	0.002450602	0.009578737
Pon3	895.1032247	1.753545761	0.304882027	5.751555049	8.84262778264924e-09	1.05687029698401e-07
Asns	97.90529134	5.410963274	0.523115429	10.34372716	4.46814111928558e-25	2.57382450592886e-23
Ica1	23.59399762	4.567365432	0.758467549	6.021833681	1.72452056071707e-09	2.3239892216856e-08
Met	223.7535492	2.077270907	0.204260123	10.16973298	2.70649605757975e-24	1.49457596202214e-22
Cped1	10.1344027	4.084140674	1.104019633	3.699336998	0.000216163	0.001136037
Grm8	371.9665245	-2.201586534	0.144709119	-15.21387564	2.86092500718568e-52	6.56626991102352e-50
Impdh1	324.7703622	3.559394019	0.309525788	11.49950718	1.32670761093147e-30	1.10727318732797e-28
Calu	1626.146288	1.422722338	0.19121889	7.440281347	1.00471086586488e-13	2.28809269902159e-12
Tspan33	81.13735872	1.678375633	0.357175404	4.699023549	2.61408313537031e-06	2.07110394689614e-05
Smo	14.7100026	-1.486099967	0.582560807	-2.550978281	0.010742102	0.033479893
Strip2	298.0262045	1.564890787	0.193970403	8.06767817	7.16476059699577e-16	2.05152375066805e-14
Mest	10.04375667	5.076097072	1.407934837	3.605349438	0.000311733	0.001580617
Lncpint	26.42385731	-1.30737541	0.464017404	-2.817513736	0.004839704	0.017204845
Akr1b8	1.899697295	4.305685375	1.628971879	2.643191961	0.008212846	0.026705393
Akr1b10	105.4790032	1.284846972	0.30624084	4.195544169	2.72217229270405e-05	0.000174231
Dgki	26.99817591	-1.574867213	0.377308847	-4.173947217	2.99367141623923e-05	0.000190364
Creb3l2	770.8945032	1.467112625	0.362192252	4.050646079	5.10764117292335e-05	0.000310925
Parp12	1746.527536	3.367025906	0.148120848	22.73161381	2.18167611170368e-114	4.00583005060191e-111
4930599N23Rik	33.30507388	4.867854439	1.294845612	3.759409149	0.000170315	0.00092078
Slc37a3	174.5922467	1.119916089	0.158843461	7.050438716	1.7835455455468e-12	3.57903012548319e-11
Clec5a	16.54671377	2.609646075	0.839698329	3.107837642	0.001884616	0.007650557
Try5	2.165082589	4.725482284	1.893625895	2.495467715	0.01257912	0.038097875
Pdia4	6394.887983	2.041991689	0.290311961	7.033784218	2.01005905927276e-12	3.99536637640833e-11
Gimap4	399.8433657	2.746885126	0.273991462	10.0254406	1.17832866664938e-23	6.11606706162997e-22
Gimap7	41.22277175	2.68504589	0.453551464	5.920046796	3.21850026240259e-09	4.13256559042235e-08
Tmem176a	638.0620954	1.373537444	0.199846857	6.872949936	6.28876415520684e-12	1.19194395710753e-10
Gpnmb	41.6632768	4.167530001	0.656478227	6.348314126	2.17687240879569e-10	3.32391671650727e-09
Igf2bp3	15.70628379	4.385266678	1.17078812	3.745568136	0.000179986	0.000966306
Fam221a	23.69433976	1.218444585	0.395780823	3.078584192	0.002079868	0.008326839
Osbpl3	177.2208079	1.258322222	0.194072042	6.483789259	8.94471396829584e-11	1.44383410417909e-09
Nfe2l3	93.77967851	-1.914199231	0.276041342	-6.934465736	4.07759218530676e-12	7.86033485695158e-11
Hotairm1	5.591009103	-3.097224776	1.282929653	-2.414181299	0.015770613	0.04604407
Hoxa2	15.87559024	-1.379819347	0.483431893	-2.854216628	0.00431431	0.015597564
Hoxa3	95.58607182	-1.295493258	0.250793291	-5.165581794	2.39692179580868e-07	2.28923174633509e-06
Hoxa5	120.0403022	-1.047738534	0.21385387	-4.899319949	9.61689323304014e-07	8.1938831032556e-06
Hoxa6	22.85999343	-1.229854174	0.419287065	-2.933203234	0.003354842	0.012587299
Mira	144.9183299	-1.395201404	0.239779208	-5.818692194	5.93098371304329e-09	7.2660733745532e-08
Hoxa7	133.5633596	-1.18936852	0.195310002	-6.089644692	1.13161550918614e-09	1.55785381578586e-08
Hoxa9	70.59965258	-1.070155846	0.235617484	-4.541920361	5.57441007096805e-06	4.17129442345643e-05
Jazf1	10.43253046	1.822539808	0.738910173	2.466524179	0.013643152	0.04080722
Chn2	50.76951903	1.665233327	0.395673224	4.208607572	2.56949196706498e-05	0.000165323
Wipf3	3.917034075	5.50262189	1.538974506	3.575512049	0.000349543	0.001757166
Scrn1	119.1707589	-1.798988749	0.229046211	-7.854261099	4.02135782320252e-15	1.07204582695139e-13
Fkbp14	5.017470042	2.545434584	0.927072568	2.745669188	0.006038762	0.020715408
Nod1	662.4803692	1.039202899	0.107694975	9.649502201	4.93949201229813e-22	2.23938883236566e-20
Aqp1	30.81620252	1.440565424	0.458063683	3.14490207	0.001661424	0.006880367
Pde1c	14.34222857	-3.169519419	0.558247009	-5.677629018	1.36574511083052e-08	1.59091434837347e-07
Gprin3	5.863352087	-2.620979892	0.898914422	-2.915716811	0.003548724	0.013186748
Hpgds	72.69815738	-1.179129023	0.215698869	-5.466551712	4.5887459995523e-08	4.95983002114964e-07
Tnip3	6.396187602	3.490788236	1.462078883	2.387551231	0.016961039	0.049033792
Mad2l1	282.4546629	1.729702641	0.158025904	10.94569053	6.96846878482321e-28	4.92114605674366e-26
St3gal5	85.37909029	1.863242362	0.366240512	5.087482949	3.62846996194111e-07	3.35422248401214e-06
Atoh8	13.80050715	5.139428258	1.010368546	5.086686714	3.64372985708074e-07	3.36621055790308e-06
Hk2	564.3978574	1.777819168	0.193161228	9.203809604	3.4547914455892e-20	1.3496657325601e-18
Sema4f	24.70338872	2.821044478	0.643253188	4.385589577	1.15672042957841e-05	8.08828893305585e-05
Dysf	14.69851924	2.158300771	0.879597114	2.453737896	0.014137999	0.042073149
Alms1	83.4926026	1.110797826	0.389966764	2.8484423	0.004393382	0.015832774
Add2	11.93380939	3.624134084	1.242095656	2.917757635	0.003525583	0.01312067
Tgfa	11.19905656	-2.675529322	0.872742577	-3.065656921	0.002171924	0.008631869
Asprv1	84.71547121	1.500067038	0.578407102	2.593445054	0.009501972	0.030115787
D6Ertd527e	9.103110299	3.700452426	0.994178589	3.722120417	0.000197557	0.001048378
Antxr1	7.624101904	4.248811802	1.350397098	3.146342516	0.001653263	0.006848498
Hmces	217.6437027	1.223485586	0.187181185	6.536370564	6.30296363531318e-11	1.04261523467472e-09
H1fx	8.917744063	2.374082517	0.679825113	3.492195967	0.000479067	0.00233168
Rpn1	4041.612119	1.543619017	0.256917505	6.008228268	1.87561645917271e-09	2.50690902354758e-08
Kbtbd12	12.30760818	2.612054191	0.734803289	3.554766601	0.000378315	0.001883751
Mgll	35.3614373	1.851737685	0.766227171	2.416695407	0.015662117	0.045783251
Gm1965	458.9876042	-1.00532098	0.145911489	-6.889937113	5.5817057447722e-12	1.0675739021479e-10
Plxna1	66.61973117	1.343736202	0.289510073	4.641414334	3.46032477540999e-06	2.69077345823173e-05
Hdac11	87.22737836	-1.003116635	0.233804289	-4.290411597	1.78342269718384e-05	0.000119347
Frmd4b	323.2130278	-1.273819035	0.120943008	-10.53239088	6.12584649935493e-26	3.76496063719768e-24
Lrrn1	4.144586978	4.575656695	1.532291236	2.986153406	0.002825109	0.010846321
Edem1	9750.919883	2.508564019	0.28415124	8.828270522	1.06306684892406e-18	3.73573898178121e-17
Rad18	90.52901939	1.357786247	0.342167032	3.968197171	7.24184065440128e-05	0.000426525
Pparg	14.60578274	2.042620741	0.696733488	2.931710296	0.00337101	0.012628608
March8	42.61723959	3.887586471	0.529882246	7.336698861	2.18926435112255e-13	4.78543215083916e-12
Alox5	148.7250622	3.073110395	0.282312805	10.88548001	1.35184535741277e-27	9.45583640716005e-26
Rasgef1a	4.405894962	3.326113212	1.339065139	2.483906955	0.012994976	0.039139471
Zfp9	49.09164168	6.053364118	0.723023949	8.372287151	5.65105350521902e-17	1.76238481822e-15
Cacna2d4	156.0832419	-1.134089864	0.228927286	-4.953930496	7.2729194019976e-07	6.34393783230064e-06
Lrtm2	9.930755406	-1.638734748	0.631106975	-2.596603767	0.009415046	0.029908654
Usp18	4814.608713	1.195220852	0.116539899	10.25589405	1.11340821071626e-24	6.26622728245636e-23
Aicda	4.677040113	5.433811737	1.472676184	3.68975325	0.000224472	0.001175495
Clec4a1	66.50744062	1.27209633	0.358267243	3.550691151	0.000384221	0.001909525
Clec4a3	43.34241923	1.579679271	0.466533605	3.385992461	0.000709213	0.00328632
Clec4a2	31.12233489	1.479596541	0.479893668	3.083175793	0.002048041	0.008226327
Cdca3	294.9887718	4.088008305	0.296063152	13.80789293	2.28415422091215e-43	3.41713878847788e-41
P3h3	89.78348428	-1.015244539	0.26499151	-3.831234211	0.000127502	0.000708082
Pianp	26.80611668	3.425883886	0.544293723	6.294182246	3.09024591190824e-10	4.6177642115992e-09
Ncapd2	985.6184533	2.038520395	0.170167749	11.97947561	4.55193831782464e-33	4.37015829742001e-31
Cd9	236.3932686	2.367168828	0.294407291	8.040455861	8.95048678683807e-16	2.52834039253585e-14
Rad51ap1	172.1720964	1.735794691	0.19503184	8.900058003	5.58175104120174e-19	2.00956718245619e-17
Ccnd2	4303.016716	3.169402833	0.187966744	16.8615084	8.63567273172752e-64	3.33814201990383e-61
Cracr2a	54.50006531	-1.032233234	0.320545196	-3.220242404	0.001280822	0.005506
Tspan9	17.9589995	1.306123564	0.547580744	2.385262042	0.01706696	0.0492915
Nrip2	9.446632677	-3.504514198	0.864580327	-4.053428107	5.04725157843265e-05	0.000308014
Clec2g	17.17071673	5.031079729	0.907714235	5.542581063	2.9804534843785e-08	3.32169053353837e-07
Clec12a	2008.850804	-1.16740473	0.120693036	-9.672511124	3.94575374258959e-22	1.81122427265308e-20
Klrd1	1031.826574	-1.057000402	0.147540852	-7.16412024	7.82876686822396e-13	1.62654535399352e-11
Klrk1	988.8820243	1.87478125	0.133939456	13.99722905	1.62067431241815e-44	2.55979408334518e-42
Klri1	42.24754155	1.39689199	0.4503071	3.102087419	0.001921612	0.007778054
Klra17	2496.543111	-1.106691709	0.14215814	-7.784933803	6.97497178596346e-15	1.81336921352243e-13
Klra2	41.05201756	2.177077922	0.541146764	4.023082218	5.74414328336159e-05	0.000345377
Gpr19	64.19600142	1.235102882	0.249695082	4.946444575	7.55812346612331e-07	6.56542138343497e-06
Lockd	30.31565062	2.316566502	0.44402391	5.217211175	1.81637137609679e-07	1.76927580527094e-06
Gprc5a	35.68321499	1.476972705	0.563862804	2.619383107	0.008808896	0.028301371
Emp1	59.88898703	2.604391322	0.388348109	6.706331933	1.99577465324033e-11	3.5620818810993e-10
Plbd1	2889.609645	1.021853889	0.122286291	8.356242406	6.47475942791644e-17	2.00649243115326e-15
Eps8	84.27442262	1.35912654	0.3376989	4.024669728	5.70553319118388e-05	0.000343478
Mgst1	32.08011311	1.541182857	0.504028094	3.057732048	0.002230189	0.008834748
Ldhb	475.006772	-1.788197886	0.181606587	-9.846547489	7.09390095027163e-23	3.4164692150341e-21
D6Ertd474e	2.505144053	4.547966991	1.588867356	2.86239564	0.004204517	0.015245655
Bcat1	50.2199339	6.259921724	0.771800286	8.110805139	5.028544093775e-16	1.46265909293982e-14
Rassf8	100.3920088	-1.360045059	0.209168807	-6.502140923	7.91848664178856e-11	1.28809136524067e-09
Bhlhe41	199.3596423	5.981115467	0.594021271	10.06885739	7.58541692693026e-24	3.99362685446877e-22
Sspn	127.0956095	6.736040345	0.759999781	8.863213531	7.77404816801052e-19	2.77841833430429e-17
Dennd5b	540.2749932	2.511177081	0.410076625	6.123677688	9.14397761999651e-10	1.27919892628694e-08
Myadm	1995.682763	1.223516605	0.1182824	10.34402924	4.45407335834305e-25	2.57382450592886e-23
Cacng8	17.49278095	2.81313213	0.647997963	4.341266936	1.41663492446146e-05	9.68308534453907e-05
Cacng6	12.63650369	1.952632817	0.651591983	2.996710927	0.002729094	0.010529986
Brsk1	5.580323857	3.963014601	1.461117263	2.712317964	0.006681447	0.02252037
Tmem238	33.44782308	1.845310233	0.494254859	3.73351966	0.000188822	0.001007854
Shisa7	21.13727812	-1.462737193	0.46661349	-3.134794056	0.001719748	0.007082075
Zfp583	43.3559881	-1.110939979	0.332870333	-3.337455669	0.000845492	0.003845026
Zfp773	18.42979952	-1.113375096	0.453033979	-2.457597328	0.01398699	0.041682878
Zfp418	27.60720514	-1.154229982	0.426788668	-2.704453208	0.00684169	0.022963674
Zscan18	19.65262081	-1.828597809	0.472270596	-3.871928137	0.000107978	0.000611916
Lig1	427.261256	2.388917992	0.19035152	12.55003372	3.9734079957182e-36	4.52444884101586e-34
Pla2g4c	8.417529621	4.798853265	1.348413223	3.558889207	0.000372427	0.00185695
Prkd2	574.7689052	1.060657893	0.167216449	6.343023654	2.25298821370231e-10	3.43656738017375e-09
Ptgir	56.1980504	1.231883585	0.293902707	4.191467294	2.77156146196688e-05	0.00017716
Mill2	14.14462495	-4.045295247	1.333432706	-3.033745333	0.002415382	0.009451132
Pglyrp1	31.54161149	2.341341608	0.54030106	4.333401842	1.46822759540236e-05	9.99480142475982e-05
Qpctl	443.2528133	1.182421171	0.195016409	6.063188097	1.3344944073622e-09	1.81503595830956e-08
Klc3	64.2942403	1.449171964	0.337757371	4.290570948	1.78214337148438e-05	0.000119316
Zfp296	98.47904158	1.086297952	0.285115036	3.810033901	0.000138948	0.000764135
Nectin2	124.2255352	1.060636392	0.331081656	3.203549254	0.001357448	0.005777907
Kcnn4	895.1834332	3.40029945	0.211822287	16.05260471	5.4814526994458e-58	1.6432052796359e-55
Cd79a	872.2203204	2.974747436	0.324472294	9.167955155	4.82076484595806e-20	1.85372290110675e-18
Axl	3761.992879	2.233261795	0.136688086	16.33837927	5.26334646953054e-60	1.7571203702485e-57
Cyp2s1	6.486915202	5.339782079	1.507183303	3.542888293	0.00039577	0.001963347
Prx	14.0603592	2.778535585	0.681309996	4.078225183	4.53808023760009e-05	0.000278678
Pld3	512.7410939	1.615242589	0.215711444	7.487978184	6.99426489826486e-14	1.61538926243101e-12
Eid2	12.33884971	-2.178177789	0.59738309	-3.646199274	0.000266148	0.001369266
Dll3	5.997257807	6.515142769	1.426895435	4.565956698	4.97221407996218e-06	3.74547962156741e-05
Ifnl2	2255.559836	4.435447191	1.261574092	3.515803962	0.000438425	0.002151693
Ifnl3	1356.354661	4.436048212	1.262565031	3.513520575	0.00044221	0.002167376
Nccrp1	30.64950264	3.253335068	0.498491665	6.526358009	6.73881389920604e-11	1.10971342337934e-09
Spred3	50.87146624	1.535049655	0.395279489	3.88345385	0.000102983	0.000585871
Kcnk6	588.0988375	1.71775794	0.169822611	10.1150131	4.73953605516673e-24	2.5316016405216e-22
Ovol3	3.940209124	5.379376922	1.571476206	3.423136094	0.000619031	0.002913471
Wdr62	171.1564814	1.679882727	0.245507296	6.842496151	7.78249969575805e-12	1.45072510191612e-10
Zbtb32	34.51160277	1.734570002	0.365676375	4.743456559	2.1010201458199e-06	1.68828692133198e-05
Ffar2	45.74266263	2.685712093	0.55186206	4.866636584	1.13513483800717e-06	9.57175409614654e-06
Mag	9.514278423	3.685611933	1.043590171	3.531666007	0.000412951	0.002040306
Lsr	60.72187608	4.394684787	0.554549088	7.924789494	2.28533142323546e-15	6.20503387724689e-14
Fam187b	2.444236976	4.365877492	1.67479289	2.606816351	0.009138836	0.029157333
Rhpn2	36.51256774	5.210872483	0.747181237	6.974040867	3.07964559363569e-12	5.9995907327473e-11
Tshz3	20.79414275	-2.137299638	0.473578342	-4.51308569	6.38911927436107e-06	4.72794826302719e-05
Ccne1	133.3152218	4.35506963	0.411918501	10.57264876	3.99061547000631e-26	2.51580045660613e-24
Siglecf	13.51500444	1.36812429	0.56796414	2.408821603	0.016004119	0.046625248
Klk1b11	90.79324201	2.162019341	0.647837924	3.337284315	0.000846014	0.003846207
Klk1b27	954.2979659	-1.786328076	0.147138254	-12.14047355	6.44519414011308e-34	6.66714483972684e-32
1700028J19Rik	42.45252658	-1.173452224	0.38441668	-3.052552828	0.002269038	0.008971709
Myh14	50.2450806	-1.573240558	0.281255953	-5.593625815	2.22375945570924e-08	2.53805770356744e-07
Zfp473	20.48224119	2.060365033	0.529916585	3.888093128	0.000101035	0.000575456
Atf5	242.9350703	1.323184493	0.204296217	6.476793897	9.36920297114295e-11	1.50738469269572e-09
Slc17a7	14.9937598	4.393476379	1.35071798	3.252697043	0.001143153	0.004997552
Ppfia3	11.67713007	3.842363878	1.217586164	3.155722355	0.001601012	0.006662114
Fut1	37.71671653	5.951759254	0.820247149	7.256056005	3.98540122395308e-13	8.52133312644059e-12
Izumo1	11.36115509	1.925318232	0.698970824	2.754504433	0.005878109	0.020282722
Rasip1	78.78220699	1.931690467	0.310716993	6.216880669	5.07135131906267e-10	7.33199601631019e-09
Lmtk3	13.67358005	3.65479128	0.681784872	5.360622437	8.29356936028975e-08	8.5610850550454e-07
Abcc6	21.3245533	4.797551162	1.289227714	3.72125972	0.000198231	0.001051579
E2f8	284.3906605	3.541174745	0.261556271	13.53886385	9.22039613005076e-42	1.30229229571457e-39
Nav2	441.4998884	-1.554523358	0.131296588	-11.8397849	2.43075566378471e-32	2.24562075127884e-30
Siglech	20303.08288	-1.032522891	0.109868649	-9.397793605	5.57191950975087e-21	2.37234567184726e-19
Atp10a	378.6962785	1.512156088	0.13509419	11.19334659	4.39525148569218e-29	3.27725122199657e-27
Mkrn3	3.872620609	-3.694562483	1.478474539	-2.498901663	0.012457888	0.037827015
Peg12	6.040311374	-2.137474167	0.795336184	-2.687510275	0.007198689	0.023955945
Tjp1	122.4603945	2.578336967	0.375360207	6.86896725	6.46683489100561e-12	1.22096835107945e-10
Tarsl2	56.27586351	2.027133359	0.347807546	5.828319091	5.5988446854108e-09	6.91055807238786e-08
Igf1r	547.9923662	-1.565694328	0.12559487	-12.46622839	1.14099890279716e-35	1.26970703660511e-33
Agbl1	6.192661461	-3.834470873	1.122969456	-3.414581626	0.0006388	0.00299023
Isg20	1943.835311	4.290947495	0.279938542	15.32817693	4.957046012941e-53	1.17442014329178e-50
Fanci	97.82749697	2.196886479	0.30987064	7.089689024	1.34413694273821e-12	2.72331414508711e-11
Ticrr	121.2539597	3.494210713	0.322946889	10.81976891	2.7747611718164e-27	1.88696605800051e-25
Anpep	293.6765651	1.623647306	0.246766486	6.579691309	4.71425981388783e-11	7.96867231371673e-10
Arpin	12.15772408	1.796343844	0.733116593	2.450283981	0.014274359	0.042401628
Prc1	361.2852528	3.434866622	0.254336204	13.5052209	1.45676156024728e-41	2.03794005318783e-39
Tm6sf1	275.1308701	1.111192984	0.19170808	5.796276225	6.78035526180849e-09	8.25158562060521e-08
Rab30	117.2892292	1.203481021	0.296351456	4.060992433	4.88645554051439e-05	0.000299071
Tenm4	205.1076763	-2.611451142	0.206243828	-12.66196017	9.60702111168411e-37	1.13804462185103e-34
Omp	40.81528838	1.964581342	0.430151702	4.567182539	4.94323514610663e-06	3.73514305870166e-05
Dgat2	28.26807208	1.031985525	0.394073395	2.618764771	0.008824878	0.028343623
Serpinh1	411.2033826	-2.569634119	0.155361677	-16.53969093	1.89994630064402e-61	6.97707780254e-59
Kcne3	6.075996052	2.358152917	0.841536918	2.80219782	0.005075574	0.017943467
Stard10	96.50207891	1.168579748	0.236723621	4.936472925	7.95480749502405e-07	6.86938079332206e-06
Chrna10	9.567073712	7.159651174	1.460226301	4.903110681	9.43307975640599e-07	8.05598976971532e-06
Olfr658	11.22950438	2.542566506	0.791126107	3.213857416	0.001309647	0.005610208
Fam160a2	28.73610165	2.025025454	0.445351206	4.547030363	5.44081515799624e-06	4.08380857720014e-05
Gm1966	2543.110797	1.655507941	0.142609681	11.60866449	3.72386278462783e-31	3.18022211880222e-29
Nlrp10	17.27159414	-1.685933659	0.489234209	-3.446066584	0.00056881	0.002713625
Lmo1	69.85620413	2.010827661	0.332319093	6.050894157	1.44044068163525e-09	1.9537057407701e-08
Spon1	1426.971481	6.334610501	0.427427399	14.82031924	1.08268672946314e-49	2.271940767012e-47
Pde3b	103.0332246	3.078597275	0.418244463	7.360760379	1.82865566158894e-13	4.02715487452474e-12
Tmem159	29.66862025	-1.1027855	0.41883242	-2.632999375	0.00846345	0.027413368
Cdr2	54.27518223	4.634316257	0.595795075	7.778372881	7.34632685149643e-15	1.90317804447321e-13
Igsf6	122.1811738	1.003272608	0.292907188	3.425223583	0.000614294	0.002892102
Plk1	251.1852044	3.911721926	0.279424098	13.99922898	1.57570909963449e-44	2.51582510484033e-42
Cd19	299.7010592	1.19668535	0.249383082	4.798582725	1.59792307783816e-06	1.3156890185182e-05
Atp2a1	1004.519865	-1.114135118	0.161003602	-6.919939072	4.51837936377644e-12	8.6758790162761e-11
Nupr1	17.6555781	3.286536578	0.778321315	4.222596138	2.41504332556518e-05	0.000156413
Hirip3	251.1924475	1.272422741	0.197495991	6.44277757	1.1730655553336e-10	1.86484414959905e-09
Kif22	240.9448059	3.789546412	0.300681256	12.60320134	2.02745152503399e-36	2.34497916938774e-34
Prss53	8.543407506	-1.831389992	0.712015775	-2.572119968	0.010107786	0.031784044
Trim72	6.450036987	3.194315109	0.915053846	3.490849335	0.000481488	0.002341136
Itgam	261.1947072	2.558683984	0.194702906	13.14147816	1.90469283262848e-39	2.45421342267366e-37
Tacc2	132.2103538	-1.08261071	0.187998042	-5.75862758	8.48005622189679e-09	1.01601587147995e-07
D7Ertd443e	7.272919857	-2.041559407	0.67651175	-3.017773758	0.002546389	0.009913573
Mki67	2499.359676	4.664630861	0.406919486	11.46327718	2.01734167776049e-30	1.63716750854276e-28
Mgmt	15.33804758	-2.11260695	0.480208044	-4.399357688	1.08571748470157e-05	7.65631499413412e-05
Adam8	228.1793011	1.954941113	0.2900496	6.740023483	1.58361034577383e-11	2.86826786301749e-10
Fuom	10.56904395	1.514867847	0.575151721	2.6338578	0.008442084	0.027366847
Ifitm2	250.2432487	1.785539026	0.199396517	8.954715209	3.40613729601287e-19	1.24459578958042e-17
Ifitm3	3255.093633	2.853167256	0.140752752	20.27077423	2.32962870442126e-91	2.44427971708885e-88
Ifitm6	98.25120864	2.059733699	0.306154055	6.727768796	1.72284379745277e-11	3.09753397072016e-10
B4galnt4	6.717191672	4.254105544	1.39878086	3.04129522	0.002355627	0.009266687
Irf7	28902.07164	1.225552097	0.109425455	11.19988119	4.08280665615687e-29	3.07550497293786e-27
Sct	1387.262968	2.305516445	0.231987156	9.938121069	2.84135780054861e-23	1.4441766343342e-21
Drd4	62.04927632	3.758979792	0.717433649	5.239480745	1.61029046026167e-07	1.58217769704238e-06
Muc5ac	79.14347378	-1.224062179	0.274841917	-4.453695396	8.44048231948529e-06	6.11653896353821e-05
Dusp8	13.93819094	3.008384995	1.126831995	2.669772432	0.007590267	0.025037825
Tspan32	34.82133185	1.993967531	0.471393867	4.229939485	2.33754184695858e-05	0.000151594
Cd81	487.9037649	4.093593768	0.294741814	13.88874455	7.41231470974266e-44	1.14609990285695e-41
Tssc4	284.0532471	1.175128352	0.198477962	5.920699399	3.20575347244406e-09	4.11979989122755e-08
Cars	594.1925652	1.075592641	0.140365267	7.662811914	1.81905653158706e-14	4.51353401900039e-13
Tnfrsf26	23.52484998	2.649935855	0.488193	5.428049679	5.69731835589343e-08	6.05994998766971e-07
Tnfrsf23	15.12735536	3.810417782	0.686816624	5.547940527	2.89054159550344e-08	3.23375213224295e-07
Cttn	39.30318214	3.201796121	0.506783926	6.317872281	2.65189031703356e-10	4.00345497090503e-09
Camsap3	55.99612167	-1.650642778	0.274491913	-6.013447755	1.81618481981384e-09	2.43634144458863e-08
Fcer2a	60.17432554	-1.108393399	0.264129065	-4.196408287	2.71181200824548e-05	0.000173719
Clec4g	33.93147979	-2.607815305	0.392089116	-6.651078036	2.90953956495778e-11	5.08788412734105e-10
Cd209a	1704.762969	-2.914478471	0.193538063	-15.05894199	3.01574630665233e-51	6.51445551447296e-49
Cd209e	123.1684863	-1.717581507	0.276907434	-6.202728045	5.5492687747217e-10	7.94475721558354e-09
Cd209d	1081.207442	-3.939778279	0.228720416	-17.2253022	1.71529516964063e-66	7.87374085839102e-64
Cd209c	114.2061886	-4.008201834	0.281240255	-14.25187813	4.36385155104767e-46	7.45355993410921e-44
Shcbp1	118.6608335	4.469420775	0.427524887	10.45417685	1.40210966982732e-25	8.47555100415369e-24
Lig4	108.6608958	1.589117353	0.359951344	4.414811553	1.01098019686279e-05	7.17058817562413e-05
Tnfsf13b	4.459234304	2.991842033	1.177536505	2.540763722	0.011061064	0.034299339
Irs2	892.9533429	1.38001625	0.244245842	5.650111548	1.60343753786137e-08	1.86336186658589e-07
Rab20	49.15353558	1.242831017	0.46860172	2.652211811	0.007996636	0.026190097
Atp11a	400.3407998	-1.047696874	0.157364033	-6.657791213	2.77973262999466e-11	4.87425493681261e-10
F10	17.39661362	4.504857655	1.203491064	3.743158374	0.000181722	0.000973734
Coprs	5.303485483	4.361870273	1.537140183	2.837652883	0.004544658	0.016282067
Xkr5	17.10989235	3.631086616	0.80286222	4.522677149	6.10623430049273e-06	4.53689811026493e-05
Ckap2	97.08083639	3.76116352	0.362174574	10.38494634	2.9033255267177e-25	1.70587794647825e-23
Thsd1	19.13296897	-1.386508471	0.485663451	-2.854875054	0.004305376	0.015569097
Ank1	50.13843145	1.762202987	0.334912197	5.261686505	1.4273999613674e-07	1.40907782476651e-06
Adam3	2.216321788	5.217148239	1.741935257	2.995029935	0.002744179	0.010571283
Plpp5	602.1297346	2.06730876	0.227514738	9.086482817	1.02294657483795e-19	3.83317914229455e-18
Rbpms	111.3929016	-1.044294836	0.22502403	-4.640814753	3.4703813204709e-06	2.69716567282524e-05
Dusp4	41.03091231	4.449481129	0.597897062	7.441884921	9.92586756211669e-14	2.26399174875671e-12
Msr1	18.04761217	2.081497511	0.710808439	2.928352279	0.003407637	0.012746316
Zdhhc2	28.44933174	1.220783102	0.429714242	2.840918412	0.004498382	0.016163584
Fam149a	27.00517169	3.083042646	0.551755068	5.58770155	2.30094637861336e-08	2.61801714604583e-07
Tlr3	295.0969263	2.939715964	0.333476127	8.815371547	1.19288797112449e-18	4.18194067013071e-17
1700029J07Rik	34.29306515	-1.317911865	0.32931168	-4.002019806	6.28040399383671e-05	0.000373948
Gm16675	31.58046458	1.134350897	0.38598314	2.938861263	0.003294205	0.012391441
Enpp6	3.789996929	5.522321969	1.620574291	3.407632713	0.00065529	0.003061565
Stox2	60.62342533	-1.084684683	0.338631342	-3.203143206	0.001359364	0.005784384
Tenm3	21.79920871	-1.511334744	0.415506157	-3.63733417	0.000275474	0.001411386
Neil3	131.6473647	3.893734723	0.378889557	10.2767011	8.97469981618128e-25	5.07036021538026e-23
Vegfc	62.17458358	-1.645529721	0.261042201	-6.303692339	2.90637142156955e-10	4.35629487871786e-09
Gpm6a	143.5390851	9.32844657	1.264988393	7.374333727	1.65168972628376e-13	3.66490489265592e-12
Ddx60	700.0978956	2.020477351	0.19148908	10.55139724	5.00472306378486e-26	3.11501597813288e-24
Lpl	54.96442685	2.235657355	0.507636329	4.40405311	1.0624691399084e-05	7.50317749813198e-05
Crlf1	7.809512916	2.353651647	0.857768199	2.743925049	0.00607094	0.020791801
Gm3336	5.886819316	4.888105389	1.457916565	3.352801872	0.00079998	0.003655169
Il12rb1	627.7542132	1.495707403	0.153619435	9.73644645	2.1079707424088e-22	9.89264608154726e-21
Ankle1	102.2590966	3.873430021	0.357408952	10.83752939	2.28560178715581e-27	1.56154440239682e-25
Large1	152.3216553	-1.188914262	0.229543155	-5.179480361	2.22504835256201e-07	2.13828520232149e-06
Mcm5	851.2021412	1.990721362	0.148193164	13.43328741	3.85892849033903e-41	5.34752835798019e-39
Nr3c2	28.14868775	-1.37784613	0.540363168	-2.549852044	0.010776864	0.033572229
Arhgap10	66.94181238	1.283981035	0.289400537	4.436691959	9.13518729937074e-06	6.56170006065804e-05
Il15	87.63934068	2.935354391	0.450696925	6.512923056	7.37022694174585e-11	1.20692601502012e-09
Clgn	4.983752508	6.54536326	1.616771624	4.048415475	5.15655500153722e-05	0.000313513
Asf1b	188.3316557	2.476029446	0.271011665	9.136246768	6.46573941724442e-20	2.46049860880578e-18
Palm3	15.11166234	7.144382193	1.301321361	5.4900983	4.01710108229255e-08	4.37943876023928e-07
Il27ra	177.1636206	-1.17044568	0.168007777	-6.966616097	3.24654998814243e-12	6.31636725507605e-11
4930432K21Rik	27.17739624	-1.321036999	0.339289581	-3.89353836	9.87925717288874e-05	0.000563997
Ier2	1108.916969	1.317553036	0.157840654	8.347361746	6.98046670577695e-17	2.15865421981385e-15
Nfix	206.0473971	1.958073164	0.180342139	10.8575465	1.83616250101032e-27	1.27826497522941e-25
Gm38426	23.64546746	2.501938818	0.445038177	5.62185212	1.8892095479206e-08	2.17140837632283e-07
Gpt2	61.13327706	1.421815119	0.365474635	3.89032503	0.00010011	0.000570879
Nod2	91.86268312	1.315787704	0.289406659	4.546501142	5.45450740889096e-06	4.08990604028583e-05
Tox3	46.56226482	-1.195162624	0.296462293	-4.031415301	5.54419766951888e-05	0.000334588
Lpcat2	118.3705732	1.710033041	0.221474695	7.72112156	1.15310514403931e-14	2.90531071368669e-13
Mt2	53.12659159	3.76464554	0.73653039	5.111324109	3.19908593150304e-07	2.98357925383163e-06
Mt1	66.45602511	3.240223521	1.067654999	3.034897531	0.002406174	0.009422632
Ccl22	52.17813323	2.137360612	0.445471753	4.797971134	1.60280870245613e-06	1.31867491202446e-05
Adgrg5	1349.900435	1.316116	0.118306922	11.12459002	9.52427175785995e-29	7.06575898238408e-27
Drc7	8.550804911	5.466347104	1.357861415	4.025703245	5.6805291181841e-05	0.000342113
Cmtm4	94.28459056	1.651406495	0.230815675	7.154654888	8.38836857131704e-13	1.74034951898412e-11
Car7	2.606783344	4.042907747	1.527860776	2.646123135	0.008142017	0.026524305
Ces2g	22.82074377	1.488094492	0.623473789	2.386779555	0.01699668	0.049117495
Tppp3	199.4905128	2.419287496	0.250641247	9.652391712	4.80224099227949e-22	2.18390458004933e-20
Lcat	13.18598393	1.409293257	0.511618069	2.754580694	0.00587674	0.020282722
Dpep2	14.63457006	1.778303812	0.578799372	3.072401072	0.002123442	0.008471277
Prmt7	386.1311899	1.051640113	0.160603204	6.548064356	5.82876026287685e-11	9.71834954612918e-10
Has3	3.476094525	5.73743575	1.539161814	3.727636495	0.000193284	0.001027932
Hp	97.37276874	2.524382709	0.470200605	5.368735563	7.9290577479319e-08	8.21367625242395e-07
Pkd1l3	20.56458127	2.723783019	0.499765512	5.45012202	5.03352731575334e-08	5.41270005425335e-07
Mtss1l	117.344683	-1.866695781	0.310330904	-6.015178496	1.79688593498562e-09	2.41265607851954e-08
Mlkl	145.2435221	2.077669466	0.323267073	6.427098961	1.30062154756254e-10	2.05428278625227e-09
Tmem231	158.9001179	-1.091737022	0.186568245	-5.851676552	4.86642326008993e-09	6.03740635704907e-08
Cenpn	91.15230561	2.593329268	0.285111872	9.095830526	9.3866282610302e-20	3.53538929554545e-18
Osgin1	33.4297137	4.49438387	0.654544457	6.86643027	6.58283293156059e-12	1.23968247348325e-10
6430548M08Rik	130.6067788	1.092276529	0.202158536	5.403069058	6.55102235330331e-08	6.90796606946679e-07
Gins2	86.55344228	1.59050908	0.277024254	5.741407322	9.3892940815143e-09	1.11766078414395e-07
Piezo1	1151.68707	1.523609547	0.165823524	9.188138751	3.99697110078332e-20	1.54911631924555e-18
Cdt1	363.8920545	1.914654004	0.212656449	9.003507824	2.18618421483183e-19	8.08888159487776e-18
Cdh15	5.126569903	3.567617032	1.495748653	2.385171481	0.017071162	0.049293945
Fanca	294.7646662	4.116000654	0.287249279	14.32901996	1.44140316577429e-46	2.58204525634861e-44
Rhou	8.049263607	4.762008702	1.57895561	3.015923103	0.002561982	0.009961079
Slc35f3	2.420922125	5.208586324	1.865540793	2.791998086	0.005238367	0.018417034
Casp4	689.9081754	1.346814667	0.135746521	9.921540948	3.35535406293754e-23	1.6764216268874e-21
Arhgap42	7.897506984	-2.364884407	0.733513303	-3.224051148	0.001263908	0.005442846
Slc36a4	257.1009208	-1.306565564	0.171851724	-7.602865614	2.89644226293971e-14	7.0207657426273e-13
A230050P20Rik	278.785101	2.813299287	0.283222091	9.933191579	2.98543755572043e-23	1.50697911532568e-21
S1pr2	84.63219668	1.653974714	0.217705647	7.597298172	3.02377282539229e-14	7.30529589345185e-13
Icam5	11.21971557	5.056174808	1.324405199	3.817694776	0.000134704	0.000744702
AB124611	514.6381496	1.441648853	0.127017879	11.34996794	7.4189902997877e-30	5.89067829803144e-28
Spc24	138.6907045	3.719512538	0.318498476	11.67827421	1.64603513996672e-31	1.44782096832162e-29
Acp5	400.7851391	1.239769551	0.132842823	9.33260468	1.03300516930309e-20	4.28638783386812e-19
Anln	163.0184617	3.056037596	0.284169433	10.7542798	5.65742169754046e-27	3.82957913894801e-25
St14	522.4608143	1.463667256	0.193121559	7.578994597	3.48243009423499e-14	8.37208112180323e-13
Tirap	178.6381061	1.864019436	0.294215129	6.335566226	2.36471214374794e-10	3.59950846419829e-09
Chek1	90.26205801	3.038134229	0.376323455	8.073199238	6.84797266187422e-16	1.96464590684122e-14
Robo3	49.73014357	-1.078723025	0.327577702	-3.293029463	0.000991141	0.004407771
Nrgn	38.88065921	1.477559433	0.368420653	4.010522808	6.05844472434013e-05	0.000362347
Zfp202	164.3355247	-1.21908149	0.187649787	-6.496578063	8.21674891869029e-11	1.3321834974243e-09
Clmp	38.46487332	-2.569668725	0.407028322	-6.313243051	2.73247837954582e-10	4.10402606514812e-09
Arhgef12	169.0251312	1.530977831	0.345142538	4.435784245	9.17376941914536e-06	6.58297503653279e-05
Nectin1	85.71465351	1.503448748	0.305633923	4.91911609	8.69358999514417e-07	7.47658919430168e-06
Abcg4	4.360835982	3.261274913	1.352346439	2.411567642	0.015884105	0.046339944
H2afx	755.3645176	1.108781346	0.104930904	10.56677583	4.24850329205949e-26	2.66693439560093e-24
Cd3e	35.64820862	1.417496534	0.403463014	3.513324607	0.000442536	0.002168252
Cadm1	351.2834158	-1.077382976	0.136216961	-7.909315899	2.58807120582951e-15	7.00113774262056e-14
Rexo2	2398.552439	1.133527265	0.149832908	7.565275746	3.8704268738527e-14	9.27450250408194e-13
Bco2	38.97197306	1.43327253	0.360034831	3.980927417	6.86469100889412e-05	0.000405776
Dixdc1	6.85204637	-2.406183696	0.82752827	-2.907675523	0.003641259	0.01347945
Pou2af1	2205.062099	5.442755619	0.412557467	13.19272113	9.66331143159766e-40	1.25614497007733e-37
Slc35f2	15.88910648	1.257696191	0.472148039	2.663775101	0.00772692	0.025437188
Dnaja4	30.51890042	-3.27367105	0.506538661	-6.46282565	1.02765674694144e-10	1.64615593847578e-09
Chrnb4	8.960694311	6.346987722	1.365364449	4.648566706	3.34249527365949e-06	2.60328277172769e-05
Tmem266	56.65062023	-1.282286667	0.264391229	-4.849959168	1.23486892497634e-06	1.03651369365586e-05
Neil1	622.6315955	1.095719077	0.181946251	6.022212983	1.72048287854087e-09	2.32067704342395e-08
1700017B05Rik	1504.847482	1.004173646	0.181932717	5.519478096	3.40007970226257e-08	3.74671948586158e-07
Cd276	70.18298133	-1.142619948	0.258320688	-4.423261479	9.7221956326431e-06	6.92912817311473e-05
Gramd2	17.002821	2.316704995	0.905920378	2.557294273	0.010548994	0.032919942
Kif23	421.8001931	2.241051067	0.139080934	16.11328747	2.05786318502227e-58	6.57129398365046e-56
Coro2b	177.4165432	6.700351009	0.668222453	10.02712642	1.15838823943018e-23	6.03388824432265e-22
Zwilch	117.7491827	1.90714928	0.278819934	6.840075083	7.91516847054488e-12	1.47358567381285e-10
Pif1	78.30091889	4.722356065	0.537415314	8.787163185	1.53383900380191e-18	5.31381158652034e-17
Pclaf	589.5937615	4.10829582	0.220234958	18.65414947	1.16846696894555e-77	8.58180565342058e-75
Ppib	3681.851943	1.036240702	0.132865978	7.79914256	6.23292202885715e-15	1.63784242722509e-13
Snx22	96.36822301	2.350769001	0.395288929	5.946963921	2.73161589698776e-09	3.56031108348298e-08
Dapk2	13.86090264	4.260934135	0.685172117	6.218779234	5.01037663595246e-10	7.25097757689711e-09
Rora	31.40277667	-1.436889892	0.361266426	-3.977369029	6.96819803515931e-05	0.000411729
Myo1e	95.85651048	1.10743399	0.255558845	4.333381576	1.46836282079323e-05	9.99480142475982e-05
Ccnb2	277.0846506	4.428332553	0.275753723	16.05901274	4.94357143783579e-58	1.51283585104937e-55
Lipc	4.441768568	3.46260524	1.108754274	3.122969011	0.001790366	0.007325539
Aldh1a2	29.15988765	6.439755909	1.155784154	5.571763454	2.52173662774729e-08	2.85156191878213e-07
Cgnl1	55.46875975	-1.808428421	0.363882244	-4.96981771	6.70158764328208e-07	5.89458807737548e-06
Mns1	82.95887693	1.869182957	0.317258014	5.89168083	3.82287012682831e-09	4.83254210782969e-08
Lysmd2	75.53043509	-1.884606974	0.260664319	-7.230015137	4.82940202155996e-13	1.02661485231106e-11
Mb21d1	200.3757374	1.281225042	0.192059297	6.670986834	2.54089018362252e-11	4.48056853628225e-10
Filip1	20.96499415	7.109442349	1.424448799	4.991012913	6.00634815369274e-07	5.31489445961401e-06
Sh3bgrl2	10.74032636	2.3842352	0.687113685	3.46992827	0.000520597	0.002508876
Ttk	79.17656825	4.014256311	0.443528082	9.050737657	1.42005745148842e-19	5.28081617845909e-18
Me1	6.796708812	6.25155808	1.588449542	3.935635293	8.29769027300964e-05	0.000482139
Nt5e	13.65557419	2.506957384	0.635607713	3.944189683	8.00702634008925e-05	0.000466912
Bcl2a1d	298.3301879	1.67565074	0.285801637	5.86298511	4.54619004769338e-09	5.65923606869221e-08
Bcl2a1a	82.58741281	2.198416227	0.427640333	5.14080655	2.73561599235977e-07	2.58747349077738e-06
Bcl2a1b	388.9033322	1.759162261	0.231296125	7.605671148	2.83429148002816e-14	6.89286548843273e-13
Plscr1	126.1545238	1.31888694	0.239828513	5.499291656	3.81319963153387e-08	4.1675661746727e-07
Trpc1	30.96854466	-1.57400975	0.340391843	-4.624111252	3.76207920119237e-06	2.90848323085867e-05
Pls1	43.76987856	1.043901831	0.413479387	2.52467684	0.011580472	0.035601833
E030011O05Rik	3.216000253	5.084341772	1.6814315	3.023817368	0.002496071	0.009735736
Mras	204.2090974	-1.187520842	0.191088864	-6.214495285	5.14898801687976e-10	7.43692084365259e-09
Il20rb	16.4676579	2.669339957	0.578796071	4.611883339	3.99036940177945e-06	3.06241045677839e-05
Ryk	20.94261013	5.545178895	0.879750549	6.303126381	2.9170084258598e-10	4.36778152573441e-09
Slco2a1	12.20301613	1.49655367	0.609671727	2.454687669	0.014100704	0.041979174
Rab6b	582.0642701	-1.13360625	0.138793402	-8.167580238	3.14636474060014e-16	9.2991854476208e-15
5830418P13Rik	51.13349683	4.548877087	0.583962123	7.789678317	6.71800105284649e-15	1.7558846524068e-13
Poc1a	101.8329341	1.005690675	0.236042095	4.260641192	2.03841259817621e-05	0.00013427
Manf	3611.923512	1.221860398	0.166991993	7.316880156	2.53802323238595e-13	5.51494426930728e-12
Cish	85.74706057	2.729706136	0.432207039	6.315737341	2.68876385530455e-10	4.05495403188588e-09
Sema3f	11.26352006	2.86835443	0.980058201	2.926718461	0.003425588	0.012797168
Traip	89.9858316	1.453012645	0.242835227	5.983533212	2.18348489164549e-09	2.89469400481775e-08
Ccdc36	49.94862245	-1.536767923	0.282097217	-5.447653607	5.10386324129576e-08	5.47779452595041e-07
Lamb2	16.53587029	4.28406642	0.829272009	5.166056941	2.39083983151042e-07	2.28490867176686e-06
P4htm	12.05086671	-1.588082998	0.636898089	-2.493464848	0.012650311	0.03827403
Celsr3	3.515058203	4.154238938	1.637677373	2.536665039	0.011191398	0.034617178
Col7a1	28.74800618	1.286276805	0.417764463	3.078952183	0.0020773	0.008318828
3000002C10Rik	54.76570138	1.005538434	0.273823373	3.672215498	0.000240457	0.001252507
Cspg5	21.1056995	3.778378252	1.011511764	3.73537747	0.000187434	0.001001898
Ngp	221.1532571	2.640256846	0.5957743	4.431639371	9.35193347153581e-06	6.69121046095419e-05
Ccrl2	199.9070306	2.94716898	0.317014919	9.296625512	1.44973771267472e-20	5.94837912331813e-19
Arpp21	50.10035378	1.210083701	0.261505707	4.627370148	3.70338282675432e-06	2.87065912096012e-05
Vill	27.37463705	1.198754803	0.454201842	2.639255704	0.008308828	0.026988063
Plcd1	11.31152915	5.59663735	1.154967554	4.84570959	1.26159946083802e-06	1.05834577271557e-05
Acvr2b	285.4495968	-1.103002009	0.192008712	-5.744541481	9.21703995472199e-09	1.09983021848019e-07
Scn11a	4.748709605	6.316020076	2.017217311	3.131055856	0.00174179	0.007150687
Cx3cr1	396.4015176	1.298774471	0.218232581	5.951331684	2.65969455743295e-09	3.47582325214702e-08
E530011L22Rik	1.921235055	4.789777412	2.010441056	2.382451053	0.017197818	0.049591431
Zfp651	19.91396484	3.349309367	0.602146298	5.562285074	2.66264861031272e-08	2.9970609530179e-07
Zfp105	6.830189853	4.841717471	1.223034352	3.958774716	7.53352547655874e-05	0.000441841
Kif15	245.484179	2.206710842	0.221567786	9.959529217	2.29145210228652e-23	1.16872013647523e-21
Xcr1	224.7326849	3.093899804	0.357703076	8.649351964	5.17926937064308e-18	1.75295593975521e-16
Ccr5	1542.924662	-1.361325985	0.158233602	-8.603267381	7.74781939980235e-18	2.57483527519676e-16
Dgkk	15.18570386	2.259314138	0.911459964	2.478785933	0.01318304	0.039640875
Clcn5	329.69928	-1.115041779	0.286013286	-3.898566371	9.67638797741616e-05	0.000553491
Foxp3	10.53414225	2.145487983	0.686224335	3.126511077	0.001768938	0.00724796
Kcnd1	24.94722769	1.246712213	0.417837347	2.983726136	0.002847615	0.010927017
Pim2	765.3176597	-1.085845149	0.127808558	-8.495872011	1.96452380358899e-17	6.32826538397339e-16
Gata1	11.5632985	1.956760965	0.802792476	2.43744308	0.014791543	0.043690523
Xk	71.49527566	3.373316149	0.350580352	9.62209129	6.4506115650655e-22	2.89764627765282e-20
Gpr82	5.036467115	4.264121733	1.563859064	2.726666253	0.006397771	0.021713693
Gm5124	8.840671919	-2.76279727	0.71648078	-3.856066132	0.000115226	0.000646509
Lonrf3	3.745253471	3.98067517	1.453691042	2.738322695	0.006175345	0.02106098
Akap17b	128.7054501	1.75928958	0.343153117	5.126835488	2.9465276954398e-07	2.76913277788325e-06
A630012P03Rik	34.68891773	4.277045913	1.336759191	3.199563498	0.001376359	0.005843907
Rtl8c	141.27557	-1.209188949	0.185514063	-6.518044661	7.12297867571766e-11	1.17035160813889e-09
Rtl8a	52.66131397	-1.001918095	0.256752473	-3.902272423	9.52938192839767e-05	0.000546145
Fhl1	5.250804935	3.408839818	1.341037978	2.541941298	0.011023869	0.034199392
Map7d3	14.80773629	-1.594988211	0.566479454	-2.815615287	0.004868393	0.017283562
F9	17.59486075	8.039543288	1.271137216	6.324685631	2.53748642812232e-10	3.84425592567383e-09
Cd99l2	28.0458923	1.913209782	0.606359615	3.155239458	0.001603664	0.006669373
Hmgb3	48.11358164	2.367996364	0.397268914	5.960688799	2.51176912314388e-09	3.29808780426943e-08
Dusp9	701.5762031	-1.190674283	0.130300593	-9.137903793	6.36745444968106e-20	2.42939060808741e-18
Pnck	467.9990771	-1.527005297	0.154289717	-9.896999762	4.28950387953345e-23	2.10730844436344e-21
Srpk3	118.3075979	-1.331210054	0.187542767	-7.098167948	1.26421500155398e-12	2.56847222099951e-11
Ssr4	2103.728605	1.634211155	0.176911557	9.237447131	2.52448238295194e-20	1.0076663511734e-18
L1cam	929.3348443	1.554789235	0.150080327	10.35971383	3.78091523427879e-25	2.19517248523009e-23
Tktl1	19.9193135	5.455768661	0.958334301	5.692970244	1.24848151980737e-08	1.46127052147015e-07
Gab3	94.11085782	-1.027087483	0.250478161	-4.100507121	4.1224574984095e-05	0.000254967
F8	39.50603139	1.044853873	0.409251123	2.553087366	0.010677271	0.033299031
Rab39b	27.40143843	2.610353855	0.571597277	4.566770978	4.95294638595628e-06	3.73845836528626e-05
Pls3	348.0028843	-1.590203981	0.116104542	-13.69631161	1.06813973434518e-42	1.56899045577963e-40
Pola1	204.5605206	1.446131492	0.200931943	7.197120934	6.14972164233191e-13	1.29602957251382e-11
Pcyt1b	3.591935526	4.42446026	1.449993668	3.051365228	0.002278033	0.009004851
AU015836	4.271516549	-3.564745027	1.137645922	-3.133439815	0.001727703	0.007106759
Maged1	667.7844347	-1.628999151	0.094273631	-17.27947812	6.71528747397505e-67	3.28802859017398e-64
Arhgef9	13.78662976	-1.763071889	0.697796661	-2.526627006	0.011516374	0.035432279
Kif4	173.7477426	4.452651061	0.366685274	12.14297757	6.25091635492588e-34	6.51203619414938e-32
Slc7a3	24.85889551	3.232377612	0.742047202	4.356026953	1.32444474977279e-05	9.13924385845597e-05
Ercc6l	150.6432598	1.647045601	0.286694882	5.744942452	9.19522539432335e-09	1.09811923428631e-07
Mir374b	4.063850649	-3.063544876	1.243023727	-2.464590827	0.013716979	0.040994651
Magee2	30.15868734	-1.507137466	0.355775786	-4.236200222	2.27334080825259e-05	0.000147757
Tlr13	179.5062791	2.646388223	0.327544104	8.07948668	6.50399652058764e-16	1.8696126201744e-14
Cysltr1	77.83012431	2.215531618	0.277967876	7.970459211	1.58085836966725e-15	4.39795996061407e-14
Nox1	14.90028593	1.743174046	0.634477311	2.747417466	0.006006662	0.020629382
Cenpi	229.1408623	1.216650953	0.196043384	6.206029151	5.43401030185501e-10	7.79493919179182e-09
Drp2	14.78204895	2.406186097	0.935283066	2.572682202	0.010091382	0.031741395
Gprasp2	14.52915988	-3.398519944	0.707796757	-4.801547775	1.57443934457456e-06	1.29951299756049e-05
Tceal8	117.7565782	-1.714667822	0.193619647	-8.855856585	8.30435960143405e-19	2.95357719577396e-17
Mageh1	13.38725824	2.719423688	0.625175034	4.349859704	1.36224658219777e-05	9.37238409644173e-05
Prdx4	850.2342551	3.357169454	0.250014961	13.42787424	4.15158518927457e-41	5.69931166778076e-39
Rai2	107.8801701	-2.107082896	0.190474476	-11.06228476	1.91164973076516e-28	1.39702601468704e-26
Car5b	15.51155688	3.250262528	0.564751449	5.755208839	8.65347491932694e-09	1.03510499258952e-07
Pir	407.8024468	-1.13859085	0.18591293	-6.12432308	9.10699409202583e-10	1.27523962076041e-08
Vegfd	72.29375346	-1.326247525	0.248811648	-5.330327314	9.80359141110405e-08	1.00003440442852e-06
Gpm6b	1419.708258	-1.649915875	0.115690606	-14.26145068	3.80462454426985e-46	6.65311070604521e-44
