# Supplementary material for: Metabolic deficiencies underlie reduced plasmacytoid dendritic cell IFN-I production following viral infection
Source: Nat Commun. 2025 Feb 7;16:1460. doi: 10.1038/s41467-025-56603-5 (PMC11805920; doi:10.1038/s41467-025-56603-5)
Supplement: Supplementary file 6 — Supplementary Data 4 [file 41467_2025_56603_MOESM6_ESM.csv]

Gene	Cluster
Alkal1	1
Eya1	1
Trpa1	1
Sbspon	1
Rdh10	1
Efhc1	1
Tmem14a	1
Sdhaf4	1
Bag2	1
Dst	1
Ptpn18	1
Arhgef4	1
Cnnm3	1
Ankrd23	1
Sema4c	1
Il1rl2	1
Kdelc1	1
Bivm	1
Ercc5	1
Dnah7c	1
Slc39a10	1
Hibch	1
Osgepl1	1
Stk17b	1
Ccdc150	1
Mars2	1
Stradb	1
Bmpr2	1
Fam117b	1
Carf	1
Nbeal1	1
Cyp20a1	1
Raph1	1
Cd28	1
Mettl21a	1
Lancl1	1
Atic	1
Dnajb2	1
Fam124b	1
Pid1	1
Dgkd	1
Ugt1a7c	1
Ramp1	1
Klhl30	1
Hdac4	1
Kdsr	1
3110009E18Rik	1
Dyrk3	1
Srgap2	1
Ctse	1
Plekha6	1
Ppfia4	1
Kdm5b	1
Shisa4	1
Ipo9	1
Kif21b	1
9230116N13Rik	1
Gm19705	1
2310009B15Rik	1
Rgs18	1
Ivns1abp	1
2810414N06Rik	1
Shcbp1l	1
Cacna1e	1
Gm9530	1
Mr1	1
Xpr1	1
Ralgps2	1
Cryzl2	1
Rabgap1l	1
Gpr52	1
Mettl13	1
Kifap3	1
Gm16548	1
F5	1
Atp1b1	1
Aldh9a1	1
Mgst3	1
Hsd17b7	1
Sh2d1b1	1
Gm7694	1
Fcrla	1
Fcgr2b	1
Cd244a	1
Gm37065	1
Slamf6	1
Vangl2	1
Dusp23	1
Smyd3	1
Sccpdh	1
Cdc42bpa	1
Coq8a	1
Parp1	1
Ephx1	1
Tlr5	1
1700056E22Rik	1
Iars2	1
Lyplal1	1
Tatdn3	1
D730003I15Rik	1
Nenf	1
Tmem206	1
Diexf	1
Plxna2	1
Stxbp5	1
Epm2a	1
Aig1	1
Tnfaip3	1
Ahi1	1
Slc18b1	1
Akap7	1
L3mbtl3	1
Arhgap18	1
Hddc2	1
Dse	1
Tspyl4	1
Hdac2	1
Fyn	1
Sesn1	1
Smpdl3a	1
Vsir	1
Pcbd1	1
Lrrc20	1
Tet1	1
Rufy2	1
Cabcoco1	1
Upb1	1
Mmp11	1
Lss	1
Pcbp3	1
Slc19a1	1
2610008E11Rik	1
Grin3b	1
Mum1	1
Gamt	1
Lingo3	1
Tbxa2r	1
Tle2	1
Zfp873	1
1190007I07Rik	1
Appl2	1
Tcp11l2	1
Fhl4	1
1810014B01Rik	1
Gm30963	1
Ikbip	1
Amdhd1	1
Nudt4	1
Btg1	1
Poc1b	1
Galnt4	1
Dusp6	1
Tmtc2	1
Lgr5	1
BC048403	1
Gm9079	1
Slc16a7	1
Lrig3	1
Atp23	1
Mettl1	1
Kif5a	1
Coq10a	1
A430046D13Rik	1
Dgka	1
Rdh5	1
Dusp18	1
Nipsnap1	1
Emid1	1
Kremen1	1
Znrf3	1
Ddc	1
Egfr	1
Eldr	1
Fbxo48	1
Cnrip1	1
Meis1	1
Cep68	1
Lgalsl	1
Zrsr1	1
Fam161a	1
0610010F05Rik	1
Clhc1	1
Nsg2	1
Rhbdf1	1
Stk10	1
Ranbp17	1
Adra1b	1
Gm12159	1
F630206G17Rik	1
Havcr2	1
Timd2	1
Havcr1	1
Trim7	1
Rnf130	1
Zfp354c	1
Zfp2	1
Phykpl	1
D930048N14Rik	1
Cdkn2aipnl	1
Sept8	1
Slc36a3	1
Zfp692	1
Obscn	1
Guk1	1
2610507I01Rik	1
Gid4	1
Ulk2	1
Pigl	1
Trpv2	1
Mmgt2	1
Zfp287	1
Zfp286	1
Fbxw10	1
Hs3st3b1	1
Hs3st3a1	1
Myh13	1
Gas7	1
Slc25a35	1
Rangrf	1
Cd68	1
Zbtb4	1
Chrnb1	1
Acap1	1
Spns3	1
Cyb5d2	1
Shpk	1
Sgsm2	1
Dph1	1
Serpinf1	1
Tlcd2	1
Slc43a2	1
Nxn	1
Ssh2	1
Dhrs13	1
Lyrm9	1
Gm11423	1
Tada2a	1
Acaca	1
Mrm1	1
Ggnbp2os	1
Myo19	1
Ypel2	1
Gdpd1	1
Ppm1e	1
Sept4	1
Cuedc1	1
Stxbp4	1
Tob1	1
Mycbpap	1
Rsad1	1
Acsf2	1
Xylt2	1
Pdk2	1
Tac4	1
Phb	1
Abi3	1
Gngt2	1
D030028A08Rik	1
Scrn2	1
Cisd3	1
Krt10	1
P3h4	1
Fkbp10	1
Nt5c3b	1
Kat2a	1
Rdm1	1
Tanc2	1
Polg2	1
Prkca	1
Abca8b	1
Abca9	1
Abca6	1
Abca5	1
Map2k6	1
2610035D17Rik	1
Slc39a11	1
Sstr2	1
Tmem94	1
2900041M22Rik	1
Engase	1
Cbx8	1
Sgsh	1
Slc26a11	1
Baiap2	1
2900052L18Rik	1
Bahcc1	1
Npb	1
Pcyt2	1
Myadml2	1
Rfng	1
Fasn	1
Cd7	1
Narf	1
B3gntl1	1
Dtnb	1
Fam228b	1
Wdcp	1
Hs1bp3	1
9530020I12Rik	1
Lpin1	1
2410004P03Rik	1
Rnf144a	1
Adi1	1
Sntg2	1
Dus4l	1
Prkar2b	1
Pik3cg	1
Hdac9	1
Ispd	1
Agmo	1
Etv1	1
Arl4a	1
Immp2l	1
Egln3	1
Sptssa	1
Gm527	1
Fkbp3	1
9330151L19Rik	1
Klhdc1	1
Klhdc2	1
5830428M24Rik	1
Atp5s	1
Frmd6	1
Gpr135	1
Sgpp1	1
Syne2	1
Akap5	1
Plekhg3	1
Gphn	1
Plekhh1	1
Rdh12	1
Rad51b	1
2310015A10Rik	1
Exd2	1
Gm4787	1
Adam4	1
Map3k9	1
Acot2	1
Pnma1	1
Entpd5	1
Aldh6a1	1
Prox2	1
Mlh3	1
Acyp1	1
Noxred1	1
Ptpn21	1
Dglucy	1
Atxn3	1
Rin3	1
Ifi27	1
Atg2b	1
Cyp46a1	1
Cdca7l	1
Akr1c13	1
Akr1e1	1
Dip2c	1
Gm10336	1
Mtr	1
Gpr137b	1
B3galnt2	1
Pgbd1	1
Cmah	1
Ripor2	1
Gm11346	1
Sox4	1
Gmds	1
Nqo2	1
Bphl	1
4930447K03Rik	1
Slc22a23	1
Cdyl	1
Rpp40	1
Bmp6	1
Gcm2	1
Adtrp	1
Gm10790	1
Sirt5	1
Kif13a	1
Ptpdc1	1
Phf2	1
Card19	1
Fgd3	1
9430083A17Rik	1
Diras2	1
Syk	1
Simc1	1
Nop16	1
Higd2a	1
Fam193b	1
Txndc15	1
Fbxl21	1
Mir7-1	1
Agtpbp1	1
Golm1	1
Zfp808	1
Gm3604	1
Zfp934	1
6720489N17Rik	1
Gm5141	1
Habp4	1
Cdc14b	1
1810034E14Rik	1
Aaed1	1
Ctsl	1
Cdk20	1
Zfp369	1
Gm10767	1
Zfp874a	1
Zfp874b	1
Zfp273	1
Tert	1
Tppp	1
Arsk	1
Arrdc3	1
5430425K12Rik	1
Polr3g	1
Mblac2	1
Mef2c	1
Ssbp2	1
Rasgrf2	1
Mtx3	1
Jmy	1
Scamp1	1
Mccc2	1
Cd180	1
Rgs7bp	1
4933425L06Rik	1
3830408C21Rik	1
Gapt	1
Gm15326	1
Snx18	1
Tmem267	1
Hmgcs1	1
Nim1k	1
Abhd6	1
Fhit	1
Slc4a7	1
Top2b	1
Fut11	1
Plau	1
Vcl	1
Adk	1
Comtd1	1
Zmiz1	1
Cacna1d	1
Phf7	1
Dnah1	1
Hacl1	1
Btd	1
Ankrd28	1
Gm3219	1
Peli2	1
Gm6498	1
Apex1	1
Abhd4	1
Ppp1r3e	1
Slc22a17	1
Zfhx2	1
Thtpa	1
Ipo4	1
Pspc1	1
Cryl1	1
Il17d	1
Lats2	1
Rcbtb1	1
Spata13	1
Sacs	1
Arl11	1
Ebpl	1
Spryd7	1
Wdfy2	1
Fdft1	1
Pinx1	1
Zfp395	1
Bnip3l	1
Slc25a37	1
R3hcc1	1
4930480K23Rik	1
Hr	1
Rb1	1
Lpar6	1
Tsc22d1	1
Serp2	1
Tdrd3	1
Kctd12	1
Slain1	1
Spry2	1
Gpr180	1
Uggt2	1
Farp1	1
B930095G15Rik	1
Clybl	1
Selenop	1
BC037032	1
Oxct1	1
Fyb	1
Lifr	1
Nadk2	1
Spef2	1
Amacr	1
Retreg1	1
Dap	1
Snhg18	1
Sdc2	1
Matn2	1
Rida	1
Rrm2b	1
Klf10	1
Slc25a32	1
Lrp12	1
Trps1	1
Col14a1	1
Sntb1	1
Fbxo32	1
Mtss1	1
Sqle	1
Trib1	1
Tmem71	1
Peg13	1
Ptk2	1
Ptp4a3	1
Top1mt	1
Tigd5	1
Ccdc166	1
Smpd5	1
Hsf1	1
Kifc2	1
Mfsd3	1
Lrrc24	1
C030006K11Rik	1
Zfp647	1
Gm36738	1
Mfng	1
Pdxp	1
Cbx6	1
Cbx7	1
Fam83f	1
Pmm1	1
Srebf2	1
Ttll1	1
Ttll12	1
Parvg	1
Rtl6	1
Prr5	1
C230037L18Rik	1
Ano6	1
Slc38a1	1
Tmem106c	1
Ddn	1
Mettl7a1	1
Csrnp2	1
Tfcp2	1
Nr4a1	1
Itgb7	1
Rarg	1
Zfp174	1
Gm41410	1
Adcy9	1
Srl	1
Tfap4	1
Cdip1	1
Ubald1	1
Eef2kmt	1
Tmem186	1
Snx29	1
A930007A09Rik	1
Abcc1	1
Prkdc	1
Mzt2	1
Cebpd	1
Ydjc	1
Tmem191c	1
Lztr1	1
Slc7a4	1
Car15	1
Prodh	1
Zdhhc8	1
Arvcf	1
Comt	1
Gnb1l	1
2510002D24Rik	1
2510009E07Rik	1
Ehhadh	1
Tmem41a	1
BC106179	1
Lppos	1
9030404E10Rik	1
Lrrc15	1
Tfrc	1
Adcy5	1
Pdia5	1
Fam162a	1
Mir568	1
Cd96	1
Cep97	1
St3gal6	1
Pros1	1
Robo2	1
Cfap298	1
Dnajc28	1
Itsn1	1
Slc5a3	1
Smim11	1
Cbr1	1
Hlcs	1
Pigp	1
Ttc3	1
Wrb	1
Lca5l	1
B3galt5	1
Tiam2	1
Tfb1m	1
Zdhhc14	1
3300005D01Rik	1
Snx9	1
Rsph3b	1
Rps6ka2	1
Ccr6	1
Prkn	1
Map3k4	1
C030013G03Rik	1
Mas1	1
Acat2	1
Sod2	1
Gm36117	1
Prdm9	1
Zfp820	1
Zfp40	1
Prss30	1
Prss22	1
Eci1	1
Pgp	1
Pkd1	1
Nthl1	1
Noxo1	1
Fahd1	1
Nme3	1
Telo2	1
Jmjd8	1
Mcrip2	1
Mettl26	1
Wfikkn1	1
Fam234a	1
Ggnbp1	1
Pacsin1	1
Mdga1	1
Glo1	1
Wdr4	1
Akap8l	1
Rasal3	1
Zfp799	1
Zfp763	1
Zfp81	1
Adamts10	1
Myo1f	1
AA388235	1
H2-Ke6	1
H2-Ob	1
H2-Ea-ps	1
BC051142	1
Msh5	1
Ltb	1
Znrd1as	1
Enpp5	1
Aars2	1
Slc29a1	1
Trerf1	1
Guca1b	1
Unc5cl	1
Satb1	1
Vmac	1
Rfx2	1
Slc25a23	1
Nudt12	1
Efna5	1
Man2a1	1
Zbtb14	1
Map4k3	1
Thumpd2	1
Camkmt	1
Rhoq	1
Socs5	1
Msh2	1
Mettl4	1
2700099C18Rik	1
Bambi	1
Svil	1
Zeb1	1
Ccny	1
Mib1	1
Zfp521	1
Ss18	1
Mapre2	1
Galnt1	1
Tpgs2	1
AW554918	1
Celf4	1
Bin1	1
Stard4	1
Epb41l4aos	1
Cxxc5	1
Cd14	1
Gm4013	1
Ticam2	1
Hsd17b4	1
Ppic	1
Zfp608	1
Mir5107	1
Ppargc1b	1
Pcyox1l	1
Adrb2	1
Gm9949	1
Fech	1
Fam210a	1
Me2	1
Myo5b	1
Acaa2	1
Dym	1
Gm20544	1
Ctif	1
Setbp1	1
Rbfa	1
Tshz1	1
Cyb5a	1
Nudt8	1
Doc2g	1
Carns1	1
Tbc1d10c	1
Ankrd13d	1
Ctsf	1
Slc29a2	1
B4gat1	1
4930481A15Rik	1
Ccdc85b	1
1700020D05Rik	1
Tm7sf2	1
Sac3d1	1
Snx15	1
Arl2	1
Map4k2	1
Rasgrp2	1
Slc22a12	1
Ppp1r14b	1
Vegfb	1
Macrod1	1
Rcor2	1
Snord22	1
Fads1	1
Cd5	1
Tmem109	1
Cep78	1
Nmrk1	1
Tjp2	1
Smarca2	1
Ak3	1
1700018L02Rik	1
Ermp1	1
Sgms1	1
2700046G09Rik	1
Stambpl1	1
Pank1	1
Tbc1d12	1
Dntt	1
Frat1	1
Frat2	1
Pyroxd2	1
BC037704	1
Cpn1	1
Scd2	1
Twnk	1
Sfxn3	1
Kazald1	1
Btrc	1
Npm3	1
Mfsd13a	1
Cnnm2	1
Pcgf6	1
Add3	1
Mirt1	1
Pdcd4	1
Ablim1	1
B230217O12Rik	1
Trub1	1
6720468P15Rik	1
Atrnl1	1
Fam171a1	1
Cdnf	1
Camk1d	1
Nudt5	1
Hacd1	1
Plxdc2	1
4930426L09Rik	1
Armc3	1
Msrb2	1
Gm3230	1
Otud1	1
Arhgap21	1
Gm13375	1
Pnpla7	1
Abca2	1
Mamdc4	1
Phpt1	1
Bmyc	1
Camsap1	1
Tmem250-ps	1
Gpsm1	1
Agpat2	1
Fam69b	1
Stkld1	1
Rxra	1
Spaca9	1
Ak8	1
Slc27a4	1
Pkn3	1
Endog	1
Kyat1	1
Crat	1
Fam78a	1
Plpp7	1
Ptges2	1
Slc2a8	1
Garnl3	1
Angptl2	1
Mvb12b	1
Gsn	1
Kynu	1
Arhgap15	1
Acvr2a	1
Tanc1	1
Cobll1	1
Klhl41	1
Fastkd1	1
Mettl5	1
Mettl8	1
Gpr155	1
Ttc30b	1
Prkra	1
Fkbp7	1
Ssfa2	1
Ptpmt1	1
Dgkz	1
Prdm11	1
Ext2	1
Accs	1
B230118H07Rik	1
Ldlrad3	1
Cat	1
Nat10	1
Hipk3	1
Qser1	1
Them7	1
Nop10	1
Slc12a6	1
Dph6	1
BC052040	1
Fsip1	1
Inafm2	1
Ccdc9b	1
Ivd	1
Chst14	1
Rpusd2	1
Ganc	1
Adal	1
Sord	1
Eid1	1
1500011K16Rik	1
Zc3h8	1
Ttl	1
Polr1b	1
Sirpa	1
A730017L22Rik	1
Atrn	1
Tmx4	1
Btbd3	1
Macrod2	1
Kif16b	1
Entpd6	1
Snph	1
Angpt4	1
Tspyl3	1
2500004C02Rik	1
Dnmt3b	1
E2f1	1
Acss2	1
Gss	1
Epb41l1	1
Ndrg3	1
Soga1	1
Blcap	1
Fitm2	1
Trp53rka	1
Pard6b	1
Kcng1	1
Bcas1	1
Fam210b	1
Npepl1	1
Zfp831	1
Zfp970	1
Gm14403	1
Gm14322	1
Col20a1	1
Zfp512b	1
Samd10	1
Tcea2	1
Zbtb10	1
Zfp704	1
Zfand1	1
Lrrcc1	1
E2f5	1
Pld1	1
Actrt3	1
Prkci	1
Nudt6	1
Spry1	1
Ankrd50	1
Intu	1
D3Ertd751e	1
Rab33b	1
Setd7	1
5031434O11Rik	1
Mgst2	1
Maml3	1
Rfxap	1
Ankub1	1
Rnf13	1
Siah2	1
Igsf10	1
E130311K13Rik	1
Lxn	1
B3galnt1	1
Rxfp1	1
Fam198b	1
Lrba	1
Cd1d1	1
Tsacc	1
Ubqln4	1
Fdps	1
Fam189b	1
Trim46	1
Adam15	1
Pbxip1	1
Chrnb2	1
S100a10	1
Them4	1
Tdrkh	1
Mir7013	1
Tmod4	1
Mindy1	1
Anxa9	1
Gm9054	1
Plekho1	1
Hist2h2be	1
6330549D23Rik	1
Acp6	1
Fmo5	1
Prkab2	1
Hmgcs2	1
Trim45	1
Gm5547	1
Tmigd3	1
Pifo	1
Chil5	1
2010016I18Rik	1
Kcna3	1
AI504432	1
Gstm4	1
Sort1	1
Mybphl	1
Fam102b	1
Cdc14a	1
Snx7	1
Abcd3	1
Pde5a	1
Usp53	1
Pla2g12a	1
Hadh	1
Cyp2u1	1
Papss1	1
Manba	1
Slc39a8	1
Dnajb14	1
Tspan5	1
Mcoln2	1
Lpar3	1
Ssx2ip	1
Ctbs	1
Prkacb	1
Adgrl2	1
Adgrl4	1
Dnajb4	1
Miga1	1
Tyw3	1
Wls	1
Plag1	1
Fam110b	1
Asph	1
Gem	1
Fam92a	1
Triqk	1
Pip4p2	1
Tmem64	1
A530072M11Rik	1
Wwp1	1
Ndufaf4	1
Smim27	1
Aqp3	1
Galt	1
Dnajb5	1
Cd72	1
Ccdc107	1
Car9	1
Gm12504	1
Gm12409	1
Anks6	1
Galnt12	1
Tgfbr1	1
Slc44a1	1
Fktn	1
Tmem38b	1
Klf4	1
Tmem245	1
Ptgr1	1
Gng10	1
E130308A19Rik	1
Whrn	1
Tmem268	1
Megf9	1
Tle1	1
C630043F03Rik	1
Dmac1	1
Mtap	1
Tusc1	1
Nfia	1
Dock7	1
Angptl3	1
Atg4c	1
Alg6	1
Ror1	1
Wdr78	1
Slc35d1	1
C8a	1
Fyb2	1
Prkaa2	1
Dhcr24	1
Ssbp3	1
Cyb5rl	1
Cdkn2c	1
C530005A16Rik	1
Mmachc	1
Mutyh	1
St3gal3	1
Hyi	1
Frg2f1	1
Scmh1	1
Mycl	1
Pabpc4	1
Macf1	1
Ago1	1
Ago4	1
5730409E04Rik	1
Ncdn	1
Zfp362	1
Sytl1	1
Pafah2	1
Selenon	1
Man1c1	1
Nipal3	1
Pithd1	1
Id3	1
Pink1	1
Akr7a5	1
Gm13032	1
Padi1	1
Padi2	1
Gm13031	1
Crocc	1
Angptl7	1
Clstn1	1
Tmem201	1
Plekhg5	1
Rpl22	1
Kcnab2	1
Pex10	1
Ski	1
Pusl1	1
9430015G10Rik	1
Klhl17	1
Tmbim7	1
Akap9	1
Cyp51	1
Slc25a40	1
Abcb4	1
Hgf	1
Phtf2	1
Ptpn12	1
Fbxl13	1
Napepld	1
Srpk2	1
Pus7	1
Abcb8	1
Agap3	1
Prkag2	1
2900005J15Rik	1
Kmt2c	1
4831440E17Rik	1
Insig1	1
Selenoi	1
Emilin1	1
Khk	1
Fam53a	1
Nat8l	1
Mxd4	1
Grk4	1
Sh3tc1	1
Jakmip1	1
Zfp518b	1
4930513D17Rik	1
Hs3st1	1
Adgra3	1
5830416I19Rik	1
Smim14	1
N4bp2	1
Apbb2	1
Bend4	1
Dcun1d4	1
Usp46	1
Dancr	1
Adgrl3	1
Mthfd2l	1
Areg	1
Sept11	1
Antxr2	1
Abraxas1	1
Klhl8	1
Pkd2	1
Abcg3	1
A830010M20Rik	1
Evi5	1
Fam69a	1
Gm15446	1
Ttc28	1
Alkbh2	1
Mmab	1
Mvk	1
4930515G01Rik	1
Gatc	1
Pebp1	1
Erp29	1
Aldh2	1
Acad12	1
Acad10	1
Hvcn1	1
Rad9b	1
P2rx7	1
Bcl7a	1
Bri3bp	1
Aacs	1
Sumf2	1
Vkorc1l1	1
Kctd7	1
Limk1	1
Lrwd1	1
Orai2	1
Sh2b2	1
Mospd3	1
Agfg2	1
Zcwpw1	1
Cnpy4	1
Lamtor4	1
Gpc2	1
Zfp157	1
A430033K04Rik	1
Fam20c	1
Pdgfa	1
C130050O18Rik	1
Mrm2	1
Zfp12	1
Zfp316	1
D130017N08Rik	1
Baiap2l1	1
D5Ertd605e	1
Katnal1	1
Casd1	1
Sgce	1
A430035B10Rik	1
Cav2	1
St7	1
Grm8	1
Lncpint	1
Bpgm	1
Slc23a4	1
Fmc1	1
Kdm7a	1
Mgam	1
Ephb6	1
Gstk1	1
Epha1	1
Tpk1	1
Zfp398	1
Zfp783	1
Zfp956	1
Zfp862-ps	1
AI854703	1
Gimap6	1
Gsdme	1
Nfe2l3	1
Hoxa2	1
Hoxa3	1
Hoxa5	1
Hoxa6	1
Mira	1
Hoxa7	1
Scrn1	1
Mturn	1
Pde1c	1
Pyurf	1
Vopp1	1
Gprin3	1
Hpgds	1
Thnsl2	1
Rmnd5a	1
Tmem150a	1
Particl	1
Elmod3	1
Retsat	1
M1ap	1
Dqx1	1
Ccdc142	1
Wbp1	1
Spr	1
Pradc1	1
Fam136a	1
2310040G24Rik	1
2610306M01Rik	1
Gm1965	1
Nup210	1
Hdac11	1
Xpc	1
Eogt	1
Frmd4b	1
Eif4e3	1
Rpusd3	1
Il17re	1
Prrt3	1
Fancd2	1
Hrh1	1
Vgll4	1
Tsen2	1
Zfp637	1
Zfp248	1
Ankrd26	1
Cacna2d4	1
Lrtm2	1
Erc1	1
Spsb2	1
P3h3	1
Gpr162	1
Lpar5	1
Cracr2a	1
Rhno1	1
Tex52	1
Nrip2	1
Fkbp4	1
BC064078	1
Clec12a	1
Klrd1	1
Klri2	1
Mansc1	1
2810454H06Rik	1
Arhgdib	1
Ldhb	1
Rassf8	1
Tm7sf3	1
Stk38l	1
Tmtc1	1
Etfbkmt	1
Bicd1	1
Tmc4	1
Rdh13	1
Shisa7	1
Zfp583	1
Zfp78	1
Zfp28	1
Zfp773	1
Zfp418	1
Vmn2r29	1
Zfp551	1
Zfp606	1
Zscan18	1
Zfp128	1
9330104G04Rik	1
Six5	1
Fosb	1
Zfp94	1
Zfp428	1
Cd177	1
Grik5	1
D930028M14Rik	1
B3gnt8	1
Zfp607b	1
Eid2	1
Eid2b	1
Gmfg	1
Fbxo17	1
Gm19897	1
Ech1	1
Lgals4	1
Lgals6	1
Ryr1	1
Rasgrp4	1
Zfp383	1
Zfp74	1
Gm5113	1
Tyrobp	1
Hcst	1
Tmem147	1
Sbsn	1
Fxyd5	1
Cebpa	1
Tshz3	1
Zfp939	1
Zfp976	1
Zfp975	1
Siglecg	1
Clec11a	1
Myh14	1
Ptov1	1
Gm15545	1
Rcn3	1
Fcgrt	1
Gys1	1
Dbp	1
Tmem143	1
Ccdc114	1
Ptpn5	1
Nav2	1
Prmt3	1
Siglech	1
Tubgcp5	1
Peg12	1
Igf1r	1
Fam174b	1
Idh2	1
Hddc3	1
Btbd1	1
Il16	1
Abhd17c	1
Tenm4	1
Nars2	1
Aamdc	1
Serpinh1	1
Klhl35	1
Slco2b1	1
Lipt2	1
Fam168a	1
P2ry6	1
P2ry2	1
Atg16l2	1
Inppl1	1
Trim68	1
Smpd1	1
Nlrp10	1
1600010M07Rik	1
Ampd3	1
Mrvi1	1
Cyp2r1	1
Xylt1	1
Tmem159	1
Eef2k	1
Ears2	1
Atp2a1	1
Sgf29	1
Slx1b	1
Ypel3	1
Tbx6	1
Sept1	1
Dctpp1	1
E430018J23Rik	1
Zfp764	1
Prss53	1
Vkorc1	1
Prss36	1
Pycard	1
Itgad	1
4931431B13Rik	1
Cox6a2	1
Tacc2	1
Pstk	1
D7Ertd443e	1
Mgmt	1
Bnip3	1
Paox	1
Mtg1	1
Sirt3	1
Muc5ac	1
Kcnq1ot1	1
Tnfrsf22	1
Osbpl5	1
Dhcr7	1
Insr	1
Arhgef18	1
Pex11g	1
Camsap3	1
Fcor	1
Trappc5	1
Fcer2a	1
Clec4g	1
Cd209a	1
Cd209e	1
Cd209d	1
Cd209c	1
Prr36	1
Tgfbr3l	1
Ccl25	1
Cers4	1
Agpat5	1
Nek3	1
Thsd1	1
Slc25a15	1
Ido1	1
Ddhd2	1
Bag4	1
Pomk	1
Fnta	1
Ppp1r3b	1
Micu3	1
Vps37a	1
Cyp4v3	1
1700029J07Rik	1
Ankrd37	1
Tenm3	1
Vegfc	1
Galnt7	1
Msmo1	1
Psd3	1
Yjefn3	1
Slc25a42	1
Homer3	1
Ssbp4	1
Rab3a	1
Pik3r2	1
Plvap	1
Tmem221	1
Zfp882	1
Cyp4f18	1
Klf2	1
1700030K09Rik	1
Tmem38a	1
Large1	1
Nr3c2	1
Gm4890	1
Tecr	1
Samd1	1
Il27ra	1
4930432K21Rik	1
Mir24-2	1
Mri1	1
Cacna1a	1
Dand5	1
Phkb	1
Heatr3	1
Adcy7	1
Tox3	1
Chd9	1
Arl2bp	1
Coq9	1
Thap11	1
Dus2	1
Nob1	1
Zfhx3	1
Dhodh	1
Phlpp2	1
Mtss1l	1
Znrf1	1
Tmem231	1
Adat1	1
Pkd1l2	1
Fbxo31	1
Trim67	1
Gnpat	1
Egln1	1
Ntpcr	1
Tarbp1	1
Gm32856	1
Alkbh8	1
Arhgap42	1
Fut4	1
4931406C07Rik	1
Smco4	1
Slc36a4	1
Angptl6	1
Pde4a	1
Carm1	1
Kank2	1
Rp9	1
Bbs9	1
Thyn1	1
Vps26b	1
Zbtb44	1
Ets1	1
4930581F22Rik	1
Cdon	1
Tmem218	1
Zfp202	1
Sc5d	1
Foxr1	1
Scn2b	1
Cadm1	1
Gm5617	1
Dixdc1	1
Cryab	1
1110032A03Rik	1
Alg9	1
Kdelc2	1
Cib2	1
Dnaja4	1
Ube2q2	1
Nrg4	1
Tmem266	1
Rcn2	1
Snx33	1
Ppcdc	1
Fam219b	1
Arid3b	1
Sema7a	1
Cyp11a1	1
Cd276	1
Paqr5	1
Smad3	1
Snord16a	1
Hacd3	1
Parp16	1
Aph1b	1
Vps13c	1
Rora	1
Mindy2	1
Adam10	1
Cgnl1	1
Nedd4	1
Ccpg1	1
Pigb	1
Gnb5	1
Lysmd2	1
Hmgcll1	1
Lrrc1	1
Ick	1
C920006O11Rik	1
Mei4	1
Bckdhb	1
Rwdd2a	1
Snx14	1
Rasgrf1	1
Tbc1d2b	1
Plscr4	1
Plod2	1
1190002N15Rik	1
Slc9a9	1
Trpc1	1
Tfdp2	1
Pxylp1	1
Nmnat3	1
Mras	1
Pccb	1
Rab6b	1
Trf	1
Dusp7	1
Acy1	1
Abhd14a	1
Abhd14b	1
Rbm15b	1
Camkv	1
Nicn1	1
Ccdc36	1
P4htm	1
Mlh1	1
Crtap	1
Gpd1l	1
Acvr2b	1
Gorasp1	1
Sec22c	1
Tmem42	1
Ccr1	1
Ccr1l1	1
Ccr3	1
Ccr2	1
Ccr5	1
Clcn5	1
Pim2	1
B630019K06Rik	1
AA414768	1
Gpr34	1
Maoa	1
Slc9a7	1
Gm5124	1
Gria3	1
Zdhhc9	1
Firre	1
Stk26	1
Rtl8c	1
Rtl8a	1
Rtl8b	1
Zfp449	1
Smim10l2a	1
Ints6l	1
Map7d3	1
Arhgef6	1
Xlr3b	1
F8a	1
Dusp9	1
Pnck	1
Srpk3	1
Pdzd4	1
Arhgap4	1
Naa10	1
Dnase1l1	1
Gab3	1
Pls3	1
AU015836	1
Klhl15	1
Maged1	1
Zxdb	1
Zxda	1
Arhgef9	1
Zc4h2	1
Zc3h12b	1
F630028O10Rik	1
Ophn1	1
Efnb1	1
Pja1	1
Dlg3	1
Foxo4	1
Cxcr3	1
Hdac8	1
Jpx	1
Ftx	1
Mir374b	1
Uprt	1
Zdhhc15	1
Magee2	1
Magee1	1
Taf9b	1
P2ry10b	1
Gpr174	1
Itm2a	1
Nap1l3	1
Tspan6	1
Xkrx	1
Zmat1	1
Gprasp2	1
Tceal8	1
Tsc22d3	1
Lhfpl1	1
Amot	1
Fam120c	1
Hsd17b10	1
Kantr	1
Sh3kbp1	1
Scml2	1
Rai2	1
Ctps2	1
Pir	1
Vegfd	1
Prps2	1
Arhgap6	1
Mybl1	2
Mcm3	2
Tram2	2
Kcnq5	2
Prim2	2
Gm5099	2
Creg2	2
Inpp1	2
Pgap1	2
Sgo2a	2
Ctla4	2
Nrp2	2
2810408I11Rik	2
Bard1	2
Pecr	2
Xrcc5	2
Pnkd	2
Abcb6	2
Chpf	2
Tmem198	2
Sgpp2	2
Acsl3	2
Utp14b	2
Gpr55	2
Arl4c	2
Rbm44	2
Hdlbp	2
Farp2	2
Slco4c1	2
Panct2	2
Bcl2	2
Serpinb7	2
Serpinb10	2
Serpinb8	2
Ralb	2
Zranb3	2
Mcm6	2
Il10	2
Fam72a	2
Rab7b	2
Pm20d1	2
Slc41a1	2
Mfsd4a	2
Cdk18	2
Tmcc2	2
Pik3c2b	2
Lax1	2
Klhl12	2
Ube2t	2
Ptprv	2
Ptpn7	2
Nav1	2
Igfn1	2
Kif14	2
Aspm	2
F13b	2
Cfh	2
1700025G04Rik	2
Lamc1	2
4930523C07Rik	2
Cenpl	2
Nuf2	2
Mpz	2
Apoa2	2
Slamf7	2
Slamf1	2
Exo1	2
Enah	2
Hlx	2
Cenpf	2
Dtl	2
Nek2	2
Irf6	2
A130010J15Rik	2
Fbxo5	2
Ipcef1	2
Ulbp1	2
Rab32	2
Arfgef3	2
Sgk1	2
E030030I06Rik	2
C920009B18Rik	2
Enpp1	2
Arg1	2
Cenpw	2
Tube1	2
Cd24a	2
4933404K13Rik	2
Prdm1	2
Dcbld1	2
Man1a	2
Sept10	2
Mcu	2
Adamts14	2
Prf1	2
Nodal	2
Ppa1	2
Tspan15	2
Dna2	2
Egr2	2
Rtkn2	2
Rhobtb1	2
A930033H14Rik	2
Cdk1	2
Gnaz	2
Gstt3	2
Gstt1	2
Derl3	2
Chchd10	2
Gm867	2
Vpreb3	2
Zfp280b	2
1700009J07Rik	2
Hcn2	2
Tle6	2
Ankrd24	2
Hcfc2	2
Ckap4	2
Tmem263	2
Syn3	2
Hsp90b1	2
Ttc41	2
Parpbp	2
Tmpo	2
Usp44	2
Pawr	2
Kcnmb4	2
Kcnmb4os2	2
Lyz2	2
Lyz1	2
Mettl21b	2
Arhgef25	2
Ndufa4l2	2
Shmt2	2
Myo1a	2
Prim1	2
Myl6b	2
Selenom	2
Mtfp1	2
Castor1	2
Xbp1	2
Polm	2
Camk2b	2
Fignl1	2
Slc1a4	2
Erlec1	2
Chac2	2
Hmmr	2
Lsm11	2
Col23a1	2
Sec24a	2
Shroom1	2
Gpx3	2
Trim58	2
Shmt1	2
Epn2	2
Fam83g	2
Adora2b	2
Cenpv	2
Trim16	2
Pik3r6	2
Aurkb	2
Cldn7	2
Alox12	2
Nlrp1c-ps	2
P2rx1	2
Haspin	2
Gm12338	2
Pipox	2
Slc46a1	2
Ift20	2
Tmem97	2
Atad5	2
Myo1d	2
Mmp28	2
Dusp14	2
Bcas3os1	2
Brip1	2
Prr11	2
Rnf43	2
0610039H22Rik	2
C030037D09Rik	2
Wfikkn2	2
Eme1	2
Ngfr	2
Copz2	2
Tbx21	2
Stac2	2
Grb7	2
Cdc6	2
Top2a	2
Atp6v0a1	2
Plekhh3	2
Brca1	2
Dusp3	2
Cd300lg	2
BC030867	2
Kif18b	2
Myl4	2
Cyb561	2
Cd79b	2
Kpna2	2
Pitpnc1	2
Psmd12	2
Slc16a6	2
Arsg	2
Wipi1	2
Kif19a	2
Cd300lb	2
Hid1	2
Slc16a5	2
Birc5	2
C1qtnf1	2
Pycr1	2
Slc16a3	2
Metrnl	2
Fkbp1b	2
Rhob	2
Sdc1	2
Nbas	2
Trib2	2
Pdia6	2
Rrm2	2
Mboat2	2
Lrrn3	2
Stxbp6	2
Lrr1	2
Pole2	2
Hspa2	2
Fut8	2
Papln	2
Syndig1l	2
Sel1l	2
Kcnk10	2
Gm10433	2
Ak7	2
Slc25a47	2
Xrcc3	2
Crip2	2
Crip1	2
Tedc1	2
Ncapg2	2
Rapgef5	2
Calm4	2
Gpr141b	2
Hist1h2bm	2
Hist1h1b	2
Hist1h3i	2
Hist1h4n	2
Prss16	2
Hist1h2bk	2
Hist1h4i	2
Hist1h2bj	2
Hist1h2bg	2
Hist1h3d	2
Hist1h2ac	2
Hist1h2bb	2
Hist1h2ab	2
Gmnn	2
Irf4	2
Serpinb1a	2
Pxdc1	2
Txndc5	2
Atxn1	2
Cenpp	2
Ecm2	2
Cks2	2
Gadd45g	2
Tspan17	2
Slc34a1	2
Dbn1	2
Pdlim7	2
Dok3	2
Dapk1	2
Ctla2a	2
2010111I01Rik	2
Trip13	2
Ell2	2
Zfp366	2
Serf1	2
Cenph	2
Ccnb1	2
Cenpk	2
Ankrd55	2
Il31ra	2
Plpp1	2
Gzmk	2
Gm21188	2
Kcnk5	2
Spcs1	2
Nt5dc2	2
Sh3bp5	2
Colq	2
Bmpr1a	2
Cdkn3	2
Wdhd1	2
Tlr11	2
Pck2	2
Dhrs1	2
Adcy4	2
Ska3	2
Gucy1b2	2
Nuggc	2
Pbk	2
Esco2	2
Cdca2	2
Egr3	2
Sorbs3	2
Ppp3cc	2
Cysltr2	2
Rcbtb2	2
Kbtbd6	2
Diaph3	2
Bora	2
Lmo7	2
4933432I03Rik	2
Tmtc4	2
Dab2	2
Prlr	2
9430069I07Rik	2
Nudcd1	2
Myc	2
Pvt1	2
Tg	2
2010109I03Rik	2
Rhpn1	2
Eppk1	2
Slc39a4	2
Tonsl	2
Recql4	2
Card10	2
H1f0	2
Gcat	2
Kdelr3	2
Cacna1i	2
[truncated: 3,362 more rows]
