# Supplementary material for: Metabolic deficiencies underlie reduced plasmacytoid dendritic cell IFN-I production following viral infection
Source: Nat Commun. 2025 Feb 7;16:1460. doi: 10.1038/s41467-025-56603-5 (PMC11805920; doi:10.1038/s41467-025-56603-5)
Supplement: Supplementary file 7 — Supplementary Data 5 [file 41467_2025_56603_MOESM7_ESM.csv]

ID	Description	GeneRatio	BgRatio	pvalue	p.adjust	qvalue	Count	CLUSTER
GO:0007059	chromosome segregation	86/1293	369/28943	1.56E-37	8.56E-34	5.97E-34	86	1
GO:0000280	nuclear division	96/1293	478/28943	4.84E-36	1.32E-32	9.23E-33	96	2
GO:0098813	nuclear chromosome segregation	71/1293	306/28943	5.01E-31	9.13E-28	6.36E-28	71	2
GO:0000070	mitotic sister chromatid segregation	53/1293	190/28943	1.25E-27	1.70E-24	1.19E-24	53	2
GO:0140014	mitotic nuclear division	67/1293	309/28943	1.71E-27	1.88E-24	1.31E-24	67	2
GO:0000819	sister chromatid segregation	56/1293	219/28943	5.20E-27	4.75E-24	3.31E-24	56	2
GO:0044772	mitotic cell cycle phase transition	78/1293	451/28943	5.10E-25	3.99E-22	2.78E-22	78	2
GO:0035456	response to interferon-beta	31/1293	65/28943	7.84E-25	5.37E-22	3.74E-22	31	3
GO:0045787	positive regulation of cell cycle	68/1293	358/28943	2.37E-24	1.44E-21	1.01E-21	68	2
GO:0035458	cellular response to interferon-beta	28/1293	57/28943	5.16E-23	2.83E-20	1.97E-20	28	3
GO:0007093	mitotic cell cycle checkpoint signaling	41/1293	147/28943	1.12E-21	5.58E-19	3.89E-19	41	2
GO:0051983	regulation of chromosome segregation	38/1293	126/28943	1.62E-21	7.40E-19	5.16E-19	38	1
GO:0006260	DNA replication	56/1293	282/28943	3.10E-21	1.30E-18	9.09E-19	56	4
GO:0140013	meiotic nuclear division	47/1293	204/28943	7.90E-21	2.91E-18	2.02E-18	47	2
GO:1903046	meiotic cell cycle process	49/1293	222/28943	8.42E-21	2.91E-18	2.02E-18	49	2
GO:1901987	regulation of cell cycle phase transition	70/1293	434/28943	8.50E-21	2.91E-18	2.02E-18	70	2
GO:0090068	positive regulation of cell cycle process	54/1293	269/28943	9.44E-21	2.98E-18	2.08E-18	54	2
GO:0051304	chromosome separation	38/1293	132/28943	1.01E-20	2.98E-18	2.08E-18	38	2
GO:0000075	cell cycle checkpoint signaling	45/1293	188/28943	1.03E-20	2.98E-18	2.08E-18	45	2
GO:0031577	spindle checkpoint signaling	25/1293	51/28943	1.16E-20	3.16E-18	2.20E-18	25	2
GO:0010948	negative regulation of cell cycle process	57/1293	302/28943	1.78E-20	4.64E-18	3.23E-18	57	2
GO:0071174	mitotic spindle checkpoint signaling	24/1293	48/28943	3.74E-20	9.29E-18	6.47E-18	24	2
GO:0006261	DNA-templated DNA replication	40/1293	153/28943	4.68E-20	1.11E-17	7.76E-18	40	4
GO:1901988	negative regulation of cell cycle phase transition	52/1293	260/28943	5.88E-20	1.34E-17	9.35E-18	52	2
GO:0045786	negative regulation of cell cycle	64/1293	385/28943	8.16E-20	1.79E-17	1.25E-17	64	2
GO:0009615	response to virus	60/1293	347/28943	1.62E-19	3.40E-17	2.37E-17	60	3
GO:0007094	mitotic spindle assembly checkpoint signaling	23/1293	46/28943	2.27E-19	4.44E-17	3.09E-17	23	2
GO:0071173	spindle assembly checkpoint signaling	23/1293	46/28943	2.27E-19	4.44E-17	3.09E-17	23	2
GO:1902850	microtubule cytoskeleton organization involved in mitosis	39/1293	153/28943	3.62E-19	6.66E-17	4.64E-17	39	2
GO:1901990	regulation of mitotic cell cycle phase transition	59/1293	342/28943	3.65E-19	6.66E-17	4.64E-17	59	2
GO:0051985	negative regulation of chromosome segregation	24/1293	52/28943	4.16E-19	7.34E-17	5.12E-17	24	1
GO:1901991	negative regulation of mitotic cell cycle phase transition	42/1293	181/28943	6.98E-19	1.19E-16	8.32E-17	42	2
GO:0045841	negative regulation of mitotic metaphase/anaphase transition	23/1293	48/28943	7.83E-19	1.30E-16	9.05E-17	23	2
GO:0033046	negative regulation of sister chromatid segregation	23/1293	49/28943	1.41E-18	2.15E-16	1.50E-16	23	2
GO:0033048	negative regulation of mitotic sister chromatid segregation	23/1293	49/28943	1.41E-18	2.15E-16	1.50E-16	23	2
GO:2000816	negative regulation of mitotic sister chromatid separation	23/1293	49/28943	1.41E-18	2.15E-16	1.50E-16	23	2
GO:0045930	negative regulation of mitotic cell cycle	48/1293	241/28943	1.90E-18	2.81E-16	1.96E-16	48	2
GO:1902100	negative regulation of metaphase/anaphase transition of cell cycle	23/1293	50/28943	2.51E-18	3.61E-16	2.52E-16	23	2
GO:1905818	regulation of chromosome separation	32/1293	107/28943	3.22E-18	4.51E-16	3.14E-16	32	2
GO:0051321	meiotic cell cycle	57/1293	336/28943	3.30E-18	4.51E-16	3.14E-16	57	2
GO:0007088	regulation of mitotic nuclear division	33/1293	115/28943	3.91E-18	5.22E-16	3.64E-16	33	2
GO:1905819	negative regulation of chromosome separation	23/1293	51/28943	4.38E-18	5.70E-16	3.97E-16	23	2
GO:0045071	negative regulation of viral genome replication	24/1293	58/28943	9.67E-18	1.20E-15	8.38E-16	24	5
GO:0045839	negative regulation of mitotic nuclear division	24/1293	58/28943	9.67E-18	1.20E-15	8.38E-16	24	2
GO:0033047	regulation of mitotic sister chromatid segregation	23/1293	54/28943	2.12E-17	2.58E-15	1.80E-15	23	2
GO:0051607	defense response to virus	51/1293	289/28943	3.58E-17	4.26E-15	2.97E-15	51	3
GO:0007052	mitotic spindle organization	33/1293	123/28943	3.68E-17	4.28E-15	2.99E-15	33	2
GO:0140546	defense response to symbiont	51/1293	290/28943	4.16E-17	4.75E-15	3.31E-15	51	3
GO:0007051	spindle organization	40/1293	185/28943	6.68E-17	7.46E-15	5.20E-15	40	2
GO:0061982	meiosis I cell cycle process	34/1293	137/28943	1.66E-16	1.82E-14	1.27E-14	34	2
GO:0022407	regulation of cell-cell adhesion	68/1293	497/28943	2.15E-16	2.31E-14	1.61E-14	68	6
GO:0007127	meiosis I	33/1293	133/28943	4.66E-16	4.90E-14	3.42E-14	33	2
GO:0051784	negative regulation of nuclear division	24/1293	68/28943	7.37E-16	7.61E-14	5.31E-14	24	2
GO:0051783	regulation of nuclear division	34/1293	147/28943	1.65E-15	1.67E-13	1.17E-13	34	2
GO:0007091	metaphase/anaphase transition of mitotic cell cycle	27/1293	92/28943	2.31E-15	2.29E-13	1.60E-13	27	2
GO:0032103	positive regulation of response to external stimulus	63/1293	459/28943	2.39E-15	2.33E-13	1.63E-13	63	7
GO:0010965	regulation of mitotic sister chromatid separation	27/1293	93/28943	3.11E-15	2.99E-13	2.08E-13	27	2
GO:0002683	negative regulation of immune system process	63/1293	465/28943	4.44E-15	4.19E-13	2.92E-13	63	7
GO:0033045	regulation of sister chromatid segregation	28/1293	102/28943	4.71E-15	4.37E-13	3.04E-13	28	2
GO:0044784	metaphase/anaphase transition of cell cycle	27/1293	95/28943	5.60E-15	5.10E-13	3.56E-13	27	2
GO:0033044	regulation of chromosome organization	43/1293	241/28943	7.17E-15	6.44E-13	4.49E-13	43	2
GO:0051306	mitotic sister chromatid separation	27/1293	96/28943	7.46E-15	6.58E-13	4.59E-13	27	2
GO:0032943	mononuclear cell proliferation	52/1293	351/28943	3.08E-14	2.68E-12	1.87E-12	52	8
GO:0008608	attachment of spindle microtubules to kinetochore	18/1293	41/28943	3.40E-14	2.91E-12	2.03E-12	18	2
GO:2001251	negative regulation of chromosome organization	26/1293	94/28943	3.64E-14	3.06E-12	2.14E-12	26	2
GO:0010639	negative regulation of organelle organization	54/1293	380/28943	5.71E-14	4.67E-12	3.26E-12	54	2
GO:0030071	regulation of mitotic metaphase/anaphase transition	25/1293	88/28943	5.72E-14	4.67E-12	3.26E-12	25	2
GO:0002831	regulation of response to biotic stimulus	53/1293	371/28943	7.87E-14	6.33E-12	4.41E-12	53	7
GO:0070661	leukocyte proliferation	54/1293	384/28943	8.83E-14	7.00E-12	4.88E-12	54	8
GO:1902099	regulation of metaphase/anaphase transition of cell cycle	25/1293	91/28943	1.34E-13	1.04E-11	7.28E-12	25	2
GO:0046651	lymphocyte proliferation	50/1293	344/28943	2.04E-13	1.57E-11	1.09E-11	50	7
GO:0045069	regulation of viral genome replication	25/1293	95/28943	3.91E-13	2.97E-11	2.07E-11	25	5
GO:0007159	leukocyte cell-cell adhesion	55/1293	411/28943	4.12E-13	3.09E-11	2.15E-11	55	6
GO:0002697	regulation of immune effector process	59/1293	464/28943	5.32E-13	3.94E-11	2.74E-11	59	7
GO:0035455	response to interferon-alpha	15/1293	31/28943	7.97E-13	5.81E-11	4.05E-11	15	3
GO:0051383	kinetochore organization	13/1293	22/28943	9.09E-13	6.54E-11	4.56E-11	13	2
GO:0044839	cell cycle G2/M phase transition	31/1293	154/28943	1.53E-12	1.09E-10	7.60E-11	31	2
GO:0032944	regulation of mononuclear cell proliferation	41/1293	258/28943	1.61E-12	1.13E-10	7.85E-11	41	8
GO:0050863	regulation of T cell activation	51/1293	378/28943	2.15E-12	1.49E-10	1.04E-10	51	7
GO:0045088	regulation of innate immune response	39/1293	240/28943	2.74E-12	1.88E-10	1.31E-10	39	7
GO:0001818	negative regulation of cytokine production	44/1293	297/28943	2.93E-12	1.98E-10	1.38E-10	44	9
GO:0042832	defense response to protozoan	16/1293	39/28943	3.28E-12	2.19E-10	1.52E-10	16	3
GO:0050900	leukocyte migration	51/1293	385/28943	4.34E-12	2.86E-10	1.99E-10	51	7
GO:0070663	regulation of leukocyte proliferation	42/1293	280/28943	6.04E-12	3.93E-10	2.74E-10	42	8
GO:0034508	centromere complex assembly	14/1293	30/28943	8.74E-12	5.63E-10	3.92E-10	14	2
GO:0048525	negative regulation of viral process	24/1293	101/28943	1.24E-11	7.92E-10	5.52E-10	24	5
GO:1903037	regulation of leukocyte cell-cell adhesion	49/1293	371/28943	1.27E-11	8.00E-10	5.57E-10	49	6
GO:0006310	DNA recombination	45/1293	323/28943	1.42E-11	8.84E-10	6.16E-10	45	4
GO:0050670	regulation of lymphocyte proliferation	39/1293	253/28943	1.46E-11	8.98E-10	6.26E-10	39	7
GO:0034341	response to interferon-gamma	28/1293	139/28943	1.80E-11	1.09E-09	7.61E-10	28	7
GO:1903900	regulation of viral life cycle	29/1293	151/28943	2.69E-11	1.62E-09	1.13E-09	29	5
GO:0031349	positive regulation of defense response	43/1293	305/28943	2.72E-11	1.62E-09	1.13E-09	43	7
GO:0001562	response to protozoan	16/1293	44/28943	2.93E-11	1.72E-09	1.20E-09	16	3
GO:1902749	regulation of cell cycle G2/M phase transition	25/1293	114/28943	3.09E-11	1.80E-09	1.25E-09	25	2
GO:0042098	T cell proliferation	37/1293	237/28943	3.32E-11	1.91E-09	1.33E-09	37	7
GO:0032102	negative regulation of response to external stimulus	51/1293	407/28943	3.47E-11	1.98E-09	1.38E-09	51	7
GO:0022409	positive regulation of cell-cell adhesion	44/1293	324/28943	5.62E-11	3.17E-09	2.21E-09	44	6
GO:0007162	negative regulation of cell adhesion	43/1293	313/28943	6.37E-11	3.56E-09	2.48E-09	43	6
GO:0051984	positive regulation of chromosome segregation	13/1293	29/28943	9.25E-11	5.11E-09	3.56E-09	13	1
GO:0035825	homologous recombination	18/1293	61/28943	9.43E-11	5.16E-09	3.60E-09	18	4
GO:0000086	G2/M transition of mitotic cell cycle	27/1293	139/28943	9.86E-11	5.34E-09	3.72E-09	27	2
GO:0010389	regulation of G2/M transition of mitotic cell cycle	23/1293	103/28943	1.28E-10	6.80E-09	4.74E-09	23	2
GO:0045132	meiotic chromosome segregation	23/1293	103/28943	1.28E-10	6.80E-09	4.74E-09	23	2
GO:0002699	positive regulation of immune effector process	43/1293	320/28943	1.31E-10	6.87E-09	4.79E-09	43	7
GO:0042129	regulation of T cell proliferation	32/1293	196/28943	2.17E-10	1.13E-08	7.87E-09	32	7
GO:0002833	positive regulation of response to biotic stimulus	31/1293	187/28943	2.79E-10	1.44E-08	1.00E-08	31	7
GO:0140694	non-membrane-bounded organelle assembly	47/1293	379/28943	2.89E-10	1.48E-08	1.03E-08	47	1
GO:0071459	protein localization to chromosome, centromeric region	12/1293	26/28943	3.24E-10	1.64E-08	1.15E-08	12	10
GO:0019221	cytokine-mediated signaling pathway	50/1293	421/28943	3.63E-10	1.82E-08	1.27E-08	50	3
GO:0032609	interferon-gamma production	26/1293	138/28943	4.39E-10	2.18E-08	1.52E-08	26	9
GO:0019079	viral genome replication	25/1293	130/28943	6.03E-10	2.97E-08	2.07E-08	25	5
GO:0006270	DNA replication initiation	13/1293	33/28943	6.61E-10	3.23E-08	2.25E-08	13	4
GO:0050792	regulation of viral process	29/1293	175/28943	1.05E-09	5.09E-08	3.55E-08	29	5
GO:0006302	double-strand break repair	39/1293	292/28943	1.12E-09	5.38E-08	3.75E-08	39	4
GO:0051302	regulation of cell division	31/1293	198/28943	1.19E-09	5.68E-08	3.96E-08	31	1
GO:1901976	regulation of cell cycle checkpoint	15/1293	50/28943	2.68E-09	1.24E-07	8.67E-08	15	2
GO:0051250	negative regulation of lymphocyte activation	28/1293	171/28943	2.68E-09	1.24E-07	8.67E-08	28	7
GO:0002221	pattern recognition receptor signaling pathway	29/1293	182/28943	2.68E-09	1.24E-07	8.67E-08	29	7
GO:0050727	regulation of inflammatory response	44/1293	367/28943	3.06E-09	1.41E-07	9.82E-08	44	7
GO:0051310	metaphase plate congression	17/1293	66/28943	3.20E-09	1.46E-07	1.02E-07	17	2
GO:0061572	actin filament bundle organization	28/1293	174/28943	4.00E-09	1.81E-07	1.26E-07	28	2
GO:0032886	regulation of microtubule-based process	36/1293	268/28943	4.15E-09	1.86E-07	1.30E-07	36	1
GO:0031348	negative regulation of defense response	34/1293	244/28943	4.32E-09	1.92E-07	1.34E-07	34	7
GO:0000725	recombinational repair	27/1293	164/28943	4.54E-09	2.00E-07	1.40E-07	27	4
GO:0002274	myeloid leukocyte activation	36/1293	272/28943	6.19E-09	2.71E-07	1.89E-07	36	7
GO:1903555	regulation of tumor necrosis factor superfamily cytokine production	29/1293	189/28943	6.50E-09	2.82E-07	1.97E-07	29	9
GO:0045860	positive regulation of protein kinase activity	43/1293	363/28943	6.64E-09	2.86E-07	1.99E-07	43	4
GO:0032649	regulation of interferon-gamma production	23/1293	125/28943	7.07E-09	3.02E-07	2.11E-07	23	9
GO:0000910	cytokinesis	29/1293	190/28943	7.35E-09	3.11E-07	2.17E-07	29	2
GO:0050866	negative regulation of cell activation	32/1293	225/28943	7.39E-09	3.11E-07	2.17E-07	32	1
GO:0070665	positive regulation of leukocyte proliferation	27/1293	168/28943	7.76E-09	3.24E-07	2.26E-07	27	8
GO:0002695	negative regulation of leukocyte activation	30/1293	202/28943	7.81E-09	3.24E-07	2.26E-07	30	7
GO:0007131	reciprocal meiotic recombination	15/1293	54/28943	8.71E-09	3.56E-07	2.48E-07	15	2
GO:0140527	reciprocal homologous recombination	15/1293	54/28943	8.71E-09	3.56E-07	2.48E-07	15	4
GO:0000079	regulation of cyclin-dependent protein serine/threonine kinase activity	17/1293	71/28943	1.07E-08	4.32E-07	3.01E-07	17	2
GO:0045766	positive regulation of angiogenesis	28/1293	182/28943	1.11E-08	4.44E-07	3.09E-07	28	9
GO:1904018	positive regulation of vasculature development	28/1293	182/28943	1.11E-08	4.44E-07	3.09E-07	28	9
GO:0051017	actin filament bundle assembly	27/1293	171/28943	1.15E-08	4.54E-07	3.17E-07	27	2
GO:0000724	double-strand break repair via homologous recombination	26/1293	160/28943	1.15E-08	4.54E-07	3.17E-07	26	4
GO:0051382	kinetochore assembly	9/1293	17/28943	1.21E-08	4.73E-07	3.30E-07	9	2
GO:0033674	positive regulation of kinase activity	48/1293	440/28943	1.31E-08	5.07E-07	3.53E-07	48	4
GO:1901989	positive regulation of cell cycle phase transition	22/1293	119/28943	1.37E-08	5.26E-07	3.67E-07	22	2
GO:0071706	tumor necrosis factor superfamily cytokine production	29/1293	196/28943	1.50E-08	5.76E-07	4.01E-07	29	9
GO:0051225	spindle assembly	22/1293	120/28943	1.60E-08	6.09E-07	4.24E-07	22	2
GO:0032946	positive regulation of mononuclear cell proliferation	25/1293	152/28943	1.71E-08	6.45E-07	4.50E-07	25	8
GO:0007098	centrosome cycle	23/1293	131/28943	1.79E-08	6.70E-07	4.67E-07	23	2
GO:0032680	regulation of tumor necrosis factor production	28/1293	186/28943	1.81E-08	6.73E-07	4.69E-07	28	9
GO:0090329	regulation of DNA-templated DNA replication	15/1293	57/28943	1.96E-08	7.23E-07	5.04E-07	15	4
GO:0009314	response to radiation	47/1293	432/28943	2.01E-08	7.37E-07	5.14E-07	47	3
GO:0007143	female meiotic nuclear division	13/1293	42/28943	2.02E-08	7.37E-07	5.14E-07	13	2
GO:0090231	regulation of spindle checkpoint	10/1293	23/28943	2.05E-08	7.44E-07	5.19E-07	10	2
GO:1904029	regulation of cyclin-dependent protein kinase activity	17/1293	74/28943	2.08E-08	7.48E-07	5.22E-07	17	2
GO:0002822	regulation of adaptive immune response based on somatic recombination of immune receptors built from immunoglobulin superfamily domains	31/1293	223/28943	2.18E-08	7.78E-07	5.42E-07	31	7
GO:0034501	protein localization to kinetochore	9/1293	18/28943	2.33E-08	8.21E-07	5.72E-07	9	10
GO:1903083	protein localization to condensed chromosome	9/1293	18/28943	2.33E-08	8.21E-07	5.72E-07	9	10
GO:0019058	viral life cycle	34/1293	261/28943	2.42E-08	8.48E-07	5.91E-07	34	5
GO:0050767	regulation of neurogenesis	49/1293	463/28943	2.44E-08	8.51E-07	5.93E-07	49	9
GO:0032465	regulation of cytokinesis	20/1293	103/28943	2.60E-08	9.00E-07	6.27E-07	20	2
GO:0050000	chromosome localization	18/1293	85/28943	3.13E-08	1.08E-06	7.52E-07	18	10
GO:0000281	mitotic cytokinesis	17/1293	76/28943	3.18E-08	1.09E-06	7.58E-07	17	2
GO:0002819	regulation of adaptive immune response	32/1293	239/28943	3.22E-08	1.09E-06	7.58E-07	32	7
GO:0007080	mitotic metaphase plate congression	14/1293	51/28943	3.22E-08	1.09E-06	7.58E-07	14	2
GO:0002437	inflammatory response to antigenic stimulus	17/1293	77/28943	3.91E-08	1.31E-06	9.16E-07	17	7
GO:0032640	tumor necrosis factor production	28/1293	193/28943	4.09E-08	1.36E-06	9.51E-07	28	9
GO:0045005	DNA-templated DNA replication maintenance of fidelity	14/1293	52/28943	4.23E-08	1.39E-06	9.69E-07	14	4
GO:0035457	cellular response to interferon-alpha	9/1293	19/28943	4.24E-08	1.39E-06	9.69E-07	9	3
GO:0051988	regulation of attachment of spindle microtubules to kinetochore	9/1293	19/28943	4.24E-08	1.39E-06	9.69E-07	9	2
GO:0050777	negative regulation of immune response	28/1293	194/28943	4.58E-08	1.49E-06	1.04E-06	28	7
GO:0050671	positive regulation of lymphocyte proliferation	24/1293	149/28943	4.97E-08	1.60E-06	1.12E-06	24	7
GO:0002706	regulation of lymphocyte mediated immunity	31/1293	231/28943	4.98E-08	1.60E-06	1.12E-06	31	7
GO:1902105	regulation of leukocyte differentiation	40/1293	349/28943	5.52E-08	1.76E-06	1.22E-06	40	7
GO:0044786	cell cycle DNA replication	12/1293	38/28943	5.52E-08	1.76E-06	1.22E-06	12	2
GO:1901992	positive regulation of mitotic cell cycle phase transition	19/1293	98/28943	5.92E-08	1.87E-06	1.30E-06	19	2
GO:0022408	negative regulation of cell-cell adhesion	29/1293	209/28943	6.39E-08	2.01E-06	1.40E-06	29	6
GO:1903039	positive regulation of leukocyte cell-cell adhesion	34/1293	272/28943	6.74E-08	2.11E-06	1.47E-06	34	6
GO:0044818	mitotic G2/M transition checkpoint	14/1293	54/28943	7.13E-08	2.21E-06	1.54E-06	14	2
GO:0051303	establishment of chromosome localization	17/1293	80/28943	7.14E-08	2.21E-06	1.54E-06	17	10
GO:1901342	regulation of vasculature development	37/1293	312/28943	7.19E-08	2.21E-06	1.54E-06	37	9
GO:0060700	regulation of ribonuclease activity	8/1293	15/28943	7.55E-08	2.31E-06	1.61E-06	8	4
GO:0032642	regulation of chemokine production	20/1293	110/28943	8.22E-08	2.50E-06	1.74E-06	20	9
GO:0045089	positive regulation of innate immune response	23/1293	142/28943	8.45E-08	2.55E-06	1.78E-06	23	7
GO:0032635	interleukin-6 production	26/1293	176/28943	8.52E-08	2.56E-06	1.78E-06	26	9
GO:0031570	DNA integrity checkpoint signaling	21/1293	121/28943	9.06E-08	2.71E-06	1.89E-06	21	2
GO:0006275	regulation of DNA replication	23/1293	143/28943	9.65E-08	2.87E-06	2.00E-06	23	4
GO:0051656	establishment of organelle localization	47/1293	455/28943	9.76E-08	2.89E-06	2.01E-06	47	10
GO:0045931	positive regulation of mitotic cell cycle	22/1293	133/28943	1.09E-07	3.22E-06	2.24E-06	22	2
GO:0002460	adaptive immune response based on somatic recombination of immune receptors built from immunoglobulin superfamily domains	49/1293	486/28943	1.11E-07	3.24E-06	2.26E-06	49	7
GO:0032675	regulation of interleukin-6 production	25/1293	167/28943	1.15E-07	3.36E-06	2.34E-06	25	9
GO:0090266	regulation of mitotic cell cycle spindle assembly checkpoint	9/1293	21/28943	1.25E-07	3.58E-06	2.50E-06	9	2
GO:1903504	regulation of mitotic spindle checkpoint	9/1293	21/28943	1.25E-07	3.58E-06	2.50E-06	9	2
GO:0033002	muscle cell proliferation	33/1293	266/28943	1.25E-07	3.58E-06	2.50E-06	33	8
GO:0071900	regulation of protein serine/threonine kinase activity	39/1293	347/28943	1.35E-07	3.86E-06	2.69E-06	39	4
GO:0031023	microtubule organizing center organization	23/1293	146/28943	1.43E-07	4.04E-06	2.82E-06	23	2
GO:1901978	positive regulation of cell cycle checkpoint	8/1293	16/28943	1.45E-07	4.09E-06	2.85E-06	8	7
GO:2000108	positive regulation of leukocyte apoptotic process	11/1293	34/28943	1.50E-07	4.21E-06	2.93E-06	11	11
GO:0050770	regulation of axonogenesis	26/1293	181/28943	1.51E-07	4.21E-06	2.93E-06	26	9
GO:0045765	regulation of angiogenesis	36/1293	308/28943	1.55E-07	4.29E-06	2.99E-06	36	9
GO:0097529	myeloid leukocyte migration	31/1293	243/28943	1.59E-07	4.40E-06	3.07E-06	31	7
GO:1903706	regulation of hemopoiesis	45/1293	435/28943	1.74E-07	4.79E-06	3.34E-06	45	7
GO:0002237	response to molecule of bacterial origin	43/1293	407/28943	1.82E-07	4.97E-06	3.47E-06	43	3
GO:0002367	cytokine production involved in immune response	23/1293	148/28943	1.84E-07	4.98E-06	3.47E-06	23	7
GO:0071887	leukocyte apoptotic process	23/1293	148/28943	1.84E-07	4.98E-06	3.47E-06	23	11
GO:1905820	positive regulation of chromosome separation	10/1293	28/28943	1.92E-07	5.18E-06	3.61E-06	10	2
GO:0051962	positive regulation of nervous system development	40/1293	366/28943	1.99E-07	5.33E-06	3.71E-06	40	9
GO:1902750	negative regulation of cell cycle G2/M phase transition	15/1293	67/28943	2.02E-07	5.38E-06	3.75E-06	15	2
GO:0002573	myeloid leukocyte differentiation	31/1293	246/28943	2.10E-07	5.58E-06	3.89E-06	31	7
GO:0070507	regulation of microtubule cytoskeleton organization	24/1293	161/28943	2.23E-07	5.89E-06	4.10E-06	24	2
GO:0051231	spindle elongation	7/1293	12/28943	2.27E-07	5.98E-06	4.17E-06	7	2
GO:0001906	cell killing	33/1293	273/28943	2.31E-07	6.04E-06	4.21E-06	33	1
GO:0002705	positive regulation of leukocyte mediated immunity	26/1293	185/28943	2.34E-07	6.10E-06	4.25E-06	26	7
GO:0032602	chemokine production	20/1293	117/28943	2.36E-07	6.11E-06	4.26E-06	20	9
GO:0016032	viral process	39/1293	355/28943	2.46E-07	6.34E-06	4.42E-06	39	5
GO:0031589	cell-substrate adhesion	40/1293	371/28943	2.84E-07	7.30E-06	5.09E-06	40	6
GO:0070192	chromosome organization involved in meiotic cell cycle	16/1293	78/28943	2.88E-07	7.37E-06	5.14E-06	16	2
GO:0032496	response to lipopolysaccharide	41/1293	386/28943	3.02E-07	7.69E-06	5.36E-06	41	3
GO:0002703	regulation of leukocyte mediated immunity	35/1293	303/28943	3.04E-07	7.71E-06	5.38E-06	35	7
GO:2000106	regulation of leukocyte apoptotic process	20/1293	119/28943	3.13E-07	7.90E-06	5.51E-06	20	11
GO:0030099	myeloid cell differentiation	45/1293	445/28943	3.32E-07	8.35E-06	5.82E-06	45	7
GO:0050769	positive regulation of neurogenesis	35/1293	305/28943	3.57E-07	8.91E-06	6.21E-06	35	9
GO:0002824	positive regulation of adaptive immune response based on somatic recombination of immune receptors built from immunoglobulin superfamily domains	23/1293	154/28943	3.82E-07	9.50E-06	6.62E-06	23	7
GO:0042102	positive regulation of T cell proliferation	19/1293	110/28943	3.97E-07	9.82E-06	6.85E-06	19	7
GO:0031297	replication fork processing	12/1293	45/28943	4.39E-07	1.08E-05	7.54E-06	12	4
GO:0044406	adhesion of symbiont to host	8/1293	18/28943	4.55E-07	1.12E-05	7.78E-06	8	12
GO:0061640	cytoskeleton-dependent cytokinesis	18/1293	101/28943	4.93E-07	1.20E-05	8.39E-06	18	2
GO:0071346	cellular response to interferon-gamma	19/1293	112/28943	5.30E-07	1.29E-05	8.98E-06	19	7
GO:0050868	negative regulation of T cell activation	21/1293	134/28943	5.37E-07	1.30E-05	9.06E-06	21	7
GO:0050764	regulation of phagocytosis	20/1293	123/28943	5.43E-07	1.31E-05	9.13E-06	20	10
GO:0050878	regulation of body fluid levels	40/1293	381/28943	5.68E-07	1.36E-05	9.50E-06	40	13
GO:0031343	positive regulation of cell killing	18/1293	102/28943	5.74E-07	1.37E-05	9.55E-06	18	1
GO:0010876	lipid localization	46/1293	470/28943	6.25E-07	1.49E-05	1.04E-05	46	10
GO:0002700	regulation of production of molecular mediator of immune response	27/1293	207/28943	6.32E-07	1.50E-05	1.04E-05	27	7
GO:0010720	positive regulation of cell development	40/1293	384/28943	6.95E-07	1.64E-05	1.14E-05	40	9
GO:0032722	positive regulation of chemokine production	16/1293	83/28943	7.02E-07	1.65E-05	1.15E-05	16	9
GO:0034138	toll-like receptor 3 signaling pathway	9/1293	25/28943	7.36E-07	1.72E-05	1.20E-05	9	7
GO:1903038	negative regulation of leukocyte cell-cell adhesion	22/1293	148/28943	7.38E-07	1.72E-05	1.20E-05	22	6
GO:0051315	attachment of mitotic spindle microtubules to kinetochore	8/1293	19/28943	7.55E-07	1.75E-05	1.22E-05	8	2
GO:0071674	mononuclear cell migration	25/1293	184/28943	7.56E-07	1.75E-05	1.22E-05	25	7
GO:0002708	positive regulation of lymphocyte mediated immunity	23/1293	160/28943	7.63E-07	1.75E-05	1.22E-05	23	7
GO:0002718	regulation of cytokine production involved in immune response	20/1293	126/28943	8.07E-07	1.85E-05	1.29E-05	20	7
GO:0044774	mitotic DNA integrity checkpoint signaling	16/1293	84/28943	8.32E-07	1.90E-05	1.32E-05	16	2
GO:0007015	actin filament organization	45/1293	460/28943	8.36E-07	1.90E-05	1.32E-05	45	2
GO:0010972	negative regulation of G2/M transition of mitotic cell cycle	14/1293	65/28943	8.46E-07	1.91E-05	1.33E-05	14	2
GO:0002821	positive regulation of adaptive immune response	23/1293	161/28943	8.53E-07	1.92E-05	1.34E-05	23	7
GO:1902969	mitotic DNA replication	7/1293	14/28943	9.10E-07	2.04E-05	1.42E-05	7	2
GO:0002861	regulation of inflammatory response to antigenic stimulus	11/1293	40/28943	9.48E-07	2.12E-05	1.48E-05	11	7
GO:0045824	negative regulation of innate immune response	16/1293	85/28943	9.83E-07	2.19E-05	1.52E-05	16	7
GO:0033260	nuclear DNA replication	10/1293	33/28943	1.10E-06	2.45E-05	1.70E-05	10	2
GO:0032651	regulation of interleukin-1 beta production	17/1293	96/28943	1.12E-06	2.46E-05	1.72E-05	17	9
GO:0002698	negative regulation of immune effector process	21/1293	140/28943	1.13E-06	2.47E-05	1.72E-05	21	7
GO:0032729	positive regulation of interferon-gamma production	16/1293	86/28943	1.16E-06	2.53E-05	1.77E-05	16	9
GO:0051494	negative regulation of cytoskeleton organization	24/1293	177/28943	1.30E-06	2.83E-05	1.97E-05	24	2
GO:0002449	lymphocyte mediated immunity	46/1293	483/28943	1.33E-06	2.89E-05	2.02E-05	46	7
GO:0030595	leukocyte chemotaxis	28/1293	228/28943	1.35E-06	2.92E-05	2.03E-05	28	7
GO:0032755	positive regulation of interleukin-6 production	18/1293	108/28943	1.37E-06	2.95E-05	2.05E-05	18	9
GO:0043254	regulation of protein-containing complex assembly	42/1293	425/28943	1.48E-06	3.18E-05	2.21E-05	42	2
GO:0072567	chemokine (C-X-C motif) ligand 2 production	9/1293	27/28943	1.56E-06	3.32E-05	2.31E-05	9	9
GO:2000341	regulation of chemokine (C-X-C motif) ligand 2 production	9/1293	27/28943	1.56E-06	3.32E-05	2.31E-05	9	9
GO:0051782	negative regulation of cell division	7/1293	15/28943	1.64E-06	3.48E-05	2.42E-05	7	1
GO:0006268	DNA unwinding involved in DNA replication	8/1293	21/28943	1.88E-06	3.95E-05	2.75E-05	8	2
GO:0070230	positive regulation of lymphocyte apoptotic process	8/1293	21/28943	1.88E-06	3.95E-05	2.75E-05	8	11
GO:0032392	DNA geometric change	12/1293	51/28943	1.89E-06	3.95E-05	2.76E-05	12	2
GO:0001558	regulation of cell growth	44/1293	459/28943	1.89E-06	3.95E-05	2.76E-05	44	2
GO:0001894	tissue homeostasis	32/1293	286/28943	1.93E-06	4.02E-05	2.81E-05	32	13
GO:0034329	cell junction assembly	43/1293	445/28943	2.01E-06	4.16E-05	2.90E-05	43	14
GO:0002719	negative regulation of cytokine production involved in immune response	10/1293	35/28943	2.02E-06	4.17E-05	2.90E-05	10	7
GO:0050870	positive regulation of T cell activation	29/1293	246/28943	2.03E-06	4.18E-05	2.92E-05	29	7
GO:0007160	cell-matrix adhesion	28/1293	233/28943	2.08E-06	4.26E-05	2.97E-05	28	6
GO:0031341	regulation of cell killing	21/1293	146/28943	2.25E-06	4.60E-05	3.21E-05	21	1
GO:0002685	regulation of leukocyte migration	28/1293	234/28943	2.26E-06	4.60E-05	3.21E-05	28	7
GO:0007409	axonogenesis	46/1293	493/28943	2.33E-06	4.72E-05	3.29E-05	46	9
GO:0002526	acute inflammatory response	18/1293	112/28943	2.35E-06	4.75E-05	3.31E-05	18	3
GO:0050766	positive regulation of phagocytosis	16/1293	91/28943	2.53E-06	5.09E-05	3.54E-05	16	10
GO:0002224	toll-like receptor signaling pathway	19/1293	124/28943	2.60E-06	5.21E-05	3.63E-05	19	7
GO:0032508	DNA duplex unwinding	11/1293	44/28943	2.67E-06	5.31E-05	3.70E-05	11	2
GO:0032611	interleukin-1 beta production	17/1293	102/28943	2.67E-06	5.31E-05	3.70E-05	17	9
GO:0000076	DNA replication checkpoint signaling	7/1293	16/28943	2.80E-06	5.55E-05	3.87E-05	7	2
GO:0034340	response to type I interferon	13/1293	62/28943	2.86E-06	5.66E-05	3.94E-05	13	7
GO:0008361	regulation of cell size	26/1293	211/28943	2.98E-06	5.87E-05	4.09E-05	26	13
GO:0002440	production of molecular mediator of immune response	41/1293	422/28943	3.01E-06	5.90E-05	4.11E-05	41	7
GO:0051261	protein depolymerization	19/1293	126/28943	3.32E-06	6.49E-05	4.52E-05	19	14
GO:0030261	chromosome condensation	11/1293	45/28943	3.39E-06	6.60E-05	4.60E-05	11	2
GO:0018212	peptidyl-tyrosine modification	34/1293	322/28943	3.44E-06	6.68E-05	4.66E-05	34	4
GO:0007095	mitotic G2 DNA damage checkpoint signaling	10/1293	37/28943	3.53E-06	6.82E-05	4.76E-05	10	2
GO:0097530	granulocyte migration	22/1293	163/28943	3.82E-06	7.36E-05	5.13E-05	22	7
GO:1904666	regulation of ubiquitin protein ligase activity	8/1293	23/28943	4.17E-06	8.01E-05	5.58E-05	8	15
GO:0032682	negative regulation of chemokine production	9/1293	30/28943	4.21E-06	8.05E-05	5.61E-05	9	9
GO:0032652	regulation of interleukin-1 production	18/1293	117/28943	4.47E-06	8.51E-05	5.93E-05	18	9
GO:0002468	dendritic cell antigen processing and presentation	7/1293	17/28943	4.58E-06	8.70E-05	6.06E-05	7	7
GO:0044843	cell cycle G1/S phase transition	29/1293	257/28943	4.87E-06	9.23E-05	6.43E-05	29	2
GO:0065004	protein-DNA complex assembly	23/1293	178/28943	4.91E-06	9.26E-05	6.45E-05	23	14
GO:0002832	negative regulation of response to biotic stimulus	18/1293	118/28943	5.05E-06	9.50E-05	6.62E-05	18	7
GO:0060326	cell chemotaxis	33/1293	314/28943	5.27E-06	9.87E-05	6.88E-05	33	7
GO:0009394	2'-deoxyribonucleotide metabolic process	11/1293	47/28943	5.36E-06	9.97E-05	6.95E-05	11	4
GO:0019692	deoxyribose phosphate metabolic process	11/1293	47/28943	5.36E-06	9.97E-05	6.95E-05	11	4
GO:0048638	regulation of developmental growth	39/1293	402/28943	5.38E-06	9.97E-05	6.95E-05	39	9
GO:0060337	type I interferon signaling pathway	12/1293	56/28943	5.41E-06	9.97E-05	6.95E-05	12	7
GO:0071357	cellular response to type I interferon	12/1293	56/28943	5.41E-06	9.97E-05	6.95E-05	12	7
GO:0048659	smooth muscle cell proliferation	24/1293	192/28943	5.51E-06	0.000101201	7.05E-05	24	8
GO:0009162	deoxyribonucleoside monophosphate metabolic process	9/1293	31/28943	5.70E-06	0.000104269	7.27E-05	9	4
GO:0090232	positive regulation of spindle checkpoint	6/1293	12/28943	5.76E-06	0.000104638	7.29E-05	6	7
GO:0090267	positive regulation of mitotic cell cycle spindle assembly checkpoint	6/1293	12/28943	5.76E-06	0.000104638	7.29E-05	6	2
GO:0007264	small GTPase mediated signal transduction	41/1293	434/28943	6.00E-06	0.000108721	7.58E-05	41	3
GO:0060249	anatomical structure homeostasis	35/1293	346/28943	6.48E-06	0.000117077	8.16E-05	35	13
GO:0002701	negative regulation of production of molecular mediator of immune response	11/1293	48/28943	6.67E-06	0.000119658	8.34E-05	11	7
GO:0032728	positive regulation of interferon-beta production	11/1293	48/28943	6.67E-06	0.000119658	8.34E-05	11	9
GO:0001909	leukocyte mediated cytotoxicity	22/1293	169/28943	6.93E-06	0.00012396	8.64E-05	22	7
GO:0045619	regulation of lymphocyte differentiation	26/1293	221/28943	6.99E-06	0.000124678	8.69E-05	26	7
GO:0032608	interferon-beta production	13/1293	67/28943	7.11E-06	0.000125845	8.77E-05	13	9
GO:0032648	regulation of interferon-beta production	13/1293	67/28943	7.11E-06	0.000125845	8.77E-05	13	9
GO:0048144	fibroblast proliferation	20/1293	145/28943	7.45E-06	0.000131584	9.17E-05	20	8
GO:0032232	negative regulation of actin filament bundle assembly	10/1293	40/28943	7.60E-06	0.000132993	9.27E-05	10	2
GO:0042119	neutrophil activation	10/1293	40/28943	7.60E-06	0.000132993	9.27E-05	10	7
GO:1902751	positive regulation of cell cycle G2/M phase transition	9/1293	32/28943	7.61E-06	0.000132993	9.27E-05	9	2
GO:0007292	female gamete generation	22/1293	170/28943	7.63E-06	0.000132993	9.27E-05	22	9
GO:0018108	peptidyl-tyrosine phosphorylation	33/1293	320/28943	7.87E-06	0.000136696	9.53E-05	33	4
GO:0009262	deoxyribonucleotide metabolic process	11/1293	49/28943	8.25E-06	0.000142491	9.93E-05	11	4
GO:0071526	semaphorin-plexin signaling pathway	11/1293	49/28943	8.25E-06	0.000142491	9.93E-05	11	1
GO:0010212	response to ionizing radiation	19/1293	134/28943	8.34E-06	0.000143518	0.000100024	19	3
GO:0006875	cellular metal ion homeostasis	40/1293	425/28943	8.47E-06	0.000144938	0.000101014	40	13
GO:0030098	lymphocyte differentiation	43/1293	471/28943	8.48E-06	0.000144938	0.000101014	43	7
GO:0002260	lymphocyte homeostasis	15/1293	89/28943	8.86E-06	0.000150965	0.000105215	15	7
GO:0032612	interleukin-1 production	18/1293	123/28943	9.16E-06	0.000155612	0.000108453	18	9
GO:0060759	regulation of response to cytokine stimulus	20/1293	147/28943	9.19E-06	0.000155639	0.000108472	20	7
GO:0048660	regulation of smooth muscle cell proliferation	23/1293	185/28943	9.38E-06	0.000158011	0.000110125	23	8
GO:0071897	DNA biosynthetic process	23/1293	185/28943	9.38E-06	0.000158011	0.000110125	23	4
GO:0051653	spindle localization	12/1293	59/28943	9.58E-06	0.000160365	0.000111766	12	2
GO:0071103	DNA conformation change	12/1293	59/28943	9.58E-06	0.000160365	0.000111766	12	2
GO:0090307	mitotic spindle assembly	13/1293	69/28943	9.96E-06	0.000166241	0.000115861	13	2
GO:0002456	T cell mediated immunity	20/1293	148/28943	1.02E-05	0.000169361	0.000118035	20	7
GO:0061387	regulation of extent of cell growth	18/1293	124/28943	1.03E-05	0.00017001	0.000118488	18	13
GO:0006271	DNA strand elongation involved in DNA replication	6/1293	13/28943	1.03E-05	0.00017001	0.000118488	6	4
GO:0008630	intrinsic apoptotic signaling pathway in response to DNA damage	17/1293	113/28943	1.11E-05	0.000182073	0.000126895	17	3
GO:1903557	positive regulation of tumor necrosis factor superfamily cytokine production	17/1293	113/28943	1.11E-05	0.000182073	0.000126895	17	9
GO:0062197	cellular response to chemical stress	34/1293	340/28943	1.12E-05	0.000182197	0.000126982	34	3
GO:0071216	cellular response to biotic stimulus	34/1293	340/28943	1.12E-05	0.000182197	0.000126982	34	3
GO:0044773	mitotic DNA damage checkpoint signaling	14/1293	80/28943	1.12E-05	0.000182446	0.000127155	14	2
GO:0001959	regulation of cytokine-mediated signaling pathway	19/1293	137/28943	1.15E-05	0.000187407	0.000130612	19	7
GO:0001912	positive regulation of leukocyte mediated cytotoxicity	15/1293	91/28943	1.17E-05	0.000189501	0.000132072	15	7
GO:0051235	maintenance of location	34/1293	341/28943	1.19E-05	0.000191586	0.000133525	34	10
GO:0031032	actomyosin structure organization	25/1293	215/28943	1.28E-05	0.000205633	0.000143315	25	2
GO:0003158	endothelium development	19/1293	138/28943	1.28E-05	0.000205907	0.000143506	19	9
GO:0071219	cellular response to molecule of bacterial origin	32/1293	314/28943	1.37E-05	0.000218481	0.00015227	32	3
GO:0050808	synapse organization	44/1293	496/28943	1.37E-05	0.000218689	0.000152414	44	14
GO:0018107	peptidyl-threonine phosphorylation	17/1293	115/28943	1.41E-05	0.000223493	0.000155762	17	4
GO:0000082	G1/S transition of mitotic cell cycle	26/1293	230/28943	1.43E-05	0.000227084	0.000158265	26	2
GO:0034599	cellular response to oxidative stress	29/1293	273/28943	1.57E-05	0.000247544	0.000172525	29	3
GO:0046631	alpha-beta T cell activation	23/1293	191/28943	1.59E-05	0.000250412	0.000174523	23	7
GO:0032069	regulation of nuclease activity	8/1293	27/28943	1.61E-05	0.000252534	0.000176003	8	4
GO:0051307	meiotic chromosome separation	8/1293	27/28943	1.61E-05	0.000252534	0.000176003	8	2
GO:0002863	positive regulation of inflammatory response to antigenic stimulus	7/1293	20/28943	1.62E-05	0.000253544	0.000176706	7	7
GO:0032731	positive regulation of interleukin-1 beta production	12/1293	62/28943	1.63E-05	0.00025476	0.000177554	12	9
GO:0007144	female meiosis I	6/1293	14/28943	1.73E-05	0.000268401	0.000187061	6	2
GO:0009120	deoxyribonucleoside metabolic process	6/1293	14/28943	1.73E-05	0.000268401	0.000187061	6	4
GO:1902904	negative regulation of supramolecular fiber organization	22/1293	179/28943	1.75E-05	0.000269894	0.000188101	22	2
GO:1903707	negative regulation of hemopoiesis	17/1293	117/28943	1.77E-05	0.000272989	0.000190258	17	7
GO:0071621	granulocyte chemotaxis	18/1293	129/28943	1.79E-05	0.000274673	0.000191432	18	7
GO:0030888	regulation of B cell proliferation	13/1293	73/28943	1.88E-05	0.000288079	0.000200775	13	7
GO:0051298	centrosome duplication	13/1293	73/28943	1.88E-05	0.000288079	0.000200775	13	2
GO:0033622	integrin activation	8/1293	28/28943	2.17E-05	0.000330265	0.000230177	8	14
GO:0045954	positive regulation of natural killer cell mediated cytotoxicity	9/1293	36/28943	2.17E-05	0.000330543	0.00023037	9	7
GO:0032623	interleukin-2 production	13/1293	74/28943	2.19E-05	0.000332195	0.000231522	13	9
GO:0002673	regulation of acute inflammatory response	11/1293	54/28943	2.21E-05	0.000332195	0.000231522	11	7
GO:0032467	positive regulation of cytokinesis	11/1293	54/28943	2.21E-05	0.000332195	0.000231522	11	2
GO:0051293	establishment of spindle localization	11/1293	54/28943	2.21E-05	0.000332195	0.000231522	11	2
GO:0070228	regulation of lymphocyte apoptotic process	14/1293	85/28943	2.29E-05	0.000343721	0.000239555	14	11
GO:0032956	regulation of actin cytoskeleton organization	35/1293	368/28943	2.43E-05	0.000363871	0.000253598	35	2
GO:0001776	leukocyte homeostasis	18/1293	132/28943	2.45E-05	0.000365921	0.000255027	18	7
GO:0042100	B cell proliferation	17/1293	120/28943	2.48E-05	0.000368735	0.000256988	17	7
GO:0007019	microtubule depolymerization	11/1293	55/28943	2.65E-05	0.000390026	0.000271826	11	2
GO:0007062	sister chromatid cohesion	11/1293	55/28943	2.65E-05	0.000390026	0.000271826	11	2
GO:0032814	regulation of natural killer cell activation	11/1293	55/28943	2.65E-05	0.000390026	0.000271826	11	7
GO:0046605	regulation of centrosome cycle	11/1293	55/28943	2.65E-05	0.000390026	0.000271826	11	2
GO:0002715	regulation of natural killer cell mediated immunity	12/1293	65/28943	2.69E-05	0.000395075	0.000275346	12	7
GO:1990266	neutrophil migration	18/1293	133/28943	2.72E-05	0.000395416	0.000275583	18	7
GO:0030516	regulation of axon extension	16/1293	109/28943	2.72E-05	0.000395416	0.000275583	16	9
GO:0070227	lymphocyte apoptotic process	16/1293	109/28943	2.72E-05	0.000395416	0.000275583	16	11
GO:0072676	lymphocyte migration	16/1293	109/28943	2.72E-05	0.000395416	0.000275583	16	7
GO:0007076	mitotic chromosome condensation	6/1293	15/28943	2.78E-05	0.000400868	0.000279383	6	2
GO:0009170	purine deoxyribonucleoside monophosphate metabolic process	6/1293	15/28943	2.78E-05	0.000400868	0.000279383	6	4
GO:0036230	granulocyte activation	10/1293	46/28943	2.86E-05	0.000412409	0.000287427	10	7
GO:0010971	positive regulation of G2/M transition of mitotic cell cycle	8/1293	29/28943	2.88E-05	0.000412956	0.000287808	8	2
GO:0032091	negative regulation of protein binding	15/1293	98/28943	2.91E-05	0.000417232	0.000290788	15	15
GO:0071824	protein-DNA complex subunit organization	24/1293	212/28943	2.94E-05	0.000420239	0.000292883	24	14
GO:0008360	regulation of cell shape	20/1293	159/28943	2.96E-05	0.000421435	0.000293717	20	9
GO:0006816	calcium ion transport	40/1293	449/28943	3.01E-05	0.000428486	0.000298631	40	10
GO:0010595	positive regulation of endothelial cell migration	16/1293	110/28943	3.06E-05	0.000433425	0.000302073	16	9
GO:0072678	T cell migration	12/1293	66/28943	3.16E-05	0.000446643	0.000311286	12	7
GO:0062207	regulation of pattern recognition receptor signaling pathway	15/1293	99/28943	3.29E-05	0.000463923	0.000323329	15	7
GO:0071800	podosome assembly	7/1293	22/28943	3.30E-05	0.000463923	0.000323329	7	14
GO:1990138	neuron projection extension	23/1293	200/28943	3.33E-05	0.000467736	0.000325987	23	9
GO:0032760	positive regulation of tumor necrosis factor production	16/1293	111/28943	3.43E-05	0.000478815	0.000333708	16	9
GO:0018210	peptidyl-threonine modification	17/1293	123/28943	3.43E-05	0.000478815	0.000333708	17	4
GO:0072507	divalent inorganic cation homeostasis	34/1293	359/28943	3.44E-05	0.000479403	0.000334118	34	13
GO:0051402	neuron apoptotic process	32/1293	329/28943	3.45E-05	0.00047962	0.000334269	32	11
GO:0002717	positive regulation of natural killer cell mediated immunity	9/1293	38/28943	3.47E-05	0.000481264	0.000335415	9	7
GO:0050729	positive regulation of inflammatory response	19/1293	148/28943	3.49E-05	0.000481693	0.000335714	19	7
GO:0032663	regulation of interleukin-2 production	12/1293	67/28943	3.69E-05	0.000506465	0.000352978	12	9
GO:0006979	response to oxidative stress	37/1293	407/28943	3.85E-05	0.000526169	0.000366711	37	3
GO:0051403	stress-activated MAPK cascade	26/1293	244/28943	4.00E-05	0.000545753	0.00038036	26	3
GO:0032147	activation of protein kinase activity	15/1293	101/28943	4.19E-05	0.000569763	0.000397093	15	4
GO:0007411	axon guidance	27/1293	259/28943	4.21E-05	0.000572094	0.000398718	27	7
GO:0031109	microtubule polymerization or depolymerization	17/1293	125/28943	4.23E-05	0.00057305	0.000399385	17	2
GO:1902106	negative regulation of leukocyte differentiation	16/1293	113/28943	4.28E-05	0.000578689	0.000403315	16	7
GO:0050920	regulation of chemotaxis	25/1293	231/28943	4.32E-05	0.000582114	0.000405701	25	7
GO:0040001	establishment of mitotic spindle localization	9/1293	39/28943	4.34E-05	0.000583248	0.000406492	9	2
GO:0031346	positive regulation of cell projection organization	39/1293	441/28943	4.43E-05	0.000593698	0.000413775	39	2
GO:0048675	axon extension	18/1293	138/28943	4.49E-05	0.000600194	0.000418303	18	9
GO:0097485	neuron projection guidance	27/1293	260/28943	4.51E-05	0.000601309	0.00041908	27	7
GO:0071222	cellular response to lipopolysaccharide	30/1293	304/28943	4.58E-05	0.000609958	0.000425107	30	3
GO:0050678	regulation of epithelial cell proliferation	39/1293	442/28943	4.65E-05	0.000617707	0.000430508	39	8
GO:0000077	DNA damage checkpoint signaling	16/1293	114/28943	4.78E-05	0.000633119	0.000441249	16	2
GO:0002218	activation of innate immune response	11/1293	59/28943	5.27E-05	0.000696077	0.000485127	11	7
GO:0030101	natural killer cell activation	16/1293	115/28943	5.32E-05	0.000700269	0.000488049	16	7
GO:0032231	regulation of actin filament bundle assembly	16/1293	115/28943	5.32E-05	0.000700269	0.000488049	16	2
GO:0045143	homologous chromosome segregation	12/1293	70/28943	5.79E-05	0.000759979	0.000529664	12	2
GO:0022604	regulation of cell morphogenesis	32/1293	338/28943	5.82E-05	0.000761382	0.000530642	32	9
GO:0030038	contractile actin filament bundle assembly	16/1293	116/28943	5.92E-05	0.00076997	0.000536627	16	2
GO:0043149	stress fiber assembly	16/1293	116/28943	5.92E-05	0.00076997	0.000536627	16	2
GO:0042116	macrophage activation	15/1293	104/28943	5.92E-05	0.00076997	0.000536627	15	7
GO:0032970	regulation of actin filament-based process	37/1293	416/28943	6.10E-05	0.000790466	0.000550912	37	1
GO:0070301	cellular response to hydrogen peroxide	14/1293	93/28943	6.42E-05	0.000830188	0.000578596	14	3
GO:0097193	intrinsic apoptotic signaling pathway	30/1293	310/28943	6.56E-05	0.000835308	0.000582164	30	11
GO:0051294	establishment of spindle orientation	9/1293	41/28943	6.62E-05	0.000840184	0.000585562	9	2
GO:0030003	cellular cation homeostasis	42/1293	498/28943	6.81E-05	0.000862903	0.000601396	42	13
GO:0070997	neuron death	39/1293	450/28943	6.85E-05	0.000865911	0.000603493	39	11
GO:1902903	regulation of supramolecular fiber organization	35/1293	389/28943	7.57E-05	0.000954434	0.000665188	35	2
GO:0046394	carboxylic acid biosynthetic process	29/1293	298/28943	7.81E-05	0.000982138	0.000684496	29	4
GO:0031098	stress-activated protein kinase signaling cascade	26/1293	254/28943	7.86E-05	0.000985927	0.000687137	26	3
GO:0010563	negative regulation of phosphorus metabolic process	39/1293	453/28943	7.90E-05	0.000986481	0.000687523	39	4
GO:0045936	negative regulation of phosphate metabolic process	39/1293	453/28943	7.90E-05	0.000986481	0.000687523	39	4
GO:0002675	positive regulation of acute inflammatory response	8/1293	33/28943	7.93E-05	0.000988737	0.000689096	8	7
GO:0007265	Ras protein signal transduction	32/1293	344/28943	8.12E-05	0.001009816	0.000703786	32	3
GO:0050672	negative regulation of lymphocyte proliferation	14/1293	95/28943	8.15E-05	0.001010714	0.000704412	14	7
GO:0032479	regulation of type I interferon production	15/1293	107/28943	8.26E-05	0.001023143	0.000713075	15	9
GO:0016053	organic acid biosynthetic process	29/1293	299/28943	8.29E-05	0.00102338	0.00071324	29	4
GO:0042269	regulation of natural killer cell mediated cytotoxicity	11/1293	62/28943	8.46E-05	0.001042847	0.000726807	11	7
GO:0022411	cellular component disassembly	38/1293	439/28943	8.66E-05	0.00106472	0.000742052	38	14
GO:0045446	endothelial cell differentiation	16/1293	120/28943	8.95E-05	0.001098614	0.000765674	16	9
GO:0001933	negative regulation of protein phosphorylation	32/1293	346/28943	9.05E-05	0.001108313	0.000772433	32	4
GO:0032945	negative regulation of mononuclear cell proliferation	14/1293	96/28943	9.15E-05	0.001115028	0.000777113	14	8
GO:1901879	regulation of protein depolymerization	14/1293	96/28943	9.15E-05	0.001115028	0.000777113	14	2
GO:0033631	cell-cell adhesion mediated by integrin	6/1293	18/28943	9.17E-05	0.001115529	0.000777462	6	6
GO:0034502	protein localization to chromosome	15/1293	108/28943	9.21E-05	0.001117026	0.000778506	15	10
GO:0042326	negative regulation of phosphorylation	35/1293	394/28943	9.75E-05	0.001180685	0.000822873	35	4
GO:0045601	regulation of endothelial cell differentiation	9/1293	43/28943	9.83E-05	0.001185001	0.000825881	9	9
GO:0002228	natural killer cell mediated immunity	13/1293	85/28943	9.83E-05	0.001185001	0.000825881	13	7
GO:0051497	negative regulation of stress fiber assembly	8/1293	34/28943	9.97E-05	0.0011989	0.000835567	8	2
GO:0032732	positive regulation of interleukin-1 production	12/1293	74/28943	0.000101367	0.001216399	0.000847763	12	9
GO:0010634	positive regulation of epithelial cell migration	19/1293	160/28943	0.000101692	0.001217629	0.000848621	19	9
GO:0051438	regulation of ubiquitin-protein transferase activity	10/1293	53/28943	0.000103138	0.001230782	0.000857788	10	15
GO:0050728	negative regulation of inflammatory response	18/1293	147/28943	0.00010324	0.001230782	0.000857788	18	7
GO:0002523	leukocyte migration involved in inflammatory response	7/1293	26/28943	0.000108732	0.001271323	0.000886042	7	7
GO:0030002	cellular anion homeostasis	7/1293	26/28943	0.000108732	0.001271323	0.000886042	7	13
GO:0035743	CD4-positive, alpha-beta T cell cytokine production	7/1293	26/28943	0.000108732	0.001271323	0.000886042	7	7
GO:0046386	deoxyribose phosphate catabolic process	7/1293	26/28943	0.000108732	0.001271323	0.000886042	7	4
GO:0009636	response to toxic substance	16/1293	122/28943	0.000109259	0.001274761	0.000888439	16	3
GO:0052547	regulation of peptidase activity	38/1293	445/28943	0.000114706	0.001334079	0.00092978	38	4
GO:0050772	positive regulation of axonogenesis	14/1293	98/28943	0.00011483	0.001334079	0.00092978	14	9
GO:0071479	cellular response to ionizing radiation	12/1293	75/28943	0.000115825	0.001342781	0.000935844	12	3
GO:0043523	regulation of neuron apoptotic process	28/1293	290/28943	0.000117702	0.001361657	0.000949	28	11
GO:0043087	regulation of GTPase activity	32/1293	351/28943	0.000118254	0.001365163	0.000951444	32	15
GO:0002714	positive regulation of B cell mediated immunity	10/1293	54/28943	0.000121557	0.001397389	0.000973904	10	7
GO:0002891	positive regulation of immunoglobulin mediated immune response	10/1293	54/28943	0.000121557	0.001397389	0.000973904	10	7
GO:0000132	establishment of mitotic spindle orientation	8/1293	35/28943	0.000124196	0.001424733	0.000992961	8	2
GO:0010594	regulation of endothelial cell migration	20/1293	176/28943	0.000124836	0.00142908	0.00099599	20	9
GO:0002709	regulation of T cell mediated immunity	15/1293	111/28943	0.000126171	0.001438355	0.001002454	15	7
GO:0110020	regulation of actomyosin structure organization	15/1293	111/28943	0.000126171	0.001438355	0.001002454	15	2
GO:0032872	regulation of stress-activated MAPK cascade	22/1293	204/28943	0.000127607	0.001451695	0.001011752	22	7
GO:0051492	regulation of stress fiber assembly	14/1293	99/28943	0.00012832	0.001455637	0.001014499	14	2
GO:0000212	meiotic spindle organization	6/1293	19/28943	0.000129018	0.001455637	0.001014499	6	2
GO:0033623	regulation of integrin activation	6/1293	19/28943	0.000129018	0.001455637	0.001014499	6	14
GO:1902074	response to salt	6/1293	19/28943	0.000129018	0.001455637	0.001014499	6	3
GO:0009416	response to light stimulus	30/1293	322/28943	0.000129937	0.001462995	0.001019627	30	3
GO:0051701	biological process involved in interaction with host	19/1293	163/28943	0.000130338	0.001464501	0.001020677	19	12
GO:0032677	regulation of interleukin-8 production	12/1293	76/28943	0.000132016	0.001480309	0.001031694	12	9
GO:0051251	positive regulation of lymphocyte activation	39/1293	465/28943	0.000136744	0.001530194	0.001066462	39	7
GO:0050731	positive regulation of peptidyl-tyrosine phosphorylation	21/1293	191/28943	0.000137046	0.001530439	0.001066632	21	4
GO:0032606	type I interferon production	15/1293	112/28943	0.000139754	0.001557207	0.001085288	15	9
GO:0060560	developmental growth involved in morphogenesis	27/1293	278/28943	0.000140113	0.001557207	0.001085288	27	9
GO:0009264	deoxyribonucleotide catabolic process	7/1293	27/28943	0.00014115	0.001557207	0.001085288	7	4
GO:0048843	negative regulation of axon extension involved in axon guidance	7/1293	27/28943	0.00014115	0.001557207	0.001085288	7	7
GO:0071605	monocyte chemotactic protein-1 production	7/1293	27/28943	0.00014115	0.001557207	0.001085288	7	9
GO:0071637	regulation of monocyte chemotactic protein-1 production	7/1293	27/28943	0.00014115	0.001557207	0.001085288	7	9
GO:0062208	positive regulation of pattern recognition receptor signaling pathway	9/1293	45/28943	0.000142552	0.001569509	0.001093862	9	7
GO:0051781	positive regulation of cell division	14/1293	100/28943	0.000143161	0.001573044	0.001096325	14	1
GO:0001910	regulation of leukocyte mediated cytotoxicity	16/1293	125/28943	0.000145931	0.001597064	0.001113066	16	7
GO:0002040	sprouting angiogenesis	16/1293	125/28943	0.000145931	0.001597064	0.001113066	16	9
GO:0032874	positive regulation of stress-activated MAPK cascade	17/1293	138/28943	0.000147661	0.001612775	0.001124016	17	7
GO:0032637	interleukin-8 production	12/1293	77/28943	0.000150107	0.001636226	0.00114036	12	9
GO:0007163	establishment or maintenance of cell polarity	24/1293	235/28943	0.000150597	0.001638307	0.001141811	24	1
GO:0006869	lipid transport	36/1293	419/28943	0.000151954	0.001649788	0.001149812	36	10
GO:0002902	regulation of B cell apoptotic process	8/1293	36/28943	0.000153467	0.001662911	0.001158958	8	11
GO:0098657	import into cell	25/1293	250/28943	0.000154566	0.001668471	0.001162833	25	10
GO:0031532	actin cytoskeleton reorganization	15/1293	113/28943	0.00015459	0.001668471	0.001162833	15	2
GO:0043393	regulation of protein binding	23/1293	221/28943	0.00015492	0.001668746	0.001163024	23	15
GO:0070302	regulation of stress-activated protein kinase signaling cascade	22/1293	207/28943	0.000157753	0.001695921	0.001181964	22	7
GO:0048640	negative regulation of developmental growth	16/1293	126/28943	0.000160335	0.0017203	0.001198955	16	9
GO:0042391	regulation of membrane potential	39/1293	469/28943	0.000163183	0.001747432	0.001217865	39	13
GO:0002285	lymphocyte activation involved in immune response	23/1293	222/28943	0.000165666	0.001770555	0.00123398	23	7
GO:0010824	regulation of centrosome duplication	9/1293	46/28943	0.000170261	0.001802232	0.001256057	9	2
GO:0030517	negative regulation of axon extension	9/1293	46/28943	0.000170261	0.001802232	0.001256057	9	9
GO:0042130	negative regulation of T cell proliferation	12/1293	78/28943	0.000170277	0.001802232	0.001256057	12	7
GO:0006909	phagocytosis	34/1293	390/28943	0.000174065	0.001836168	0.001279708	34	10
GO:0009123	nucleoside monophosphate metabolic process	11/1293	67/28943	0.00017449	0.001836168	0.001279708	11	4
GO:0060350	endochondral bone morphogenesis	11/1293	67/28943	0.00017449	0.001836168	0.001279708	11	9
GO:0070304	positive regulation of stress-activated protein kinase signaling cascade	17/1293	140/28943	0.000176136	0.001849939	0.001289306	17	7
GO:0009159	deoxyribonucleoside monophosphate catabolic process	6/1293	20/28943	0.000177361	0.001852132	0.001290834	6	4
GO:0055062	phosphate ion homeostasis	6/1293	20/28943	0.000177361	0.001852132	0.001290834	6	13
GO:0072506	trivalent inorganic anion homeostasis	6/1293	20/28943	0.000177361	0.001852132	0.001290834	6	13
GO:0033627	cell adhesion mediated by integrin	13/1293	90/28943	0.000177977	0.001855031	0.001292855	13	6
GO:0003094	glomerular filtration	7/1293	28/28943	0.000180978	0.001882721	0.001312153	7	9
GO:0032984	protein-containing complex disassembly	24/1293	238/28943	0.000182694	0.001896971	0.001322085	24	14
GO:0050730	regulation of peptidyl-tyrosine phosphorylation	26/1293	268/28943	0.000187791	0.001942954	0.001354132	26	4
GO:0048846	axon extension involved in axon guidance	8/1293	37/28943	0.000188188	0.001942954	0.001354132	8	9
GO:1902284	neuron projection extension involved in neuron projection guidance	8/1293	37/28943	0.000188188	0.001942954	0.001354132	8	9
GO:1904375	regulation of protein localization to cell periphery	17/1293	141/28943	0.00019209	0.001979505	0.001379607	17	10
GO:1902107	positive regulation of leukocyte differentiation	22/1293	210/28943	0.00019403	0.001991995	0.001388312	22	7
GO:1903708	positive regulation of hemopoiesis	22/1293	210/28943	0.00019403	0.001991995	0.001388312	22	7
GO:0030593	neutrophil chemotaxis	14/1293	103/28943	0.000196926	0.002014164	0.001403762	14	7
GO:0070664	negative regulation of leukocyte proliferation	14/1293	103/28943	0.000196926	0.002014164	0.001403762	14	8
GO:0007584	response to nutrient	11/1293	68/28943	0.000199858	0.002040338	0.001422004	11	3
GO:0030010	establishment of cell polarity	18/1293	155/28943	0.000203151	0.002070101	0.001442747	18	1
GO:0042063	gliogenesis	32/1293	363/28943	0.00021822	0.002219512	0.001546878	32	9
GO:1901136	carbohydrate derivative catabolic process	18/1293	156/28943	0.000220233	0.002235832	0.001558252	18	4
GO:0031110	regulation of microtubule polymerization or depolymerization	13/1293	92/28943	0.0002227	0.00225669	0.001572789	13	2
GO:0007140	male meiotic nuclear division	10/1293	58/28943	0.00022546	0.002276232	0.001586409	10	2
GO:0032757	positive regulation of interleukin-8 production	10/1293	58/28943	0.00022546	0.002276232	0.001586409	10	9
GO:0098739	import across plasma membrane	21/1293	198/28943	0.000226539	0.002282914	0.001591066	21	10
GO:0014902	myotube differentiation	17/1293	143/28943	0.000227813	0.002287321	0.001594138	17	9
GO:0034614	cellular response to reactive oxygen species	17/1293	143/28943	0.000227813	0.002287321	0.001594138	17	3
GO:0050869	negative regulation of B cell activation	8/1293	38/28943	0.000229108	0.002291913	0.001597338	8	7
GO:0071634	regulation of transforming growth factor beta production	8/1293	38/28943	0.000229108	0.002291913	0.001597338	8	9
GO:0044403	biological process involved in symbiotic interaction	26/1293	272/28943	0.000237396	0.002370495	0.001652105	26	12
GO:0002836	positive regulation of response to tumor cell	6/1293	21/28943	0.00023895	0.002375722	0.001655748	6	7
GO:0002839	positive regulation of immune response to tumor cell	6/1293	21/28943	0.00023895	0.002375722	0.001655748	6	7
GO:0050856	regulation of T cell receptor signaling pathway	9/1293	48/28943	0.000239222	0.002375722	0.001655748	9	7
GO:0042770	signal transduction in response to DNA damage	19/1293	171/28943	0.000244117	0.002419946	0.00168657	19	3
GO:0045123	cellular extravasation	12/1293	81/28943	0.000245229	0.002426573	0.001691189	12	7
GO:0070371	ERK1 and ERK2 cascade	31/1293	350/28943	0.000250081	0.002467095	0.00171943	31	3
GO:0034764	positive regulation of transmembrane transport	26/1293	273/28943	0.000251481	0.002467095	0.00171943	26	10
GO:0048588	developmental cell growth	26/1293	273/28943	0.000251481	0.002467095	0.00171943	26	9
GO:0032535	regulation of cellular component size	34/1293	398/28943	0.000254245	0.002484333	0.001731444	34	13
GO:0000768	syncytium formation by plasma membrane fusion	11/1293	70/28943	0.000260042	0.00252744	0.001761487	11	9
GO:0032720	negative regulation of tumor necrosis factor production	11/1293	70/28943	0.000260042	0.00252744	0.001761487	11	9
GO:0140253	cell-cell fusion	11/1293	70/28943	0.000260042	0.00252744	0.001761487	11	1
GO:0006898	receptor-mediated endocytosis	26/1293	274/28943	0.0002663	0.002581195	0.001798952	26	10
GO:0072503	cellular divalent inorganic cation homeostasis	29/1293	320/28943	0.000266516	0.002581195	0.001798952	29	13
GO:0002253	activation of immune response	37/1293	448/28943	0.00027078	0.002617863	0.001824507	37	7
GO:0042267	natural killer cell mediated cytotoxicity	12/1293	82/28943	0.000275751	0.002661213	0.00185472	12	7
GO:0007611	learning or memory	29/1293	321/28943	0.000280772	0.002704906	0.001885172	29	9
GO:2000404	regulation of T cell migration	9/1293	49/28943	0.000281546	0.002707587	0.00188704	9	7
GO:0097205	renal filtration	7/1293	30/28943	0.000287767	0.002762567	0.001925358	7	9
GO:0034121	regulation of toll-like receptor signaling pathway	11/1293	71/28943	0.000295453	0.002826432	0.001969868	11	7
GO:1903556	negative regulation of tumor necrosis factor superfamily cytokine production	11/1293	71/28943	0.000295453	0.002826432	0.001969868	11	9
GO:0050922	negative regulation of chemotaxis	10/1293	60/28943	0.000300489	0.002864745	0.00199657	10	7
GO:0043244	regulation of protein-containing complex disassembly	16/1293	133/28943	0.000300505	0.002864745	0.00199657	16	2
GO:0002687	positive regulation of leukocyte migration	18/1293	160/28943	0.000301723	0.002870849	0.002000825	18	7
GO:0071675	regulation of mononuclear cell migration	15/1293	120/28943	0.000302195	0.002870849	0.002000825	15	7
GO:0050830	defense response to Gram-positive bacterium	19/1293	174/28943	0.000305163	0.002894026	0.002016978	19	3
GO:0043062	extracellular structure organization	29/1293	323/28943	0.00031133	0.002947404	0.002054179	29	14
GO:0009164	nucleoside catabolic process	6/1293	22/28943	0.000316188	0.00297794	0.002075461	6	4
GO:0045217	cell-cell junction maintenance	6/1293	22/28943	0.000316188	0.00297794	0.002075461	6	14
GO:0051444	negative regulation of ubiquitin-protein transferase activity	6/1293	22/28943	0.000316188	0.00297794	0.002075461	6	4
GO:0031334	positive regulation of protein-containing complex assembly	21/1293	203/28943	0.000318652	0.002995986	0.002088038	21	2
GO:0055074	calcium ion homeostasis	29/1293	324/28943	0.000327687	0.003075647	0.002143557	29	13
GO:0002753	cytoplasmic pattern recognition receptor signaling pathway	9/1293	50/28943	0.00032988	0.003080377	0.002146854	9	7
GO:0007157	heterophilic cell-cell adhesion via plasma membrane cell adhesion molecules	9/1293	50/28943	0.00032988	0.003080377	0.002146854	9	6
GO:0042088	T-helper 1 type immune response	9/1293	50/28943	0.00032988	0.003080377	0.002146854	9	7
GO:0071604	transforming growth factor beta production	8/1293	40/28943	0.000332854	0.003102856	0.002162521	8	9
GO:0006949	syncytium formation	11/1293	72/28943	0.000334839	0.003110765	0.002168033	11	9
GO:0032481	positive regulation of type I interferon production	11/1293	72/28943	0.000334839	0.003110765	0.002168033	11	9
GO:0019932	second-messenger-mediated signaling	28/1293	309/28943	0.000337606	0.003131153	0.002182242	28	3
GO:0071902	positive regulation of protein serine/threonine kinase activity	21/1293	204/28943	0.000340575	0.003153346	0.00219771	21	4
GO:0007044	cell-substrate junction assembly	13/1293	96/28943	0.000341524	0.003156787	0.002200108	13	14
GO:0045620	negative regulation of lymphocyte differentiation	10/1293	61/28943	0.000345191	0.003185308	0.002219985	10	7
GO:0045216	cell-cell junction organization	22/1293	219/28943	0.000350703	0.003230721	0.002251636	22	14
GO:0110053	regulation of actin filament organization	26/1293	279/28943	0.000352597	0.003242711	0.002259992	26	2
GO:0000018	regulation of DNA recombination	16/1293	135/28943	0.000356239	0.003270703	0.002279501	16	4
GO:0042542	response to hydrogen peroxide	15/1293	122/28943	0.000362031	0.003310124	0.002306975	15	3
GO:0030217	T cell differentiation	29/1293	326/28943	0.000362699	0.003310124	0.002306975	29	7
GO:0070372	regulation of ERK1 and ERK2 cascade	29/1293	326/28943	0.000362699	0.003310124	0.002306975	29	7
GO:0050890	cognition	31/1293	358/28943	0.000369709	0.003354974	0.002338233	31	9
GO:0007596	blood coagulation	19/1293	177/28943	0.000379105	0.00342886	0.002389727	19	3
GO:0051100	negative regulation of binding	19/1293	177/28943	0.000379105	0.00342886	0.002389727	19	15
GO:0010038	response to metal ion	27/1293	296/28943	0.000385009	0.003476513	0.002422939	27	3
GO:1902117	positive regulation of organelle assembly	12/1293	85/28943	0.000387349	0.003491883	0.002433651	12	2
GO:0032655	regulation of interleukin-12 production	10/1293	62/28943	0.000395302	0.003554389	0.002477214	10	9
GO:0030316	osteoclast differentiation	15/1293	123/28943	0.000395582	0.003554389	0.002477214	15	7
GO:0032689	negative regulation of interferon-gamma production	8/1293	41/28943	0.000397503	0.003562223	0.002482674	8	9
GO:1903828	negative regulation of protein localization	22/1293	221/28943	0.000397756	0.003562223	0.002482674	22	10
GO:0040013	negative regulation of locomotion	31/1293	360/28943	0.000406595	0.003635434	0.002533698	31	16
GO:0009151	purine deoxyribonucleotide metabolic process	6/1293	23/28943	0.000411696	0.003669059	0.002557133	6	4
GO:0019835	cytolysis	6/1293	23/28943	0.000411696	0.003669059	0.002557133	6	1
GO:0042632	cholesterol homeostasis	13/1293	98/28943	0.000418828	0.003726551	0.002597202	13	13
GO:0001889	liver development	16/1293	137/28943	0.00042066	0.003736775	0.002604327	16	9
GO:0001885	endothelial cell development	11/1293	74/28943	0.000426944	0.003780317	0.002634674	11	9
GO:0098586	cellular response to virus	11/1293	74/28943	0.000426944	0.003780317	0.002634674	11	3
GO:0048145	regulation of fibroblast proliferation	15/1293	124/28943	0.000431763	0.003816809	0.002660107	15	8
GO:0009411	response to UV	17/1293	151/28943	0.000434728	0.00383065	0.002669753	17	3
GO:0050921	positive regulation of chemotaxis	17/1293	151/28943	0.000434728	0.00383065	0.002669753	17	7
GO:0071478	cellular response to radiation	19/1293	179/28943	0.000436638	0.003841292	0.00267717	19	3
GO:0050953	sensory perception of light stimulus	18/1293	165/28943	0.000439479	0.003852705	0.002685125	18	9
GO:0002418	immune response to tumor cell	7/1293	32/28943	0.000440048	0.003852705	0.002685125	7	7
GO:0031295	T cell costimulation	7/1293	32/28943	0.000440048	0.003852705	0.002685125	7	7
GO:0045332	phospholipid translocation	9/1293	52/28943	0.000447178	0.003902642	0.002719928	9	10
GO:0061028	establishment of endothelial barrier	9/1293	52/28943	0.000447178	0.003902642	0.002719928	9	9
GO:0001736	establishment of planar polarity	10/1293	63/28943	0.000451318	0.003932501	0.002740737	10	9
GO:0002690	positive regulation of leukocyte chemotaxis	13/1293	99/28943	0.000462742	0.004019248	0.002801195	13	7
GO:0055092	sterol homeostasis	13/1293	99/28943	0.000462742	0.004019248	0.002801195	13	13
GO:0007599	hemostasis	19/1293	180/28943	0.000468141	0.004053272	0.002824909	19	13
GO:0050817	coagulation	19/1293	180/28943	0.000468141	0.004053272	0.002824909	19	9
GO:0072330	monocarboxylic acid biosynthetic process	21/1293	209/28943	0.000471133	0.004072733	0.002838472	21	4
GO:1901292	nucleoside phosphate catabolic process	11/1293	75/28943	0.000480417	0.00414644	0.002889842	11	4
GO:0014812	muscle cell migration	15/1293	126/28943	0.000512686	0.004372205	0.003047188	15	16
GO:0007164	establishment of tissue polarity	10/1293	64/28943	0.000513766	0.004372205	0.003047188	10	9
GO:0032615	interleukin-12 production	10/1293	64/28943	0.000513766	0.004372205	0.003047188	10	9
GO:0002710	negative regulation of T cell mediated immunity	6/1293	24/28943	0.000528303	0.004481977	0.003123692	6	7
GO:0045737	positive regulation of cyclin-dependent protein serine/threonine kinase activity	6/1293	24/28943	0.000528303	0.004481977	0.003123692	6	2
GO:0030500	regulation of bone mineralization	12/1293	88/28943	0.000534905	0.004518266	0.003148984	12	9
GO:0061008	hepaticobiliary system development	16/1293	140/28943	0.000535977	0.004518266	0.003148984	16	9
GO:0002438	acute inflammatory response to antigenic stimulus	7/1293	33/28943	0.000537166	0.004518266	0.003148984	7	7
GO:0002828	regulation of type 2 immune response	7/1293	33/28943	0.000537166	0.004518266	0.003148984	7	7
GO:0048841	regulation of axon extension involved in axon guidance	7/1293	33/28943	0.000537166	0.004518266	0.003148984	7	9
GO:0051346	negative regulation of hydrolase activity	31/1293	366/28943	0.000537535	0.004518266	0.003148984	31	15
GO:0045637	regulation of myeloid cell differentiation	22/1293	226/28943	0.000540267	0.004534263	0.003160133	22	7
GO:0006633	fatty acid biosynthetic process	17/1293	154/28943	0.000546259	0.004577536	0.003190292	17	4
GO:1901214	regulation of neuron death	33/1293	399/28943	0.000550758	0.004608179	0.003211649	33	11
GO:0050803	regulation of synapse structure or activity	25/1293	272/28943	0.00055587	0.004635507	0.003230694	25	13
GO:0009124	nucleoside monophosphate biosynthetic process	8/1293	43/28943	0.000557413	0.004635507	0.003230694	8	4
GO:0050919	negative chemotaxis	8/1293	43/28943	0.000557413	0.004635507	0.003230694	8	3
GO:0090224	regulation of spindle organization	8/1293	43/28943	0.000557413	0.004635507	0.003230694	8	2
GO:0070374	positive regulation of ERK1 and ERK2 cascade	22/1293	227/28943	0.000573573	0.004762657	0.003319311	22	7
GO:0048732	gland development	38/1293	483/28943	0.000577574	0.004788615	0.003337402	38	9
GO:0050854	regulation of antigen receptor-mediated signaling pathway	10/1293	65/28943	0.000583205	0.004820691	0.003359757	10	7
GO:2000401	regulation of lymphocyte migration	10/1293	65/28943	0.000583205	0.004820691	0.003359757	10	7
GO:0034204	lipid translocation	9/1293	54/28943	0.000596748	0.004925197	0.003432592	9	10
GO:0002712	regulation of B cell mediated immunity	11/1293	77/28943	0.000604256	0.004970988	0.003464506	11	7
GO:0002889	regulation of immunoglobulin mediated immune response	11/1293	77/28943	0.000604256	0.004970988	0.003464506	11	7
GO:0034767	positive regulation of ion transmembrane transport	21/1293	213/28943	0.000605022	0.004970988	0.003464506	21	10
GO:0150115	cell-substrate junction organization	13/1293	102/28943	0.000618591	0.005068218	0.00353227	13	14
GO:0051258	protein polymerization	25/1293	274/28943	0.000618708	0.005068218	0.00353227	25	14
GO:0002702	positive regulation of production of molecular mediator of immune response	16/1293	142/28943	0.000627068	0.005129022	0.003574648	16	7
GO:0030198	extracellular matrix organization	28/1293	322/28943	0.000649308	0.005303004	0.003695904	28	14
GO:0031294	lymphocyte costimulation	7/1293	34/28943	0.000650586	0.005305522	0.003697658	7	7
GO:0001782	B cell homeostasis	8/1293	44/28943	0.000654902	0.005324852	0.00371113	8	7
GO:0050918	positive chemotaxis	8/1293	44/28943	0.000654902	0.005324852	0.00371113	8	3
GO:0019915	lipid storage	12/1293	90/28943	0.000657472	0.005337813	0.003720163	12	10
GO:0009166	nucleotide catabolic process	10/1293	66/28943	0.000660223	0.005344288	0.003724676	10	4
GO:0070231	T cell apoptotic process	10/1293	66/28943	0.000660223	0.005344288	0.003724676	10	11
GO:0009125	nucleoside monophosphate catabolic process	6/1293	25/28943	0.000669041	0.005355349	0.003732385	6	4
GO:0002761	regulation of myeloid leukocyte differentiation	16/1293	143/28943	0.000677368	0.005403144	0.003765696	16	7
GO:0045926	negative regulation of growth	24/1293	261/28943	0.000704951	0.005598681	0.003901974	24	1
GO:0045229	external encapsulating structure organization	28/1293	324/28943	0.000714845	0.00566083	0.003945288	28	14
GO:0045927	positive regulation of growth	28/1293	324/28943	0.000714845	0.00566083	0.003945288	28	1
GO:1905517	macrophage migration	10/1293	67/28943	0.000745439	0.00589457	0.004108193	10	7
GO:1905952	regulation of lipid localization	19/1293	187/28943	0.000749061	0.00591143	0.004119943	19	10
GO:0070588	calcium ion transmembrane transport	28/1293	325/28943	0.000749732	0.00591143	0.004119943	28	10
GO:0098742	cell-cell adhesion via plasma-membrane adhesion molecules	21/1293	217/28943	0.00077072	0.006068176	0.004229186	21	6
GO:0030282	bone mineralization	15/1293	131/28943	0.000773575	0.006081903	0.004238753	15	9
GO:0061436	establishment of skin barrier	7/1293	35/28943	0.000782183	0.006140756	0.00427977	7	9
GO:0046633	alpha-beta T cell proliferation	9/1293	56/28943	0.000784929	0.006153483	0.004288641	9	7
GO:0010632	regulation of epithelial cell migration	23/1293	248/28943	0.000801948	0.006277907	0.004375357	23	9
GO:0048872	homeostasis of number of cells	31/1293	375/28943	0.000803605	0.006281892	0.004378134	31	13
GO:0050807	regulation of synapse organization	24/1293	264/28943	0.000827611	0.006460328	0.004502495	24	2
GO:0007064	mitotic sister chromatid cohesion	6/1293	26/28943	0.000837134	0.006506813	0.004534893	6	2
GO:0032703	negative regulation of interleukin-2 production	6/1293	26/28943	0.000837134	0.006506813	0.004534893	6	9
GO:0034656	nucleobase-containing small molecule catabolic process	6/1293	26/28943	0.000837134	0.006506813	0.004534893	6	4
GO:0001503	ossification	34/1293	426/28943	0.000855687	0.006641591	0.004628825	34	9
GO:0002366	leukocyte activation involved in immune response	28/1293	328/28943	0.000863475	0.006683078	0.00465774	28	7
GO:0051054	positive regulation of DNA metabolic process	28/1293	328/28943	0.000863475	0.006683078	0.00465774	28	4
GO:0008637	apoptotic mitochondrial changes	14/1293	119/28943	0.000874661	0.006760093	0.004711414	14	11
GO:0052548	regulation of endopeptidase activity	30/1293	361/28943	0.000889469	0.00683833	0.004765941	30	4
GO:0001783	B cell apoptotic process	8/1293	46/28943	0.000891032	0.00683833	0.004765941	8	11
GO:0030225	macrophage differentiation	8/1293	46/28943	0.000891032	0.00683833	0.004765941	8	7
GO:0030501	positive regulation of bone mineralization	8/1293	46/28943	0.000891032	0.00683833	0.004765941	8	9
GO:0034142	toll-like receptor 4 signaling pathway	8/1293	46/28943	0.000891032	0.00683833	0.004765941	8	7
GO:0032964	collagen biosynthetic process	9/1293	57/28943	0.000895675	0.006864334	0.004784065	9	4
GO:2000027	regulation of animal organ morphogenesis	15/1293	133/28943	0.000905672	0.006931244	0.004830698	15	9
GO:0000302	response to reactive oxygen species	19/1293	190/28943	0.00090799	0.006939276	0.004836295	19	3
GO:0022616	DNA strand elongation	7/1293	36/28943	0.000933942	0.00706851	0.004926364	7	4
GO:1904377	positive regulation of protein localization to cell periphery	10/1293	69/28943	0.000943102	0.007127979	0.004967811	10	10
GO:0008306	associative learning	14/1293	120/28943	0.00095027	0.007172244	0.004998661	14	9
GO:1901215	negative regulation of neuron death	24/1293	267/28943	0.000968375	0.007298824	0.00508688	24	11
GO:0031640	killing of cells of another organism	12/1293	94/28943	0.000973839	0.007329912	0.005108547	12	12
GO:0061351	neural precursor cell proliferation	20/1293	206/28943	0.00097628	0.007338189	0.005114316	20	8
GO:0060562	epithelial tube morphogenesis	32/1293	397/28943	0.001016989	0.007540599	0.005255384	32	9
GO:0021537	telencephalon development	24/1293	268/28943	0.001019685	0.007550361	0.005262188	24	9
GO:0030890	positive regulation of B cell proliferation	8/1293	47/28943	0.001032308	0.007606351	0.00530121	8	7
GO:0097300	programmed necrotic cell death	8/1293	47/28943	0.001032308	0.007606351	0.00530121	8	11
GO:1904062	regulation of cation transmembrane transport	33/1293	414/28943	0.00103297	0.007606351	0.00530121	33	10
GO:0060252	positive regulation of glial cell proliferation	6/1293	27/28943	0.001035986	0.007606351	0.00530121	6	9
GO:1901857	positive regulation of cellular respiration	6/1293	27/28943	0.001035986	0.007606351	0.00530121	6	1
GO:1904031	positive regulation of cyclin-dependent protein kinase activity	6/1293	27/28943	0.001035986	0.007606351	0.00530121	6	2
GO:0002263	cell activation involved in immune response	28/1293	332/28943	0.001038367	0.007606351	0.00530121	28	7
GO:0018105	peptidyl-serine phosphorylation	28/1293	332/28943	0.001038367	0.007606351	0.00530121	28	4
GO:0001960	negative regulation of cytokine-mediated signaling pathway	10/1293	70/28943	0.001056946	0.007732096	0.005388847	10	7
GO:0097191	extrinsic apoptotic signaling pathway	22/1293	238/28943	0.00107518	0.007854989	0.005474497	22	11
GO:0007435	salivary gland morphogenesis	7/1293	37/28943	0.001107952	0.008040732	0.00560395	7	9
GO:0032506	cytokinetic process	7/1293	37/28943	0.001107952	0.008040732	0.00560395	7	2
GO:0044342	type B pancreatic cell proliferation	7/1293	37/28943	0.001107952	0.008040732	0.00560395	7	8
GO:0045577	regulation of B cell differentiation	7/1293	37/28943	0.001107952	0.008040732	0.00560395	7	7
GO:0070266	necroptotic process	7/1293	37/28943	0.001107952	0.008040732	0.00560395	7	11
GO:0098659	inorganic cation import across plasma membrane	14/1293	122/28943	0.001118059	0.00809262	0.005640113	14	10
GO:0099587	inorganic ion import across plasma membrane	14/1293	122/28943	0.001118059	0.00809262	0.005640113	14	10
GO:0009582	detection of abiotic stimulus	15/1293	136/28943	0.001139303	0.008235493	0.005739688	15	3
GO:0097035	regulation of membrane lipid distribution	9/1293	59/28943	0.001155225	0.008339567	0.005812221	9	13
GO:0048661	positive regulation of smooth muscle cell proliferation	13/1293	109/28943	0.001160867	0.008358241	0.005825236	13	8
GO:0060349	bone morphogenesis	13/1293	109/28943	0.001160867	0.008358241	0.005825236	13	9
GO:0014009	glial cell proliferation	10/1293	71/28943	0.001181781	0.00849764	0.00592239	10	9
GO:0002369	T cell cytokine production	8/1293	48/28943	0.001190926	0.008552158	0.005960386	8	7
GO:2000241	regulation of reproductive process	21/1293	225/28943	0.001222326	0.008720426	0.006077659	21	1
GO:0009581	detection of external stimulus	15/1293	137/28943	0.001227661	0.008724367	0.006080406	15	3
GO:0050852	T cell receptor signaling pathway	15/1293	137/28943	0.001227661	0.008724367	0.006080406	15	7
GO:0055076	transition metal ion homeostasis	15/1293	137/28943	0.001227661	0.008724367	0.006080406	15	13
GO:0043524	negative regulation of neuron apoptotic process	19/1293	195/28943	0.001237125	0.008780219	0.006119332	19	11
GO:0046777	protein autophosphorylation	22/1293	241/28943	0.001264706	0.008964343	0.006247656	22	4
GO:0006925	inflammatory cell apoptotic process	6/1293	28/28943	0.00126917	0.00897274	0.006253508	6	11
GO:0060445	branching involved in salivary gland morphogenesis	6/1293	28/28943	0.00126917	0.00897274	0.006253508	6	9
GO:0035924	cellular response to vascular endothelial growth factor stimulus	9/1293	60/28943	0.001306061	0.009221633	0.006426973	9	3
GO:1905954	positive regulation of lipid localization	14/1293	124/28943	0.001310012	0.009233583	0.006435302	14	10
GO:0009991	response to extracellular stimulus	33/1293	420/28943	0.001311128	0.009233583	0.006435302	33	3
GO:0018209	peptidyl-serine modification	29/1293	354/28943	0.001336494	0.00940012	0.006551368	29	4
GO:0031111	negative regulation of microtubule polymerization or depolymerization	8/1293	49/28943	0.001368366	0.009587319	0.006681836	8	2
GO:0070232	regulation of T cell apoptotic process	8/1293	49/28943	0.001368366	0.009587319	0.006681836	8	11
GO:1905521	regulation of macrophage migration	8/1293	49/28943	0.001368366	0.009587319	0.006681836	8	7
GO:0014909	smooth muscle cell migration	13/1293	111/28943	0.001373952	0.009614152	0.006700537	13	16
GO:0002720	positive regulation of cytokine production involved in immune response	11/1293	85/28943	0.001395567	0.009740486	0.006788585	11	7
GO:0045670	regulation of osteoclast differentiation	11/1293	85/28943	0.001395567	0.009740486	0.006788585	11	7
GO:2000116	regulation of cysteine-type endopeptidase activity	22/1293	243/28943	0.001406394	0.009803551	0.006832538	22	4
GO:0048662	negative regulation of smooth muscle cell proliferation	10/1293	73/28943	0.001467565	0.010135618	0.00706397	10	8
GO:0043405	regulation of MAP kinase activity	19/1293	198/28943	0.00147968	0.010184662	0.007098152	19	4
GO:0046434	organophosphate catabolic process	16/1293	154/28943	0.001499135	0.010305614	0.007182448	16	4
GO:0045862	positive regulation of proteolysis	29/1293	357/28943	0.00151848	0.010425497	0.007266	29	4
GO:0030900	forebrain development	32/1293	407/28943	0.001521563	0.010433572	0.007271628	32	9
GO:0030278	regulation of ossification	15/1293	140/28943	0.001528024	0.010464762	0.007293366	15	9
GO:0060236	regulation of mitotic spindle organization	7/1293	39/28943	0.001531574	0.010475964	0.007301173	7	2
GO:0002837	regulation of immune response to tumor cell	6/1293	29/28943	0.001540412	0.010497051	0.007315869	6	7
GO:0002888	positive regulation of myeloid leukocyte mediated immunity	6/1293	29/28943	0.001540412	0.010497051	0.007315869	6	7
GO:0006301	postreplication repair	6/1293	29/28943	0.001540412	0.010497051	0.007315869	6	4
GO:0051098	regulation of binding	32/1293	408/28943	0.001582304	0.010755739	0.007496161	32	15
GO:0031099	regeneration	16/1293	155/28943	0.001603954	0.010889373	0.007589296	16	9
GO:0060761	negative regulation of response to cytokine stimulus	10/1293	74/28943	0.001630162	0.011053588	0.007703745	10	7
GO:0050982	detection of mechanical stimulus	9/1293	62/28943	0.001655263	0.011209899	0.007812685	9	3
GO:0014910	regulation of smooth muscle cell migration	12/1293	100/28943	0.001678113	0.011350599	0.007910746	12	16
GO:0051053	negative regulation of DNA metabolic process	16/1293	156/28943	0.001714855	0.011579031	0.00806995	16	4
GO:0150063	visual system development	33/1293	427/28943	0.001716117	0.011579031	0.00806995	33	9
GO:1903076	regulation of protein localization to plasma membrane	13/1293	114/28943	0.001753762	0.011818457	0.008236817	13	10
GO:0006195	purine nucleotide catabolic process	7/1293	40/28943	0.001785848	0.011956015	0.008332687	7	4
GO:0006730	one-carbon metabolic process	7/1293	40/28943	0.001785848	0.011956015	0.008332687	7	4
GO:0032743	positive regulation of interleukin-2 production	7/1293	40/28943	0.001785848	0.011956015	0.008332687	7	9
GO:1903670	regulation of sprouting angiogenesis	7/1293	40/28943	0.001785848	0.011956015	0.008332687	7	9
GO:0045740	positive regulation of DNA replication	8/1293	51/28943	0.001785951	0.011956015	0.008332687	8	4
GO:0050679	positive regulation of epithelial cell proliferation	21/1293	232/28943	0.001787284	0.011956015	0.008332687	21	8
GO:0030104	water homeostasis	10/1293	75/28943	0.001807046	0.012058724	0.00840427	10	13
GO:0043954	cellular component maintenance	10/1293	75/28943	0.001807046	0.012058724	0.00840427	10	14
GO:0034123	positive regulation of toll-like receptor signaling pathway	6/1293	30/28943	0.001853573	0.012309162	0.008578811	6	7
GO:0039528	cytoplasmic pattern recognition receptor signaling pathway in response to virus	6/1293	30/28943	0.001853573	0.012309162	0.008578811	6	7
GO:0046641	positive regulation of alpha-beta T cell proliferation	6/1293	30/28943	0.001853573	0.012309162	0.008578811	6	7
GO:1901658	glycosyl compound catabolic process	6/1293	30/28943	0.001853573	0.012309162	0.008578811	6	4
GO:0015807	L-amino acid transport	9/1293	63/28943	0.00185592	0.012309813	0.008579266	9	10
GO:2001020	regulation of response to DNA damage stimulus	26/1293	313/28943	0.001901575	0.012597359	0.008779669	26	7
GO:0031396	regulation of protein ubiquitination	20/1293	218/28943	0.001935676	0.012792294	0.008915528	20	4
GO:0035265	organ growth	20/1293	218/28943	0.001935676	0.012792294	0.008915528	20	9
GO:0042060	wound healing	30/1293	380/28943	0.001970748	0.012994138	0.009056202	30	3
GO:0043542	endothelial cell migration	21/1293	234/28943	0.001984606	0.0130526	0.009096947	21	9
GO:0045580	regulation of T cell differentiation	18/1293	188/28943	0.001992938	0.013060768	0.00910264	18	7
GO:0110148	biomineralization	18/1293	188/28943	0.001992938	0.013060768	0.00910264	18	1
GO:0048880	sensory system development	33/1293	431/28943	0.001993008	0.013060768	0.00910264	33	9
GO:0060043	regulation of cardiac muscle cell proliferation	8/1293	52/28943	0.002029364	0.013256924	0.00923935	8	9
GO:0001738	morphogenesis of a polarized epithelium	11/1293	89/28943	0.002032472	0.013256924	0.00923935	11	9
GO:0014032	neural crest cell development	11/1293	89/28943	0.002032472	0.013256924	0.00923935	11	9
GO:0002446	neutrophil mediated immunity	7/1293	41/28943	0.002071683	0.013305459	0.009273176	7	7
GO:0006636	unsaturated fatty acid biosynthetic process	7/1293	41/28943	0.002071683	0.013305459	0.009273176	7	4
GO:0006953	acute-phase response	7/1293	41/28943	0.002071683	0.013305459	0.009273176	7	3
GO:0007431	salivary gland development	7/1293	41/28943	0.002071683	0.013305459	0.009273176	7	9
GO:0032733	positive regulation of interleukin-10 production	7/1293	41/28943	0.002071683	0.013305459	0.009273176	7	9
GO:0033561	regulation of water loss via skin	7/1293	41/28943	0.002071683	0.013305459	0.009273176	7	13
GO:0046330	positive regulation of JNK cascade	12/1293	103/28943	0.002162679	0.013873596	0.009669137	12	7
GO:0048146	positive regulation of fibroblast proliferation	10/1293	77/28943	0.002207305	0.014143292	0.009857099	10	8
GO:0032941	secretion by tissue	8/1293	53/28943	0.002298131	0.014690857	0.010238723	8	10
GO:0050798	activated T cell proliferation	8/1293	53/28943	0.002298131	0.014690857	0.010238723	8	7
GO:1904950	negative regulation of establishment of protein localization	15/1293	146/28943	0.002314965	0.014766658	0.010291551	15	10
GO:0002707	negative regulation of lymphocyte mediated immunity	9/1293	65/28943	0.002315386	0.014766658	0.010291551	9	7
GO:0007601	visual perception	16/1293	161/28943	0.002370402	0.015089333	0.010516439	16	9
GO:1904064	positive regulation of cation transmembrane transport	18/1293	191/28943	0.002371496	0.015089333	0.010516439	18	10
GO:0001892	embryonic placenta development	13/1293	118/28943	0.002391276	0.01511195	0.010532201	13	9
GO:0038061	NIK/NF-kappaB signaling	13/1293	118/28943	0.002391276	0.01511195	0.010532201	13	3
GO:0009126	purine nucleoside monophosphate metabolic process	7/1293	42/28943	0.002391621	0.01511195	0.010532201	7	4
GO:0038084	vascular endothelial growth factor signaling pathway	7/1293	42/28943	0.002391621	0.01511195	0.010532201	7	3
GO:0060338	regulation of type I interferon-mediated signaling pathway	7/1293	42/28943	0.002391621	0.01511195	0.010532201	7	7
GO:0090175	regulation of establishment of planar polarity	7/1293	42/28943	0.002391621	0.01511195	0.010532201	7	9
GO:0060420	regulation of heart growth	11/1293	91/28943	0.002429745	0.015300021	0.010663276	11	9
GO:0038034	signal transduction in absence of ligand	10/1293	78/28943	0.002432569	0.015300021	0.010663276	10	1
GO:0046635	positive regulation of alpha-beta T cell activation	10/1293	78/28943	0.002432569	0.015300021	0.010663276	10	7
GO:0097192	extrinsic apoptotic signaling pathway in absence of ligand	10/1293	78/28943	0.002432569	0.015300021	0.010663276	10	11
GO:0001667	ameboidal-type cell migration	35/1293	471/28943	0.002438022	0.015316711	0.010674908	35	16
GO:0009994	oocyte differentiation	9/1293	66/28943	0.002576728	0.016044204	0.011181931	9	9
GO:0060038	cardiac muscle cell proliferation	9/1293	66/28943	0.002576728	0.016044204	0.011181931	9	9
GO:0046634	regulation of alpha-beta T cell activation	13/1293	119/28943	0.002577276	0.016044204	0.011181931	13	7
GO:0031667	response to nutrient levels	30/1293	387/28943	0.002588315	0.016093536	0.011216313	30	3
GO:0035272	exocrine system development	8/1293	54/28943	0.002594024	0.016093536	0.011216313	8	9
GO:0038066	p38MAPK cascade	8/1293	54/28943	0.002594024	0.016093536	0.011216313	8	3
GO:0002825	regulation of T-helper 1 type immune response	6/1293	32/28943	0.002621698	0.016228427	0.011310324	6	7
GO:0036297	interstrand cross-link repair	6/1293	32/28943	0.002621698	0.016228427	0.011310324	6	4
GO:0043242	negative regulation of protein-containing complex disassembly	11/1293	92/28943	0.002650698	0.016389402	0.011422515	11	2
GO:0006887	exocytosis	32/1293	422/28943	0.002680482	0.016554851	0.011537824	32	10
GO:0042092	type 2 immune response	7/1293	43/28943	0.002748272	0.016870667	0.01175793	7	7
GO:1901568	fatty acid derivative metabolic process	7/1293	43/28943	0.002748272	0.016870667	0.01175793	7	4
GO:0030203	glycosaminoglycan metabolic process	12/1293	106/28943	0.002755956	0.016870667	0.01175793	12	4
GO:0009100	glycoprotein metabolic process	28/1293	355/28943	0.00276534	0.016870667	0.01175793	28	4
GO:0001649	osteoblast differentiation	20/1293	225/28943	0.002798532	0.017034003	0.011871767	20	9
GO:2001056	positive regulation of cysteine-type endopeptidase activity	15/1293	149/28943	0.002819622	0.017143299	0.01194794	15	4
GO:0032386	regulation of intracellular transport	27/1293	339/28943	0.002847141	0.017291405	0.012051162	27	10
GO:0050891	multicellular organismal water homeostasis	9/1293	67/28943	0.002860893	0.017355662	0.012095945	9	13
GO:0001654	eye development	32/1293	424/28943	0.002881197	0.017459481	0.012168302	32	9
GO:0055081	anion homeostasis	8/1293	55/28943	0.002918864	0.017668168	0.012313745	8	13
GO:0032414	positive regulation of ion transmembrane transporter activity	14/1293	135/28943	0.002924529	0.017682899	0.012324012	14	10
GO:2000107	negative regulation of leukocyte apoptotic process	10/1293	80/28943	0.002938304	0.017746578	0.012368393	10	11
GO:1902806	regulation of cell cycle G1/S phase transition	18/1293	195/28943	0.002968287	0.0179079	0.012480825	18	2
GO:0070167	regulation of biomineral tissue development	12/1293	107/28943	0.002980784	0.017943731	0.012505797	12	9
GO:1904427	positive regulation of calcium ion transmembrane transport	12/1293	107/28943	0.002980784	0.017943731	0.012505797	12	10
GO:0019233	sensory perception of pain	15/1293	150/28943	0.003006745	0.018060271	0.012587019	15	9
GO:0045598	regulation of fat cell differentiation	15/1293	150/28943	0.003006745	0.018060271	0.012587019	15	9
GO:0010952	positive regulation of peptidase activity	17/1293	180/28943	0.003018111	0.018108665	0.012620748	17	4
GO:0010721	negative regulation of cell development	19/1293	211/28943	0.003049542	0.018197486	0.012682651	19	9
GO:0030307	positive regulation of cell growth	19/1293	211/28943	0.003049542	0.018197486	0.012682651	19	14
GO:0043281	regulation of cysteine-type endopeptidase activity involved in apoptotic process	19/1293	211/28943	0.003049542	0.018197486	0.012682651	19	4
GO:0002834	regulation of response to tumor cell	6/1293	33/28943	0.003084927	0.018368574	0.01280189	6	3
GO:0051642	centrosome localization	6/1293	33/28943	0.003084927	0.018368574	0.01280189	6	10
GO:0060348	bone development	22/1293	259/28943	0.003111572	0.018507092	0.012898429	22	9
GO:0097028	dendritic cell differentiation	7/1293	44/28943	0.003144315	0.018681535	0.013020006	7	7
GO:0050771	negative regulation of axonogenesis	9/1293	68/28943	0.00316924	0.018788823	0.01309478	9	9
GO:0097006	regulation of plasma lipoprotein particle levels	9/1293	68/28943	0.00316924	0.018788823	0.01309478	9	1
GO:0006874	cellular calcium ion homeostasis	24/1293	292/28943	0.003180499	0.018835166	0.013127079	24	13
GO:0006022	aminoglycan metabolic process	13/1293	122/28943	0.003207476	0.018974389	0.01322411	13	4
GO:0043010	camera-type eye development	29/1293	376/28943	0.003245378	0.019177873	0.013365927	29	9
GO:0033157	regulation of intracellular protein transport	20/1293	228/28943	0.003256519	0.019222945	0.01339734	20	10
GO:0070169	positive regulation of biomineral tissue development	8/1293	56/28943	0.00327452	0.019308376	0.01345688	8	9
GO:1990778	protein localization to cell periphery	29/1293	377/28943	0.003370183	0.019851068	0.013835107	29	10
GO:1902115	regulation of organelle assembly	19/1293	213/28943	0.00338421	0.019912257	0.013877752	19	2
GO:0006937	regulation of muscle contraction	16/1293	167/28943	0.00341964	0.020072434	0.013989387	16	9
GO:0021543	pallium development	16/1293	167/28943	0.00341964	0.020072434	0.013989387	16	9
GO:0061138	morphogenesis of a branching epithelium	20/1293	229/28943	0.003422438	0.020072434	0.013989387	20	9
GO:0002064	epithelial cell development	21/1293	245/28943	0.003430708	0.020099392	0.014008175	21	9
GO:0110149	regulation of biomineralization	12/1293	109/28943	0.00347501	0.020337169	0.014173892	12	1
GO:0008154	actin polymerization or depolymerization	18/1293	198/28943	0.003493741	0.02042495	0.014235071	18	2
GO:1901224	positive regulation of NIK/NF-kappaB signaling	9/1293	69/28943	0.003503161	0.020458162	0.014258218	9	7
GO:0050709	negative regulation of protein secretion	10/1293	82/28943	0.003524544	0.020539196	0.014314694	10	10
GO:1901880	negative regulation of protein depolymerization	10/1293	82/28943	0.003524544	0.020539196	0.014314694	10	2
GO:0010466	negative regulation of peptidase activity	22/1293	262/28943	0.003574036	0.020766268	0.014472951	22	4
GO:0006820	anion transport	36/1293	500/28943	0.003578738	0.020766268	0.014472951	36	10
GO:0010935	regulation of macrophage cytokine production	7/1293	45/28943	0.003582485	0.020766268	0.014472951	7	7
GO:0034331	cell junction maintenance	7/1293	45/28943	0.003582485	0.020766268	0.014472951	7	14
GO:0046006	regulation of activated T cell proliferation	7/1293	45/28943	0.003582485	0.020766268	0.014472951	7	7
GO:0010631	epithelial cell migration	26/1293	328/28943	0.003586596	0.020768096	0.014474225	26	9
GO:0043094	cellular metabolic compound salvage	6/1293	34/28943	0.003606571	0.020839661	0.014524102	6	4
GO:0061842	microtubule organizing center localization	6/1293	34/28943	0.003606571	0.020839661	0.014524102	6	10
GO:0050768	negative regulation of neurogenesis	16/1293	168/28943	0.003626986	0.020935513	0.014590905	16	9
GO:0009116	nucleoside metabolic process	8/1293	57/28943	0.003662903	0.021009857	0.014642719	8	4
GO:0110151	positive regulation of biomineralization	8/1293	57/28943	0.003662903	0.021009857	0.014642719	8	1
GO:0002286	T cell activation involved in immune response	13/1293	124/28943	0.003693302	0.021051819	0.014671965	13	7
GO:0032963	collagen metabolic process	13/1293	124/28943	0.003693302	0.021051819	0.014671965	13	4
GO:0002312	B cell activation involved in immune response	11/1293	96/28943	0.003702066	0.021079817	0.014691478	11	7
GO:0046916	cellular transition metal ion homeostasis	12/1293	110/28943	0.003745785	0.021306586	0.014849523	12	13
GO:0008625	extrinsic apoptotic signaling pathway via death domain receptors	10/1293	83/28943	0.003850536	0.021856982	0.015233119	10	11
GO:0046785	microtubule polymerization	10/1293	83/28943	0.003850536	0.021856982	0.015233119	10	2
GO:0008347	glial cell migration	9/1293	70/28943	0.003864078	0.021911125	0.015270854	9	9
GO:0030308	negative regulation of cell growth	18/1293	200/28943	0.003885156	0.021988949	0.015325093	18	2
GO:0090132	epithelium migration	26/1293	330/28943	0.00388584	0.021988949	0.015325093	26	9
GO:0001578	microtubule bundle formation	13/1293	125/28943	0.003957647	0.022372152	0.015592164	13	2
GO:0046486	glycerolipid metabolic process	29/1293	382/28943	0.004057002	0.022857363	0.01593033	29	4
GO:0009261	ribonucleotide catabolic process	7/1293	46/28943	0.004065566	0.022857363	0.01593033	7	4
GO:0033028	myeloid cell apoptotic process	7/1293	46/28943	0.004065566	0.022857363	0.01593033	7	11
GO:0072523	purine-containing compound catabolic process	7/1293	46/28943	0.004065566	0.022857363	0.01593033	7	4
GO:1905039	carboxylic acid transmembrane transport	14/1293	140/28943	0.004069638	0.022857363	0.01593033	14	10
GO:0071248	cellular response to metal ion	16/1293	170/28943	0.004072721	0.022857363	0.01593033	16	3
GO:2000045	regulation of G1/S transition of mitotic cell cycle	16/1293	170/28943	0.004072721	0.022857363	0.01593033	16	2
GO:0098754	detoxification	8/1293	58/28943	0.004085963	0.022883154	0.015948305	8	3
GO:0045444	fat cell differentiation	22/1293	265/28943	0.004092676	0.022883154	0.015948305	22	9
GO:1903169	regulation of calcium ion transmembrane transport	18/1293	201/28943	0.004094044	0.022883154	0.015948305	18	10
GO:1905475	regulation of protein localization to membrane	18/1293	201/28943	0.004094044	0.022883154	0.015948305	18	10
GO:0001763	morphogenesis of a branching structure	21/1293	249/28943	0.00413872	0.023109259	0.016105887	21	9
GO:0016358	dendrite development	25/1293	315/28943	0.004168727	0.023211291	0.016176998	25	9
GO:0001556	oocyte maturation	6/1293	35/28943	0.004190928	0.023211291	0.016176998	6	9
GO:0001958	endochondral ossification	6/1293	35/28943	0.004190928	0.023211291	0.016176998	6	9
GO:0009112	nucleobase metabolic process	6/1293	35/28943	0.004190928	0.023211291	0.016176998	6	4
GO:0036075	replacement ossification	6/1293	35/28943	0.004190928	0.023211291	0.016176998	6	9
GO:0043243	positive regulation of protein-containing complex disassembly	6/1293	35/28943	0.004190928	0.023211291	0.016176998	6	14
GO:0045672	positive regulation of osteoclast differentiation	6/1293	35/28943	0.004190928	0.023211291	0.016176998	6	7
GO:2000406	positive regulation of T cell migration	6/1293	35/28943	0.004190928	0.023211291	0.016176998	6	7
GO:0090130	tissue migration	26/1293	332/28943	0.004205812	0.023270176	0.016218038	26	9
GO:0002688	regulation of leukocyte chemotaxis	13/1293	126/28943	0.004237076	0.023419474	0.01632209	13	7
GO:0001913	T cell mediated cytotoxicity	9/1293	71/28943	0.004253444	0.023462545	0.016352108	9	7
GO:0010569	regulation of double-strand break repair via homologous recombination	9/1293	71/28943	0.004253444	0.023462545	0.016352108	9	7
GO:0034612	response to tumor necrosis factor	18/1293	202/28943	0.004312109	0.023738292	0.016544289	18	3
GO:0051495	positive regulation of cytoskeleton organization	18/1293	202/28943	0.004312109	0.023738292	0.016544289	18	2
GO:2001233	regulation of apoptotic signaling pathway	30/1293	401/28943	0.004329717	0.02381127	0.016595151	30	7
GO:1903825	organic acid transmembrane transport	14/1293	141/28943	0.004337375	0.023829431	0.016607808	14	10
GO:0008643	carbohydrate transport	15/1293	156/28943	0.004356053	0.023884088	0.0166459	15	10
GO:2001235	positive regulation of apoptotic signaling pathway	15/1293	156/28943	0.004356053	0.023884088	0.0166459	15	7
GO:0051090	regulation of DNA-binding transcription factor activity	32/1293	436/28943	0.004375364	0.023959089	0.016698172	32	4
GO:0006644	phospholipid metabolic process	28/1293	367/28943	0.004382867	0.023959089	0.016698172	28	4
GO:0051604	protein maturation	28/1293	367/28943	0.004382867	0.023959089	0.016698172	28	4
GO:0007612	learning	17/1293	187/28943	0.004454494	0.024181539	0.016853208	17	9
GO:0034219	carbohydrate transmembrane transport	13/1293	127/28943	0.0045322	0.024570689	0.017124424	13	10
GO:0006575	cellular modified amino acid metabolic process	18/1293	203/28943	0.00453965	0.024570689	0.017124424	18	4
GO:0048771	tissue remodeling	18/1293	203/28943	0.00453965	0.024570689	0.017124424	18	9
GO:0051961	negative regulation of nervous system development	16/1293	172/28943	0.00456236	0.024644849	0.01717611	16	9
GO:2001022	positive regulation of response to DNA damage stimulus	16/1293	172/28943	0.00456236	0.024644849	0.01717611	16	7
GO:0014855	striated muscle cell proliferation	10/1293	85/28943	0.004573834	0.024682464	0.017202325	10	8
GO:0043277	apoptotic cell clearance	7/1293	47/28943	0.004596386	0.02475534	0.017253115	7	10
GO:0045910	negative regulation of DNA recombination	7/1293	47/28943	0.004596386	0.02475534	0.017253115	7	4
GO:0051224	negative regulation of protein transport	14/1293	142/28943	0.004619206	0.024847965	0.017317671	14	10
GO:0032368	regulation of lipid transport	15/1293	157/28943	0.004622666	0.024847965	0.017317671	15	10
GO:0045639	positive regulation of myeloid cell differentiation	12/1293	113/28943	0.004661349	0.025031305	0.017445448	12	7
GO:0048864	stem cell development	11/1293	99/28943	0.004690456	0.025064625	0.01746867	11	9
GO:1903320	regulation of protein modification by small protein conjugation or removal	21/1293	252/28943	0.004746056	0.025336993	0.017658496	21	4
GO:0051056	regulation of small GTPase mediated signal transduction	20/1293	236/28943	0.004792403	0.025559484	0.01781356	20	7
GO:0000731	DNA synthesis involved in DNA repair	6/1293	36/28943	0.004842325	0.02565771	0.017882018	6	4
GO:0001779	natural killer cell differentiation	6/1293	36/28943	0.004842325	0.02565771	0.017882018	6	7
GO:0009154	purine ribonucleotide catabolic process	6/1293	36/28943	0.004842325	0.02565771	0.017882018	6	4
GO:0010573	vascular endothelial growth factor production	6/1293	36/28943	0.004842325	0.02565771	0.017882018	6	9
GO:0032816	positive regulation of natural killer cell activation	6/1293	36/28943	0.004842325	0.02565771	0.017882018	6	7
GO:0033273	response to vitamin	6/1293	36/28943	0.004842325	0.02565771	0.017882018	6	3
GO:0019882	antigen processing and presentation	13/1293	128/28943	0.004843643	0.02565771	0.017882018	13	7
GO:1901293	nucleoside phosphate biosynthetic process	22/1293	269/28943	0.00488043	0.025827574	0.018000404	22	4
GO:0032411	positive regulation of transporter activity	14/1293	143/28943	0.004915663	0.025988896	0.018112837	14	10
GO:0051259	protein complex oligomerization	21/1293	253/28943	0.004964197	0.026218336	0.018272744	21	14
GO:0014015	positive regulation of gliogenesis	10/1293	86/28943	0.004973434	0.026218336	0.018272744	10	9
GO:0048041	focal adhesion assembly	10/1293	86/28943	0.004973434	0.026218336	0.018272744	10	14
GO:0042113	B cell activation	32/1293	440/28943	0.005000481	0.026325674	0.018347553	32	7
GO:0007156	homophilic cell adhesion via plasma membrane adhesion molecules	12/1293	114/28943	0.005003418	0.026325674	0.018347553	12	6
GO:0002548	monocyte chemotaxis	8/1293	60/28943	0.00504409	0.026507655	0.018474383	8	7
GO:0022898	regulation of transmembrane transporter activity	24/1293	303/28943	0.005047693	0.026507655	0.018474383	24	10
GO:0001936	regulation of endothelial cell proliferation	16/1293	174/28943	0.005099015	0.026751494	0.018644326	16	8
GO:0002763	positive regulation of myeloid leukocyte differentiation	9/1293	73/28943	0.005123466	0.026854026	0.018715785	9	7
GO:0046632	alpha-beta T cell differentiation	13/1293	129/28943	0.005172038	0.02705678	0.018857093	13	7
GO:2000278	regulation of DNA biosynthetic process	13/1293	129/28943	0.005172038	0.02705678	0.018857093	13	4
GO:0002347	response to tumor cell	7/1293	48/28943	0.005177806	0.027061085	0.018860094	7	3
GO:0009101	glycoprotein biosynthetic process	23/1293	287/28943	0.005191571	0.027107136	0.018892189	23	4
GO:0120034	positive regulation of plasma membrane bounded cell projection assembly	12/1293	115/28943	0.005365195	0.027827819	0.019394465	12	2
GO:0031397	negative regulation of protein ubiquitination	10/1293	87/28943	0.005399898	0.027981292	0.019501427	10	4
GO:0015711	organic anion transport	27/1293	356/28943	0.005488173	0.028411808	0.019801474	27	10
GO:0001935	endothelial cell proliferation	17/1293	191/28943	0.005500147	0.028434773	0.019817479	17	8
GO:0010977	negative regulation of neuron projection development	15/1293	160/28943	0.005503002	0.028434773	0.019817479	15	2
GO:0043406	positive regulation of MAP kinase activity	13/1293	130/28943	0.00551803	0.028485529	0.019852853	13	7
GO:0033005	positive regulation of mast cell activation	6/1293	37/28943	0.005565106	0.028674447	0.019984518	6	7
GO:0060071	Wnt signaling pathway, planar cell polarity pathway	6/1293	37/28943	0.005565106	0.028674447	0.019984518	6	9
GO:0010812	negative regulation of cell-substrate adhesion	8/1293	61/28943	0.005583219	0.028686735	0.019993083	8	6
GO:0046470	phosphatidylcholine metabolic process	8/1293	61/28943	0.005583219	0.028686735	0.019993083	8	4
GO:0060760	positive regulation of response to cytokine stimulus	8/1293	61/28943	0.005583219	0.028686735	0.019993083	8	7
GO:0001655	urogenital system development	29/1293	391/28943	0.005591495	0.028702309	0.020003937	29	9
GO:0019724	B cell mediated immunity	23/1293	289/28943	0.005637728	0.028912507	0.020150434	23	7
GO:0007589	body fluid secretion	12/1293	116/28943	0.005747462	0.029447669	0.020523412	12	10
GO:0010799	regulation of peptidyl-threonine phosphorylation	7/1293	49/28943	0.005812713	0.029754131	0.020736999	7	4
GO:0001824	blastocyst development	15/1293	161/28943	0.005824844	0.029788361	0.020760856	15	9
GO:0043525	positive regulation of neuron apoptotic process	10/1293	88/28943	0.00585442	0.029883758	0.020827342	10	11
GO:0120192	tight junction assembly	10/1293	88/28943	0.00585442	0.029883758	0.020827342	10	14
GO:0014033	neural crest cell differentiation	11/1293	102/28943	0.005877292	0.029970014	0.020887458	11	9
GO:0034976	response to endoplasmic reticulum stress	21/1293	257/28943	0.00592131	0.029973551	0.020889923	21	3
GO:0007254	JNK cascade	16/1293	177/28943	0.005999228	0.03031189	0.021125727	16	3
GO:0009612	response to mechanical stimulus	16/1293	177/28943	0.005999228	0.03031189	0.021125727	16	3
GO:0050688	regulation of defense response to virus	9/1293	75/28943	0.00612535	0.03089209	0.021530094	9	7
GO:1990874	vascular associated smooth muscle cell proliferation	9/1293	75/28943	0.00612535	0.03089209	0.021530094	9	8
GO:0060078	regulation of postsynaptic membrane potential	12/1293	117/28943	0.006151009	0.030921756	0.02155077	12	13
GO:0072659	protein localization to plasma membrane	24/1293	308/28943	0.006157692	0.030921756	0.02155077	24	10
GO:0032653	regulation of interleukin-10 production	8/1293	62/28943	0.006165138	0.030921756	0.02155077	8	9
GO:0045778	positive regulation of ossification	8/1293	62/28943	0.006165138	0.030921756	0.02155077	8	9
GO:0048599	oocyte development	8/1293	62/28943	0.006165138	0.030921756	0.02155077	8	9
GO:1903078	positive regulation of protein localization to plasma membrane	8/1293	62/28943	0.006165138	0.030921756	0.02155077	8	10
GO:0072089	stem cell proliferation	14/1293	147/28943	0.006258645	0.031362003	0.021857598	14	8
GO:0010827	regulation of glucose transmembrane transport	10/1293	89/28943	0.006338211	0.0317273	0.02211219	10	10
GO:0002768	immune response-regulating cell surface receptor signaling pathway	27/1293	360/28943	0.006343141	0.0317273	0.02211219	27	7
GO:0046686	response to cadmium ion	6/1293	38/28943	0.006363614	0.031800634	0.0221633	6	3
GO:0043270	positive regulation of ion transport	26/1293	343/28943	0.006386886	0.031887813	0.022224058	26	10
GO:1901652	response to peptide	31/1293	430/28943	0.006405489	0.031939241	0.022259901	31	3
GO:0007416	synapse assembly	17/1293	194/28943	0.006408861	0.031939241	0.022259901	17	9
GO:0045861	negative regulation of proteolysis	27/1293	361/28943	0.00657333	0.032715788	0.022801112	27	4
GO:0051897	positive regulation of protein kinase B signaling	12/1293	118/28943	0.006576639	0.032715788	0.022801112	12	7
GO:0032412	regulation of ion transmembrane transporter activity	23/1293	293/28943	0.006625375	0.032928296	0.022949218	23	10
GO:1904019	epithelial cell apoptotic process	14/1293	148/28943	0.006636482	0.032953568	0.022966831	14	11
GO:0031214	biomineral tissue development	16/1293	179/28943	0.006667743	0.033078776	0.023054094	16	9
GO:0046847	filopodium assembly	9/1293	76/28943	0.006679621	0.033107685	0.023074242	9	14
GO:0001755	neural crest cell migration	8/1293	63/28943	0.006791934	0.03360349	0.023419792	8	9
GO:0043457	regulation of cellular respiration	8/1293	63/28943	0.006791934	0.03360349	0.023419792	8	4
GO:1900407	regulation of cellular response to oxidative stress	10/1293	90/28943	0.006852497	0.033872504	0.02360728	10	7
GO:0015850	organic hydroxy compound transport	23/1293	294/28943	0.006893332	0.034012905	0.023705131	23	10
GO:0042593	glucose homeostasis	23/1293	294/28943	0.006893332	0.034012905	0.023705131	23	13
GO:0001890	placenta development	16/1293	180/28943	0.007023805	0.034600745	0.024114823	16	9
GO:0043547	positive regulation of GTPase activity	21/1293	261/28943	0.007025115	0.034600745	0.024114823	21	15
GO:0043467	regulation of generation of precursor metabolites and energy	14/1293	149/28943	0.007032305	0.034605011	0.024117797	14	4
GO:0033500	carbohydrate homeostasis	23/1293	295/28943	0.007170122	0.03525149	0.024568357	23	13
GO:0031668	cellular response to extracellular stimulus	20/1293	245/28943	0.007189426	0.035282993	0.024590313	20	3
GO:0072593	reactive oxygen species metabolic process	20/1293	245/28943	0.007189426	0.035282993	0.024590313	20	4
GO:0031114	regulation of microtubule depolymerization	6/1293	39/28943	0.007242167	0.035443955	0.024702495	6	2
GO:0033032	regulation of myeloid cell apoptotic process	6/1293	39/28943	0.007242167	0.035443955	0.024702495	6	11
GO:0043029	T cell homeostasis	7/1293	51/28943	0.007254611	0.035443955	0.024702495	7	7
GO:0046456	icosanoid biosynthetic process	7/1293	51/28943	0.007254611	0.035443955	0.024702495	7	4
GO:0046640	regulation of alpha-beta T cell proliferation	7/1293	51/28943	0.007254611	0.035443955	0.024702495	7	7
GO:0080164	regulation of nitric oxide metabolic process	9/1293	77/28943	0.007271545	0.035494998	0.024738069	9	4
GO:0007018	microtubule-based movement	31/1293	434/28943	0.007282799	0.035518248	0.024754273	31	1
GO:0051348	negative regulation of transferase activity	21/1293	262/28943	0.007325831	0.035538568	0.024768435	21	15
GO:0046209	nitric oxide metabolic process	10/1293	91/28943	0.007398515	0.035669319	0.024859561	10	4
GO:0060079	excitatory postsynaptic potential	10/1293	91/28943	0.007398515	0.035669319	0.024859561	10	13
GO:0031345	negative regulation of cell projection organization	18/1293	213/28943	0.007405568	0.035671889	0.024861352	18	2
GO:0046328	regulation of JNK cascade	14/1293	150/28943	0.007446701	0.035803969	0.024953405	14	7
GO:0006303	double-strand break repair via nonhomologous end joining	8/1293	64/28943	0.007465703	0.035803969	0.024953405	8	4
GO:0008652	cellular amino acid biosynthetic process	8/1293	64/28943	0.007465703	0.035803969	0.024953405	8	4
GO:0014911	positive regulation of smooth muscle cell migration	8/1293	64/28943	0.007465703	0.035803969	0.024953405	8	16
GO:0032613	interleukin-10 production	8/1293	64/28943	0.007465703	0.035803969	0.024953405	8	9
GO:0015749	monosaccharide transmembrane transport	12/1293	120/28943	0.007497411	0.035924549	0.025037443	12	10
GO:0014013	regulation of gliogenesis	13/1293	135/28943	0.007535204	0.036074047	0.025141634	13	9
GO:0072001	renal system development	26/1293	348/28943	0.007650479	0.036593901	0.025503944	26	9
GO:0051928	positive regulation of calcium ion transport	14/1293	151/28943	0.007880265	0.037660094	0.026247023	14	10
GO:0002704	negative regulation of leukocyte mediated immunity	9/1293	78/28943	0.007902715	0.037701534	0.026275903	9	7
GO:0006721	terpenoid metabolic process	9/1293	78/28943	0.007902715	0.037701534	0.026275903	9	4
GO:0009165	nucleotide biosynthetic process	21/1293	264/28943	0.007958764	0.037935849	0.026439209	21	4
GO:0010934	macrophage cytokine production	7/1293	52/28943	0.008067427	0.038353571	0.026730338	7	7
GO:0045581	negative regulation of T cell differentiation	7/1293	52/28943	0.008067427	0.038353571	0.026730338	7	7
GO:0060251	regulation of glial cell proliferation	7/1293	52/28943	0.008067427	0.038353571	0.026730338	7	9
GO:0071356	cellular response to tumor necrosis factor	16/1293	183/28943	0.008184529	0.038805543	0.027045338	16	3
GO:0090497	mesenchymal cell migration	8/1293	65/28943	0.008188555	0.038805543	0.027045338	8	16
GO:0006284	base-excision repair	6/1293	40/28943	0.008205046	0.038805543	0.027045338	6	4
GO:0051647	nucleus localization	6/1293	40/28943	0.008205046	0.038805543	0.027045338	6	10
GO:0098703	calcium ion import across plasma membrane	6/1293	40/28943	0.008205046	0.038805543	0.027045338	6	10
GO:2000403	positive regulation of lymphocyte migration	6/1293	40/28943	0.008205046	0.038805543	0.027045338	6	7
GO:0051651	maintenance of location in cell	19/1293	232/28943	0.008362936	0.039351255	0.027425669	19	10
GO:0021761	limbic system development	11/1293	107/28943	0.008366894	0.039351255	0.027425669	11	9
GO:0016311	dephosphorylation	26/1293	351/28943	0.008502666	0.03966461	0.02764406	26	4
GO:0030856	regulation of epithelial cell differentiation	15/1293	168/28943	0.008525711	0.039694291	0.027664746	15	9
GO:0021766	hippocampus development	9/1293	79/28943	0.008574735	0.039694291	0.027664746	9	9
GO:0045453	bone resorption	9/1293	79/28943	0.008574735	0.039694291	0.027664746	9	13
GO:0045669	positive regulation of osteoblast differentiation	9/1293	79/28943	0.008574735	0.039694291	0.027664746	9	9
GO:0071347	cellular response to interleukin-1	9/1293	79/28943	0.008574735	0.039694291	0.027664746	9	3
GO:0006486	protein glycosylation	17/1293	200/28943	0.008590546	0.039694291	0.027664746	17	4
GO:0043413	macromolecule glycosylation	17/1293	200/28943	0.008590546	0.039694291	0.027664746	17	4
GO:2001057	reactive nitrogen species metabolic process	10/1293	93/28943	0.008590763	0.039694291	0.027664746	10	4
GO:0051146	striated muscle cell differentiation	25/1293	334/28943	0.008596077	0.039694291	0.027664746	25	9
GO:0006936	muscle contraction	24/1293	317/28943	0.008661618	0.039929547	0.027828706	24	9
GO:0032409	regulation of transporter activity	24/1293	317/28943	0.008661618	0.039929547	0.027828706	24	15
GO:0031503	protein-containing complex localization	18/1293	217/28943	0.008899326	0.040917458	0.028517227	18	10
GO:0006024	glycosaminoglycan biosynthetic process	7/1293	53/28943	0.008945363	0.040917458	0.028517227	7	4
GO:0007520	myoblast fusion	7/1293	53/28943	0.008945363	0.040917458	0.028517227	7	9
GO:0002534	cytokine production involved in inflammatory response	8/1293	66/28943	0.0089626	0.040917458	0.028517227	8	9
GO:0070265	necrotic cell death	8/1293	66/28943	0.0089626	0.040917458	0.028517227	8	11
GO:0097553	calcium ion transmembrane import into cytosol	16/1293	185/28943	0.009039997	0.041188065	0.028705825	16	10
GO:0060419	heart growth	12/1293	123/28943	0.009064826	0.041266828	0.028760718	12	9
GO:0071214	cellular response to abiotic stimulus	25/1293	336/28943	0.009229297	0.041895334	0.029198752	25	3
GO:0104004	cellular response to environmental stimulus	25/1293	336/28943	0.009229297	0.041895334	0.029198752	25	3
GO:0120193	tight junction organization	10/1293	94/28943	0.009239519	0.041895334	0.029198752	10	14
GO:0007099	centriole replication	6/1293	41/28943	0.00925648	0.041895334	0.029198752	6	2
GO:0034110	regulation of homotypic cell-cell adhesion	6/1293	41/28943	0.00925648	0.041895334	0.029198752	6	6
GO:0071827	plasma lipoprotein particle organization	6/1293	41/28943	0.00925648	0.041895334	0.029198752	6	9
GO:1901031	regulation of response to reactive oxygen species	6/1293	41/28943	0.00925648	0.041895334	0.029198752	6	3
GO:2000573	positive regulation of DNA biosynthetic process	9/1293	80/28943	0.009289212	0.042008735	0.029277787	9	4
GO:0030522	intracellular receptor signaling pathway	18/1293	218/28943	0.009308174	0.042025025	0.02928914	18	1
GO:0048639	positive regulation of developmental growth	18/1293	218/28943	0.009308174	0.042025025	0.02928914	18	9
GO:0010950	positive regulation of endopeptidase activity	15/1293	170/28943	0.009456727	0.042660521	0.029732046	15	4
GO:0046620	regulation of organ growth	12/1293	124/28943	0.009640346	0.043453027	0.030284379	12	9
GO:0006470	protein dephosphorylation	20/1293	252/28943	0.009662544	0.043517233	0.030329127	20	4
GO:0016064	immunoglobulin mediated immune response	22/1293	286/28943	0.009756311	0.043903401	0.030598265	22	7
GO:0006692	prostanoid metabolic process	7/1293	54/28943	0.009891307	0.044212472	0.030813671	7	4
GO:0006693	prostaglandin metabolic process	7/1293	54/28943	0.009891307	0.044212472	0.030813671	7	4
GO:0009161	ribonucleoside monophosphate metabolic process	7/1293	54/28943	0.009891307	0.044212472	0.030813671	7	4
GO:0032715	negative regulation of interleukin-6 production	7/1293	54/28943	0.009891307	0.044212472	0.030813671	7	9
GO:0048247	lymphocyte chemotaxis	7/1293	54/28943	0.009891307	0.044212472	0.030813671	7	7
GO:2000351	regulation of endothelial cell apoptotic process	7/1293	54/28943	0.009891307	0.044212472	0.030813671	7	11
GO:0032388	positive regulation of intracellular transport	16/1293	187/28943	0.00996511	0.044404791	0.030947707	16	10
GO:0090596	sensory organ morphogenesis	24/1293	321/28943	0.010013986	0.044586276	0.031074192	24	9
GO:0060485	mesenchyme development	23/1293	304/28943	0.010094579	0.044908567	0.031298811	23	9
GO:0006220	pyrimidine nucleotide metabolic process	6/1293	42/28943	0.010400623	0.04615751	0.032169256	6	4
GO:0018149	peptide cross-linking	6/1293	42/28943	0.010400623	0.04615751	0.032169256	6	4
GO:1900744	regulation of p38MAPK cascade	6/1293	42/28943	0.010400623	0.04615751	0.032169256	6	7
GO:0010951	negative regulation of endopeptidase activity	16/1293	188/28943	0.010454961	0.046361061	0.032311119	16	4
GO:0050708	regulation of protein secretion	23/1293	305/28943	0.010471773	0.046398009	0.032336871	23	10
GO:0030258	lipid modification	18/1293	221/28943	0.010625595	0.047041471	0.032785328	18	4
GO:0070555	response to interleukin-1	10/1293	96/28943	0.010648664	0.047105491	0.032829946	10	3
GO:0006801	superoxide metabolic process	8/1293	68/28943	0.010672711	0.047135655	0.032850969	8	4
GO:0061082	myeloid leukocyte cytokine production	8/1293	68/28943	0.010672711	0.047135655	0.032850969	8	7
GO:0072521	purine-containing compound metabolic process	33/1293	483/28943	0.010818644	0.047545402	0.033136541	33	4
GO:0002711	positive regulation of T cell mediated immunity	9/1293	82/28943	0.010851992	0.047619968	0.033188509	9	7
GO:0001961	positive regulation of cytokine-mediated signaling pathway	7/1293	55/28943	0.010908122	0.047675115	0.033226943	7	7
GO:0002823	negative regulation of adaptive immune response based on somatic recombination of immune receptors built from immunoglobulin superfamily domains	7/1293	55/28943	0.010908122	0.047675115	0.033226943	7	7
GO:0007129	homologous chromosome pairing at meiosis	7/1293	55/28943	0.010908122	0.047675115	0.033226943	7	2
GO:0031113	regulation of microtubule polymerization	7/1293	55/28943	0.010908122	0.047675115	0.033226943	7	2
GO:0072698	protein localization to microtubule cytoskeleton	7/1293	55/28943	0.010908122	0.047675115	0.033226943	7	10
GO:0022612	gland morphogenesis	14/1293	157/28943	0.010918225	0.047681189	0.033231176	14	9
GO:1901888	regulation of cell junction assembly	18/1293	222/28943	0.011096279	0.048366815	0.033709021	18	2
GO:0007043	cell-cell junction assembly	14/1293	158/28943	0.011503099	0.049499964	0.034498763	14	14
GO:0042692	muscle cell differentiation	31/1293	449/28943	0.011506571	0.049499964	0.034498763	31	9
GO:0043280	positive regulation of cysteine-type endopeptidase activity involved in apoptotic process	12/1293	127/28943	0.011538081	0.049596525	0.034566061	12	4
GO:0008654	phospholipid biosynthetic process	18/1293	223/28943	0.011583368	0.049752111	0.034674495	18	4
GO:1901343	negative regulation of vasculature development	11/1293	112/28943	0.011605066	0.04976212	0.034681471	11	9
GO:1905477	positive regulation of protein localization to membrane	11/1293	112/28943	0.011605066	0.04976212	0.034681471	11	10
GO:0050994	regulation of lipid catabolic process	8/1293	69/28943	0.01161298	0.04976212	0.034681471	8	4
GO:0007616	long-term memory	6/1293	43/28943	0.011641545	0.049845488	0.034739574	6	9
GO:0071496	cellular response to external stimulus	23/1293	308/28943	0.011672069	0.049937108	0.034803429	23	3
GO:0055021	regulation of cardiac muscle tissue growth	9/1293	83/28943	0.01170352	0.05003255	0.034869946	9	9
GO:0003012	muscle system process	30/1293	432/28943	0.011848283	0.050611871	0.035273701	30	9
GO:0030834	regulation of actin filament depolymerization	7/1293	56/28943	0.011998637	0.051214149	0.035693456	7	2
GO:0043122	regulation of I-kappaB kinase/NF-kappaB signaling	16/1293	191/28943	0.012039436	0.05134824	0.03578691	16	7
GO:0030183	B cell differentiation	15/1293	175/28943	0.012137487	0.051726111	0.036050266	15	7
GO:1901222	regulation of NIK/NF-kappaB signaling	10/1293	98/28943	0.012215183	0.051961095	0.036214036	10	3
GO:1903321	negative regulation of protein modification by small protein conjugation or removal	10/1293	98/28943	0.012215183	0.051961095	0.036214036	10	4
GO:0071241	cellular response to inorganic substance	19/1293	241/28943	0.012229674	0.051961095	0.036214036	19	3
GO:0043123	positive regulation of I-kappaB kinase/NF-kappaB signaling	12/1293	128/28943	0.012230609	0.051961095	0.036214036	12	7
GO:0000723	telomere maintenance	13/1293	144/28943	0.012591985	0.053336516	0.03717263	13	2
GO:0034109	homotypic cell-cell adhesion	9/1293	84/28943	0.012603952	0.053336516	0.03717263	9	6
GO:1903510	mucopolysaccharide metabolic process	9/1293	84/28943	0.012603952	0.053336516	0.03717263	9	4
GO:0010810	regulation of cell-substrate adhesion	18/1293	225/28943	0.012608296	0.053336516	0.03717263	18	6
GO:0070085	glycosylation	18/1293	225/28943	0.012608296	0.053336516	0.03717263	18	4
GO:0071677	positive regulation of mononuclear cell migration	8/1293	70/28943	0.012612838	0.053336516	0.03717263	8	7
GO:0090087	regulation of peptide transport	19/1293	242/28943	0.012734814	0.053810737	0.037503136	19	10
GO:0007613	memory	14/1293	160/28943	0.01274584	0.053815768	0.037506642	14	9
GO:0003014	renal system process	12/1293	129/28943	0.012954565	0.054060455	0.037677175	12	9
GO:0045840	positive regulation of mitotic nuclear division	6/1293	44/28943	0.012983213	0.054060455	0.037677175	6	2
GO:0048147	negative regulation of fibroblast proliferation	6/1293	44/28943	0.012983213	0.054060455	0.037677175	6	8
GO:0050691	regulation of defense response to virus by host	6/1293	44/28943	0.012983213	0.054060455	0.037677175	6	7
GO:0098534	centriole assembly	6/1293	44/28943	0.012983213	0.054060455	0.037677175	6	2
GO:0002532	production of molecular mediator involved in inflammatory response	10/1293	99/28943	0.013060658	0.054060455	0.037677175	10	9
GO:0019226	transmission of nerve impulse	10/1293	99/28943	0.013060658	0.054060455	0.037677175	10	9
GO:1901019	regulation of calcium ion transmembrane transporter activity	10/1293	99/28943	0.013060658	0.054060455	0.037677175	10	10
GO:1902882	regulation of response to oxidative stress	10/1293	99/28943	0.013060658	0.054060455	0.037677175	10	7
GO:2001237	negative regulation of extrinsic apoptotic signaling pathway	10/1293	99/28943	0.013060658	0.054060455	0.037677175	10	7
GO:0048477	oogenesis	11/1293	114/28943	0.013138901	0.054248779	0.037808427	11	9
GO:0035567	non-canonical Wnt signaling pathway	7/1293	57/28943	0.013165639	0.054248779	0.037808427	7	1
GO:0043536	positive regulation of blood vessel endothelial cell migration	7/1293	57/28943	0.013165639	0.054248779	0.037808427	7	9
GO:0072527	pyrimidine-containing compound metabolic process	7/1293	57/28943	0.013165639	0.054248779	0.037808427	7	4
GO:0072577	endothelial cell apoptotic process	7/1293	57/28943	0.013165639	0.054248779	0.037808427	7	11
GO:1901607	alpha-amino acid biosynthetic process	7/1293	57/28943	0.013165639	0.054248779	0.037808427	7	4
GO:0006650	glycerophospholipid metabolic process	21/1293	277/28943	0.013236048	0.054497859	0.037982022	21	4
GO:0099003	vesicle-mediated transport in synapse	20/1293	260/28943	0.013281373	0.054617465	0.038065381	20	10
GO:0090316	positive regulation of intracellular protein transport	13/1293	145/28943	0.013285059	0.054617465	0.038065381	13	10
GO:1903034	regulation of response to wounding	15/1293	177/28943	0.013362578	0.054894915	0.038258749	15	7
GO:2000377	regulation of reactive oxygen species metabolic process	14/1293	161/28943	0.013404982	0.055027804	0.038351364	14	4
GO:0030336	negative regulation of cell migration	23/1293	312/28943	0.013441715	0.055137229	0.038427628	23	16
GO:0006809	nitric oxide biosynthetic process	9/1293	85/28943	0.013554888	0.055518222	0.038693159	9	4
GO:0034103	regulation of tissue remodeling	9/1293	85/28943	0.013554888	0.055518222	0.038693159	9	9
GO:0016101	diterpenoid metabolic process	8/1293	71/28943	0.013674349	0.055923795	0.038975821	8	4
GO:2001244	positive regulation of intrinsic apoptotic signaling pathway	8/1293	71/28943	0.013674349	0.055923795	0.038975821	8	7
GO:0050864	regulation of B cell activation	21/1293	278/28943	0.013735894	0.056133542	0.039122004	21	7
GO:0006665	sphingolipid metabolic process	13/1293	146/28943	0.014007082	0.057199069	0.039864617	13	4
GO:0051924	regulation of calcium ion transport	22/1293	296/28943	0.014107143	0.05756472	0.040119456	22	10
GO:0002429	immune response-activating cell surface receptor signaling pathway	25/1293	349/28943	0.014330792	0.05798358	0.040411378	25	7
GO:0051445	regulation of meiotic cell cycle	7/1293	58/28943	0.014411869	0.05798358	0.040411378	7	2
GO:0070229	negative regulation of lymphocyte apoptotic process	7/1293	58/28943	0.014411869	0.05798358	0.040411378	7	11
GO:0006509	membrane protein ectodomain proteolysis	6/1293	45/28943	0.014429479	0.05798358	0.040411378	6	4
GO:0032660	regulation of interleukin-17 production	6/1293	45/28943	0.014429479	0.05798358	0.040411378	6	9
GO:0042554	superoxide anion generation	6/1293	45/28943	0.014429479	0.05798358	0.040411378	6	4
GO:0071825	protein-lipid complex subunit organization	6/1293	45/28943	0.014429479	0.05798358	0.040411378	6	14
GO:0010469	regulation of signaling receptor activity	13/1293	147/28943	0.014758796	0.058984574	0.041109017	13	15
GO:0032371	regulation of sterol transport	8/1293	72/28943	0.01479955	0.058984574	0.041109017	8	10
GO:0032374	regulation of cholesterol transport	8/1293	72/28943	0.01479955	0.058984574	0.041109017	8	10
GO:1904705	regulation of vascular associated smooth muscle cell proliferation	8/1293	72/28943	0.01479955	0.058984574	0.041109017	8	8
GO:0002757	immune response-activating signal transduction	25/1293	350/28943	0.014801594	0.058984574	0.041109017	25	7
GO:1904035	regulation of epithelial cell apoptotic process	11/1293	116/28943	0.014821599	0.058984574	0.041109017	11	11
GO:1904659	glucose transmembrane transport	11/1293	116/28943	0.014821599	0.058984574	0.041109017	11	10
GO:0014066	regulation of phosphatidylinositol 3-kinase signaling	10/1293	101/28943	0.014882417	0.059140586	0.041217748	10	3
GO:0032370	positive regulation of lipid transport	10/1293	101/28943	0.014882417	0.059140586	0.041217748	10	10
GO:0046822	regulation of nucleocytoplasmic transport	12/1293	132/28943	0.015323738	0.060411738	0.042103672	12	10
GO:0031669	cellular response to nutrient levels	17/1293	213/28943	0.015351774	0.060478696	0.042150338	17	3
GO:0034655	nucleobase-containing compound catabolic process	28/1293	405/28943	0.015462878	0.060872565	0.042424843	28	4
GO:0002637	regulation of immunoglobulin production	9/1293	87/28943	0.015614609	0.061425693	0.042810343	9	7
GO:0001822	kidney development	24/1293	334/28943	0.015630391	0.061443608	0.042822828	24	9
GO:0006939	smooth muscle contraction	11/1293	117/28943	0.015721377	0.061697229	0.042999589	11	9
GO:0008645	hexose transmembrane transport	11/1293	117/28943	0.015721377	0.061697229	0.042999589	11	10
GO:0044380	protein localization to cytoskeleton	7/1293	59/28943	0.015740009	0.061697229	0.042999589	7	10
GO:1902808	positive regulation of cell cycle G1/S phase transition	7/1293	59/28943	0.015740009	0.061697229	0.042999589	7	2
GO:0097061	dendritic spine organization	10/1293	102/28943	0.015861235	0.062083461	0.043268771	10	14
GO:0099565	chemical synaptic transmission, postsynaptic	10/1293	102/28943	0.015861235	0.062083461	0.043268771	10	1
GO:0002269	leukocyte activation involved in inflammatory response	6/1293	46/28943	0.015984065	0.062366186	0.043465815	6	7
GO:0032373	positive regulation of sterol transport	6/1293	46/28943	0.015984065	0.062366186	0.043465815	6	10
GO:0032376	positive regulation of cholesterol transport	6/1293	46/28943	0.015984065	0.062366186	0.043465815	6	10
GO:0032768	regulation of monooxygenase activity	6/1293	46/28943	0.015984065	0.062366186	0.043465815	6	15
GO:0045428	regulation of nitric oxide biosynthetic process	8/1293	73/28943	0.015990453	0.062366186	0.043465815	8	4
GO:0045017	glycerolipid biosynthetic process	17/1293	214/28943	0.016007033	0.062386384	0.043479892	17	4
GO:0002444	myeloid leukocyte mediated immunity	12/1293	133/28943	0.016182139	0.062979137	0.043893008	12	7
GO:2000779	regulation of double-strand break repair	12/1293	133/28943	0.016182139	0.062979137	0.043893008	12	7
GO:0030879	mammary gland development	14/1293	165/28943	0.016308307	0.063380013	0.044172396	14	9
GO:1990845	adaptive thermogenesis	14/1293	165/28943	0.016308307	0.063380013	0.044172396	14	4
GO:0032200	telomere organization	13/1293	149/28943	0.016354271	0.063513533	0.044265453	13	2
GO:0006513	protein monoubiquitination	9/1293	88/28943	0.016726529	0.064683792	0.045081059	9	4
GO:0002820	negative regulation of adaptive immune response	7/1293	60/28943	0.017152678	0.066098207	0.046066829	7	7
GO:0006023	aminoglycan biosynthetic process	7/1293	60/28943	0.017152678	0.066098207	0.046066829	7	4
GO:0030042	actin filament depolymerization	7/1293	60/28943	0.017152678	0.066098207	0.046066829	7	2
GO:1900015	regulation of cytokine production involved in inflammatory response	7/1293	60/28943	0.017152678	0.066098207	0.046066829	7	9
GO:1902475	L-alpha-amino acid transmembrane transport	7/1293	60/28943	0.017152678	0.066098207	0.046066829	7	10
GO:0015833	peptide transport	23/1293	320/28943	0.017619974	0.067851159	0.04728854	23	10
GO:1900087	positive regulation of G1/S transition of mitotic cell cycle	6/1293	47/28943	0.017650555	0.067921124	0.047337302	6	2
GO:0007229	integrin-mediated signaling pathway	10/1293	104/28943	0.017961016	0.068681119	0.047866977	10	1
GO:0046718	viral entry into host cell	10/1293	104/28943	0.017961016	0.068681119	0.047866977	10	5
GO:0033003	regulation of mast cell activation	7/1293	61/28943	0.018652423	0.070585102	0.049193949	7	7
GO:0090276	regulation of peptide hormone secretion	18/1293	235/28943	0.018849461	0.071183057	0.049610691	18	10
GO:0046849	bone remodeling	10/1293	105/28943	0.019084452	0.072020774	0.050194534	10	9
GO:0032620	interleukin-17 production	6/1293	48/28943	0.019432376	0.073283228	0.051074395	6	9
GO:0030041	actin filament polymerization	14/1293	169/28943	0.019669204	0.074125265	0.051661249	14	2
GO:0031102	neuron projection regeneration	7/1293	62/28943	0.020241714	0.076021041	0.0529825	7	9
GO:0031122	cytoplasmic microtubule organization	7/1293	62/28943	0.020241714	0.076021041	0.0529825	7	2
GO:0050873	brown fat cell differentiation	7/1293	62/28943	0.020241714	0.076021041	0.0529825	7	9
GO:0051058	negative regulation of small GTPase mediated signal transduction	7/1293	62/28943	0.020241714	0.076021041	0.0529825	7	1
GO:0051785	positive regulation of nuclear division	7/1293	62/28943	0.020241714	0.076021041	0.0529825	7	2
GO:0043433	negative regulation of DNA-binding transcription factor activity	14/1293	170/28943	0.020585709	0.077238475	0.053830986	14	4
GO:2000146	negative regulation of cell motility	23/1293	325/28943	0.020709992	0.077513733	0.054022825	23	16
GO:0046942	carboxylic acid transport	21/1293	290/28943	0.020976624	0.078443755	0.054671	21	10
GO:0051260	protein homooligomerization	15/1293	187/28943	0.020987145	0.078443755	0.054671	15	14
GO:0035966	response to topologically incorrect protein	12/1293	138/28943	0.021028169	0.078462858	0.054684313	12	3
GO:0046883	regulation of hormone secretion	22/1293	308/28943	0.021219976	0.078938195	0.055015597	22	10
GO:0048469	cell maturation	17/1293	221/28943	0.02122041	0.078938195	0.055015597	17	9
GO:0010332	response to gamma radiation	6/1293	49/28943	0.021332795	0.079141052	0.055156977	6	3
GO:0016601	Rac protein signal transduction	6/1293	49/28943	0.021332795	0.079141052	0.055156977	6	1
GO:0021772	olfactory bulb development	6/1293	49/28943	0.021332795	0.079141052	0.055156977	6	9
GO:0060421	positive regulation of heart growth	6/1293	49/28943	0.021332795	0.079141052	0.055156977	6	9
GO:0009267	cellular response to starvation	14/1293	171/28943	0.021533988	0.079833323	0.055639453	14	3
GO:0030072	peptide hormone secretion	21/1293	291/28943	0.021692579	0.080366819	0.05601127	21	10
GO:0015914	phospholipid transport	9/1293	92/28943	0.021756911	0.080496159	0.056101413	9	10
GO:0043297	apical junction assembly	9/1293	92/28943	0.021756911	0.080496159	0.056101413	9	14
GO:0070098	chemokine-mediated signaling pathway	7/1293	63/28943	0.021922936	0.081055612	0.056491321	7	3
GO:0046700	heterocycle catabolic process	29/1293	436/28943	0.022178752	0.081946072	0.057111922	29	4
GO:0002791	regulation of peptide secretion	18/1293	240/28943	0.022751755	0.083430447	0.058146451	18	10
GO:0044409	entry into host	10/1293	108/28943	0.022763461	0.083430447	0.058146451	10	12
GO:0045833	negative regulation of lipid metabolic process	10/1293	108/28943	0.022763461	0.083430447	0.058146451	10	4
GO:0002262	myeloid cell homeostasis	16/1293	206/28943	0.022966116	0.084060594	0.058585628	16	7
GO:0032271	regulation of protein polymerization	16/1293	206/28943	0.022966116	0.084060594	0.058585628	16	2
GO:0006919	activation of cysteine-type endopeptidase activity involved in apoptotic process	8/1293	78/28943	0.022998313	0.084065977	0.05858938	8	4
GO:1901657	glycosyl compound metabolic process	8/1293	78/28943	0.022998313	0.084065977	0.05858938	8	4
GO:0043367	CD4-positive, alpha-beta T cell differentiation	9/1293	93/28943	0.02316757	0.084571677	0.058941826	9	7
GO:0055072	iron ion homeostasis	9/1293	93/28943	0.02316757	0.084571677	0.058941826	9	13
GO:0030177	positive regulation of Wnt signaling pathway	12/1293	140/28943	0.023241004	0.084726697	0.059049866	12	7
GO:0045621	positive regulation of lymphocyte differentiation	12/1293	140/28943	0.023241004	0.084726697	0.059049866	12	7
GO:0090257	regulation of muscle system process	19/1293	258/28943	0.023284527	0.084828849	0.05912106	19	9
GO:0009914	hormone transport	26/1293	383/28943	0.023353142	0.084972088	0.05922089	26	10
GO:1901021	positive regulation of calcium ion transmembrane transporter activity	6/1293	50/28943	0.023354901	0.084972088	0.05922089	6	10
GO:0016525	negative regulation of angiogenesis	10/1293	109/28943	0.024096625	0.086804959	0.060498301	10	9
GO:0034446	substrate adhesion-dependent cell spreading	10/1293	109/28943	0.024096625	0.086804959	0.060498301	10	9
GO:0015748	organophosphate ester transport	11/1293	125/28943	0.024456999	0.08798731	0.061322334	11	10
GO:0035710	CD4-positive, alpha-beta T cell activation	11/1293	125/28943	0.024456999	0.08798731	0.061322334	11	7
GO:0048002	antigen processing and presentation of peptide antigen	8/1293	79/28943	0.024623505	0.088528132	0.061699258	8	7
GO:0072522	purine-containing compound biosynthetic process	17/1293	225/28943	0.024730464	0.088854299	0.061926578	17	4
GO:0099173	postsynapse organization	16/1293	208/28943	0.02485715	0.089250869	0.062202966	16	14
GO:1902041	regulation of extrinsic apoptotic signaling pathway via death domain receptors	6/1293	51/28943	0.025501607	0.091504782	0.06377382	6	11
GO:0030168	platelet activation	9/1293	95/28943	0.026182482	0.093457626	0.065134845	9	7
GO:0031960	response to corticosteroid	9/1293	95/28943	0.026182482	0.093457626	0.065134845	9	3
GO:0043535	regulation of blood vessel endothelial cell migration	9/1293	95/28943	0.026182482	0.093457626	0.065134845	9	9
GO:0009988	cell-cell recognition	8/1293	80/28943	0.026327315	0.093852161	0.065409814	8	1
GO:2000242	negative regulation of reproductive process	8/1293	80/28943	0.026327315	0.093852161	0.065409814	8	1
GO:0044270	cellular nitrogen compound catabolic process	29/1293	443/28943	0.02665908	0.094856245	0.066109606	29	4
GO:0099175	regulation of postsynapse organization	10/1293	111/28943	0.026930041	0.094856245	0.066109606	10	13
GO:0106027	neuron projection organization	10/1293	111/28943	0.026930041	0.094856245	0.066109606	10	14
GO:2000181	negative regulation of blood vessel morphogenesis	10/1293	111/28943	0.026930041	0.094856245	0.066109606	10	9
GO:0048762	mesenchymal cell differentiation	18/1293	245/28943	0.027240853	0.095430186	0.066509611	18	9
GO:0042461	photoreceptor cell development	7/1293	66/28943	0.027540662	0.0963571	0.06715562	7	9
GO:0060612	adipose tissue development	7/1293	66/28943	0.027540662	0.0963571	0.06715562	7	9
GO:0021988	olfactory lobe development	6/1293	52/28943	0.02777563	0.096993139	0.067598904	6	9
GO:0045773	positive regulation of axon extension	6/1293	52/28943	0.02777563	0.096993139	0.067598904	6	9
GO:1904407	positive regulation of nitric oxide metabolic process	6/1293	52/28943	0.02777563	0.096993139	0.067598904	6	4
GO:0055088	lipid homeostasis	14/1293	177/28943	0.027925606	0.097392554	0.067877274	14	13
GO:2001242	regulation of intrinsic apoptotic signaling pathway	14/1293	177/28943	0.027925606	0.097392554	0.067877274	14	7
GO:0042886	amide transport	24/1293	353/28943	0.028027719	0.09768642	0.068082083	24	10
GO:0002790	peptide secretion	21/1293	299/28943	0.028118533	0.097940554	0.0682592	21	10
GO:0030301	cholesterol transport	10/1293	112/28943	0.02843249	0.098971109	0.068977441	10	10
