# Supplementary material for: Metabolic deficiencies underlie reduced plasmacytoid dendritic cell IFN-I production following viral infection
Source: Nat Commun. 2025 Feb 7;16:1460. doi: 10.1038/s41467-025-56603-5 (PMC11805920; doi:10.1038/s41467-025-56603-5)
Supplement: Supplementary file 8 — Supplementary Data 6 [file 41467_2025_56603_MOESM8_ESM.csv]

Name	logFC	AveExpr	t	P.Value	adj.P.Val	B
0610040B10Rik	1.061636348	4.333618824	4.152504288	0.00123311	0.092663641	-0.799007514
4930523C07Rik	-1.044802835	5.862982994	-4.231526427	0.00106781	0.086051913	-0.659601576
4933411K20Rik	1.170894661	5.729867476	4.871033766	0.000342376	0.042919609	0.44164824
Alpk1	1.217919193	5.668831226	4.274449872	0.000987794	0.080887546	-0.584150664
Atxn1	-1.928481524	5.806989822	-5.319146349	0.000159297	0.028883923	1.18000187
C330018D20Rik	-1.288482161	5.066541951	-5.019670084	0.000264828	0.040135233	0.689818429
Ccl3	-1.957544843	10.00172128	-7.337414093	7.15524952442621e-06	0.003086575	4.120492011
Ccna2	-1.176985692	7.535689259	-4.303367323	0.000937405	0.078019794	-0.533431501
Ccnj	1.064277026	6.686551954	4.340955452	0.000875857	0.075349452	-0.467642689
Ccr5	1.615466874	8.137349324	6.485325978	2.47903613338006e-05	0.008990048	2.956429805
Cd4	-1.524225722	8.157774695	-6.320202221	3.18937243571155e-05	0.009908356	2.717899624
Cd80	-1.052818886	5.255870718	-4.374405078	0.000824605	0.072809031	-0.409231396
Cd81	-1.601337614	8.107449541	-5.826475302	6.92809210597152e-05	0.016694809	1.979073506
Cenpe	-1.146605992	5.207626176	-4.073095713	0.00142596	0.095888711	-0.939714097
Cep350	-1.304572555	7.39860438	-4.503573063	0.000654133	0.062075396	-0.184904198
Cpeb2	-1.018491875	6.188268466	-4.097158991	0.001364439	0.095346504	-0.897012657
Cspp1	-1.721889065	5.407358699	-5.737836987	7.99209000182246e-05	0.017266315	1.842361479
Ctse	-3.169760268	9.127197864	-11.63391579	4.55293119214873e-08	4.62304633250783e-05	8.543990717
Cxcr3	1.257892925	8.790474294	4.080983558	0.001405485	0.095346504	-0.925710843
Cyb5a	-1.058677028	7.88315674	-4.213223875	0.001103939	0.088262987	-0.691832956
Dennd5b	-1.557271201	5.251084445	-5.458656211	0.000126245	0.025135041	1.403721872
Dusp4	-1.304918848	5.483099801	-5.274169104	0.000171798	0.029536829	1.107241474
E2f8	-1.154382265	6.230844991	-4.445078011	0.000726284	0.066438633	-0.28624603
Eaf2	-1.237085317	6.994703477	-5.000227584	0.000273829	0.040143321	0.657536664
Ect2	-0.984464865	5.531589631	-4.05340894	0.001478414	0.098761923	-0.974688648
Enpp1	-1.368331085	7.411238012	-5.597071424	0.000100503	0.020410152	1.622715458
F11r	-1.295057439	4.958639915	-5.321780753	0.000158595	0.028883923	1.184254048
Fastkd1	1.267322394	5.615320129	5.278147947	0.000170652	0.029536829	1.113690495
Fkbp11	-1.193816216	6.832923107	-4.893954418	0.000329018	0.041760582	0.480122849
Foxo3	1.047260255	7.907891436	4.142482864	0.001255885	0.092663641	-0.816731464
Gemin6	-1.229859646	4.532307463	-4.920635293	0.000314151	0.040378304	0.524815859
Gfra3	-1.701165373	6.15067748	-6.982023446	1.18772367623365e-05	0.004638518	3.648407401
Gm10767	1.139347008	4.647861879	4.578210481	0.000572732	0.060372659	-0.056209972
Gm10777	1.457400373	4.535833842	5.961634089	5.58369457919051e-05	0.01453765	2.18515317
Gm15417	-1.279739195	5.355601028	-5.261656508	0.000175456	0.029536829	1.08694508
Gpatch8	-1.441189059	7.854995356	-5.893510646	6.2230919636566e-05	0.015412019	2.081644057
Gpm6b	-1.47743945	7.836037014	-6.043607049	4.90498028259548e-05	0.013460857	2.308734386
Havcr1	2.120825333	7.007806259	4.951260866	0.000297947	0.040143321	0.57599179
Hepacam2	-1.022422942	4.158174508	-4.234534185	0.00106199	0.086051913	-0.654308166
Hpse	1.092298472	9.204785811	4.534848377	0.000618651	0.060372659	-0.130892501
Hsd11b1	-3.734266948	7.087240951	-13.37838405	9e-09	2.27751761519472e-05	9.815735773
I830127L07Rik	-1.543775218	6.525369203	-4.631597666	0.000521021	0.056281328	0.035409205
Igfbp7	-2.066747899	6.660913446	-8.458812953	1.59881684772059e-06	0.001475853	5.491027153
Ighv1-55	-1.991821974	9.93253801	-4.336417713	0.000883059	0.075349452	-0.475576493
Ighv1-63	-1.945460638	3.922472221	-4.091536585	0.001378564	0.095346504	-0.906985079
Ighv2-4	-2.349412583	10.49734575	-7.044870558	1.08463649985989e-05	0.00440536	3.73327017
Igj	-1.272678909	10.0040303	-5.27785839	0.000170735	0.029536829	1.113221253
Igkv10-96	-1.972271746	9.949357802	-5.785614442	7.39872386707566e-05	0.016694809	1.916205047
Igkv12-46	-1.294614014	11.27791636	-4.734325552	0.000434732	0.049598503	0.210653156
Igkv19-93	-3.553069661	8.513944503	-6.425863067	2.71332211497289e-05	0.009183691	2.871024674
Igkv2-112	-3.508357181	6.587935994	-11.71235964	4.21390750828805e-08	4.62304633250783e-05	8.60651483
Igkv2-137	-2.999489243	8.548832363	-12.47723769	2.02611073563478e-08	3.42885473493926e-05	9.188817838
Igkv4-55	-2.014561726	7.690175927	-7.60087801	4.96480707739634e-06	0.002653297	4.458420612
Igkv4-57	-3.464159881	9.30561201	-12.9430302	1.32165663913775e-08	2.68402030276094e-05	9.520438799
Igkv4-91	-2.945667093	8.080584947	-6.443602367	2.6410684848314e-05	0.009183691	2.896561097
Igkv6-14	-1.711063277	10.45332411	-6.337365688	3.10639243367169e-05	0.009908356	2.742892357
Igkv8-30	-1.337650912	7.744346095	-4.549674	0.000602535	0.060372659	-0.105331653
Igkv9-124	-4.464895719	8.197785263	-11.71088563	4.22002205830128e-08	4.62304633250783e-05	8.605344936
Igkv9-129	-1.785344593	7.946759773	-6.237751663	3.622e-05	0.010817	2.597192646
Kdm7a	-1.036587564	6.745489948	-4.079812008	0.001408507	0.095346504	-0.927790328
Kif11	-1.225703	6.794887807	-4.6968439	0.000464348	0.052388769	0.146875495
Klk1b11	-1.995918891	5.123985554	-8.235370144	2.13032796189493e-06	0.001634795	5.23177711
Lap3	-1.131256711	6.908441931	-4.526652708	0.000627751	0.060372659	-0.14503446
Ldhb	1.133526328	6.003646594	4.683758218	0.000475176	0.053021318	0.124565066
LOC238440	-6.871628846	5.49277127	-22.36654077	1.87408717744655e-11	1.90294811997922e-07	13.73241564
LOC435333	-1.07111114	10.22113289	-4.11142543	0.001329264	0.095346504	-0.871721692
LOC637260	-3.809601187	8.403482698	-15.2764031	1.86991055838486e-09	6.329e-06	10.95583795
Lta	-1.881350597	5.681074239	-7.720831226	4.21556103085385e-06	0.002378045	4.608954467
Ltn1	-1.337023636	6.458514445	-5.421803806	0.000134207	0.02620656	1.344915506
Mastl	-1.167766326	4.104027754	-4.088457926	0.001386363	0.095346504	-0.912446923
Mgst1	-1.493797436	4.331910842	-4.146864277	0.001245875	0.092663641	-0.80898126
Mgst3	0.993944816	5.861133833	4.140968695	0.001259364	0.092663641	-0.819410286
Mir103-2	1.232756562	4.434373245	5.119643038	0.000223189	0.035410365	0.854938489
Mir15a	-0.998327507	5.318175995	-4.1570535	0.001222913	0.092663641	-0.790965007
Mir186	-1.244829191	3.653135304	-4.452170145	0.000717113	0.066196041	-0.27393693
Mir20a	1.546814373	3.596645331	6.313952646	3.22016685663296e-05	0.009908356	2.708787753
Mir23a	1.144265988	5.919127009	4.559202784	0.000592408	0.060372659	-0.08891768
Mki67	-1.358665582	7.803014773	-5.209569406	0.000191583	0.031376387	1.002201741
Myc	-1.264184195	7.795572616	-5.254976448	0.000177442	0.029536829	1.07609981
Mycbp	-1.213403599	6.990705037	-5.037525459	0.000256834	0.039513438	0.719416585
Olfr172	1.308051356	3.09875607	4.806707509	0.000382978	0.046294705	0.333277501
Pgam2	-2.413845065	7.62972445	-8.38702143	1.75221092613477e-06	0.001482663	5.408453365
Pilra	-1.394380587	5.282790729	-5.604787826	9.92413050002479e-05	0.020410152	1.634836216
Pilrb1	-1.313764993	6.095963283	-4.971721785	0.00028761	0.040143321	0.610107592
Pnck	1.327117423	6.418580395	5.010596564	0.00026899	0.040143321	0.674759842
Prdx4	-1.475024454	8.074413209	-6.01934745	5.09626619365333e-05	0.01361776	2.272271529
Prg3	-3.79029949	6.225385372	-15.33831802	1.78201320497556e-09	6.329e-06	10.98937688
Prr11	-1.196221627	7.615890593	-4.934397841	0.000306758	0.040143321	0.547829903
Rab11fip2	1.043148425	4.521786607	4.346164924	0.000867663	0.075301249	-0.458537293
Rnpep	1.046306725	6.344953119	4.143318862	0.001253969	0.092663641	-0.815252536
Rnu73b	1.212652805	4.774583443	4.749223829	0.000423513	0.04942931	0.235951082
Rpp40	-1.027591285	5.290271092	-4.193586359	0.001144111	0.090138446	-0.726453772
Rqcd1	-1.015999453	7.470415948	-4.119730292	0.001309219	0.095346504	-0.857008047
Selm	-1.197002426	6.29069523	-4.93136931	0.000308369	0.040143321	0.542767841
Sfn	-1.489155389	5.89094515	-4.52514991	0.000629435	0.060372659	-0.147628509
Slamf9	1.077013736	9.567183971	4.464816972	0.000701056	0.065307527	-0.252002136
Sowahc	-0.984878939	7.081765046	-4.103369151	0.001349011	0.095346504	-0.88600118
Spic	-1.814121512	6.025272117	-4.832799494	0.000365935	0.045313397	0.377304206
Swap70	-1.187984905	6.957393084	-4.941064456	0.000303243	0.040143321	0.55896826
Tigit	-1.96662375	6.753540428	-7.454882123	6.0729254765887e-06	0.002802931	4.272410223
Tlr7	-2.965782591	7.095875452	-12.05221102	3.02870278297504e-08	4.39334972261836e-05	8.871259145
Tm4sf5	-1.202952956	6.146013815	-4.985666575	0.00028078	0.040143321	0.633324136
Tmem154	-1.114644082	6.675897938	-4.41665479	0.000764278	0.06869629	-0.335637576
Tnf	-1.881956822	9.361863681	-7.803833774	3.76818353700145e-06	0.002250714	4.711918793
Tnpo3	-1.463478267	5.067022627	-4.951764058	0.000297688	0.040143321	0.576831516
Top2a	-1.216494018	7.701215739	-4.976477892	0.000285261	0.040143321	0.618029137
Tram2	-1.409548337	7.912040707	-5.104381775	0.000229074	0.035784859	0.829827332
Tspan2	-1.249000706	6.219616317	-4.646614981	0.000507368	0.055395878	0.061114288
Txndc5	-1.03711273	8.715534502	-4.318259027	0.000912502	0.07657476	-0.50734837
Ube2v2	0.977808932	5.747464362	4.045498433	0.001500047	0.099552115	-0.988751885
