# Supplementary material for: Metabolic deficiencies underlie reduced plasmacytoid dendritic cell IFN-I production following viral infection
Source: Nat Commun. 2025 Feb 7;16:1460. doi: 10.1038/s41467-025-56603-5 (PMC11805920; doi:10.1038/s41467-025-56603-5)
Supplement: Supplementary file 11 — Source data [file 41467_2025_56603_MOESM11_ESM.xlsx]

## Sheet: Fig. 2a - ECAR Trace
Fig. 2a
	Time (Min)	Uninfected						Clone 13
	1.52878	4.03325	5.32033	4.8617	4.28876	6.60865	3.19872	1.5076	0.413267	3.37305	2.46182	1.19041	1.41629
	8.02845	3.27969	5.15715	5.04534	4.55351	6.1716	2.99812	2.49269	0.643166	3.04627	2.67157	0.812604	1.12731
	14.5307	3.46904	5.26271	4.44088	4.1101	5.98225	2.90194	3.19236	1.25	3.35886	2.34407	0.651632	1.13433
	21.1144	4.16346	5.59485	4.4882	4.19748	6.14898	3.34715	2.44732	1.5598	3.25294	2.70115	0.863646	1.25087
	27.6207	2.95979	4.64076	3.77862	3.52281	5.16001	2.83658	1.85967	1.61335	2.72349	2.12586	0.725226	0.86689
	34.1279	3.17147	4.96674	3.99153	3.55804	5.45034	3.25709	2.03865	1.66072	3.05215	2.50067	1.3085	1.63984
	40.713	8.52378	13.4898	8.66188	9.45783	12.7591	7.74711	5.59713	5.00925	4.60955	5.45267	1.50323	2.96936
	47.2134	7.06371	10.6929	6.62255	6.97932	9.49213	5.95561	4.93321	4.46747	3.86106	4.43821	1.37135	2.22936
	53.7171	6.10014	9.11806	5.93008	6.03923	8.7789	5.21912	4.433	4.0041	3.5707	4.16867	1.22946	1.89415
	60.3031	3.56418	5.23963	3.98954	3.69213	5.50159	2.90144	2.4216	1.96408	2.8784	2.53278	0.76527	1.06677
	66.811	3.29726	5.05285	3.60614	3.48283	5.58319	3.22871	2.70538	1.76613	2.28744	2.35933	0.945653	1.33392
	73.3184	3.73624	5.18421	3.54336	3.51531	5.39433	3.02538	2.45912	2.14099	2.51741	2.85885	1.25278	1.74337
	79.9044	2.01928	3.29306	2.36423	1.86555	3.43987	1.69464	1.42092	1.09276	1.63643	1.64367	0.616171	1.17813
	86.412	1.83329	2.64012	2.08237	1.5586	3.1627	1.33652	1.14304	1.30597	1.62392	1.53863	0.456801	0.566831
	92.9156	1.13241	1.91419	1.07072	0.866426	2.32509	1.2907	0.817404	0.498239	1.24949	0.807206	0.292219	0.55764

## Sheet: Fig. 2b - OCR Trace
Fig. 2b
	Time (Min)	Uninfected						Clone 13
	1.52878	12.6487	18.5094	15.6563	15.4877	19.365	15.0603	10.4565	8.76058	8.66137	11.8202	4.70125	5.94046
	8.02845	11.4487	16.4386	13.8304	13.6611	18.9455	12.4984	8.13377	7.65905	6.60972	10.13	2.99903	5.54691
	14.5307	11.5343	15.3904	13.5579	13.758	18.2341	12.4854	7.0687	6.79422	6.48665	9.77307	2.91302	4.73234
	21.1144	4.49895	5.46296	5.13661	5.37081	7.88642	5.13495	1.42694	2.1517	2.85726	3.23589	0.867187	3.16508
	27.6207	5.0573	6.09446	6.25847	5.79786	8.77863	5.23108	2.56043	2.70009	3.44054	4.45911	1.68108	3.38379
	34.1279	5.28301	6.41723	6.28571	6.21428	9.05253	5.498	2.96873	3.01117	3.97992	4.90213	2.00232	3.61743
	40.713	15.4398	30.3671	18.7386	21.9256	28.8854	18.1635	10.0738	12.8735	8.6699	13.8091	2.91378	6.12585
	47.2134	13.0254	21.9874	14.824	16.1251	20.9557	12.8587	8.15835	9.60537	6.7226	10.51	2.43302	4.51945
	53.7171	11.91	19.5308	13.7381	15.0366	19.1223	12.1156	7.37089	8.42103	6.43081	9.83767	2.48801	5.10754
	60.3031	4.56953	5.25048	4.14915	4.43476	6.51334	4.63409	2.07218	1.99182	2.33186	2.90681	0.983342	3.21156
	66.811	4.24915	5.70284	4.66388	4.65317	6.6167	4.88377	2.5057	2.28964	2.58621	3.35141	1.68399	3.69138
	73.3184	4.2052	5.19261	4.86744	4.87869	6.6884	4.08091	2.94475	2.33034	2.92672	3.53089	1.22009	3.44443
	79.9044	3.8323	4.4929	3.45851	3.70624	5.76653	3.31907	2.3563	2.0616	2.02127	2.33491	0.606924	3.26618
	86.412	2.2652	4.08609	2.65759	3.34969	5.0718	2.96285	2.12431	1.86698	1.35021	2.2084	0.927215	3.43484
	92.9156	3.09729	3.6372	3.47	3.58192	3.39997	3.06533	2.20416	1.50893	1.99818	2.80519	0.942376	3.06582

## Sheet: Fig. 2c-Basal Glycolysis
Fig. 2c
	Day 9		Day 30
	Uninfected	Clone 13	Uninfected	Clone 13
	5.4931	1.09979	3.37016	2.10938
	1.31631	2.56083	3.24367	1.53686
	0.976659	2.11012	1.93233	1.27043
	3.5894	0	2.63094	0
	2.65188	0.965001	1.56639	0.523718
	2.8299	1.20966	3.20935	0.429817
	3.55991	1.22061	3.27828	0.458442
		0.779732	1.59231
		0
		2.39295

## Sheet: Fig. 2d-Basal OCR
Fig. 2d
	Day 9		Day 30
	Uninfected	Clone 13	Uninfected	Clone 13
	25.5285	1.87204	10.9003	5.13644
	13.8371	7.1965	10.4083	7.56467
	25.7824	7.14303	7.53595	6.04544
	11.2356	1.47531	11.3975	5.53402
	9.172	3.32578	5.93765	2.70119
	12.8766	5.5762	12.0992	1.92968
	15.949	3.46855	11.7208	1.52078
		4.68644	7.85127
		1.48681
		11.0508

## Sheet: Fig. 2e-ATP Production
Fig. 2e
	Day 9		Day 30
	Uninfected	Clone 13	Uninfected	Clone 13
	3.029	0.812629	8.42131	3.6294
	10.5406	2.75101	8.3872	6.53718
	1.01494	3.64465	6.93082	6.23428
	7.57165	0.201998	10.7879	5.11697
	7.06267	2.45177	5.07821	1.88463
	11.1062	4.90293	9.92637	2.04583
	15.6312	2.68546	10.3477	1.56726
		3.4373	7.35041
		0.930149
		8.62929

## Sheet: Fig. 2f-Spare Respiratory Cap
Fig. 2f
	Day 9		Day 30
	Uninfected	Clone 13	Uninfected	Clone 13
	0.980184	0.251179	5.18071	2.18324
	4.71752	2.04474	8.16755	4.03608
	6.12249	0.436841	10.6512	0.00076
	16.936	0.275499	5.67814	1.39351
	26.6789	3.80749	1.58118	0
		1.93308	7.18228	2.562
		10.9023

## Sheet: Fig. 2h-MitoSox gMFI
Fig. 2h
	No Infection	Day 9	Day 30
	1737	77.3	662
	1860	100	536
	2000	94.7	678
	2204

## Sheet: Fig. 2i-Day 9 ATP
Fig. 2i
	pDC		cDC2
	No Infection	Cl13 (Day 9)	No Infection	Cl13 (Day 9)
	1.1663	0.7041	0.7509	0.865
	1.3131	0.6996	0.6923	0.8773
	1.5668	0.664	0.6636	0.8773
	1.5976	0.6848

## Sheet: Fig. 2j-Day 30 ATP
Fig. 2j
	pDC		cDC2
	No Infection	Cl13 (Day 30)	No Infection	Cl13 (Day 30)
	0.7879	0.5638	0.1581	0.1597
	0.8665	0.3474	0.1467	0.1766
	0.5144	0.2667	0.1752
	0.5312	0.455	0.1646

## Sheet: Fig. 2l-Mitochondrial Status
Fig. 2l
	Percent Depolarized D9			Percent Depolarized D30			Percent Mito Deficient D9			Percent Mito Deficient D30
	NI	Cl13		NI	Cl13		NI	Cl13		NI	Cl13
	6.3	9.87		6.3	7.8		3.64	26.8		6.3	6.16
	4.98	9.54		4.98	11.3		2.01	28.5		4.98	3.77
	5.14	9.06		5.14	8.52		2.08	19		5.14	13.2
	6.13	10.3		6.13	3.59		1.15	20.1		6.13	3.59

[truncated: 62 more sheets: Fig. 2o - MitoSox gMFI, Fig. 3a -LDHB Expression, Fig. 3b-Spleen & BM pDC IFNa, Fig. 3c-Flt3 pDC, Fig. 3d-IFN Timecourse, Fig. 3f - pDC IFN ex vivo, Fig. 3g-MHV PFU per g Liver, Fig. 4c - huLDHB ko IFN, Fig. 4d pDC with LDH inhibitors, Fig. 4e LDHB in pwHIV, Fig. 4g pwHIV LDHB vs IFN, Fig. 5b Lactate incorporation, Fig. 5c Glucose incorporation, Fig. 5d LDHBko OCR Trace, Fig. 5e-LDHBko Basal OCR, Fig. 5f-ATP Production, Fig. 5g-Total ATP, Fig. 6a Ifna expression, Fig. 6c Ifna expression, Fig. 6d IFN-I Oligomycin …]
